# Supplementary material for: Cross-species screening platforms identify EPS-8 as a critical link for mitochondrial stress and actin stabilization
Source: Sci Adv. 2021 Oct 29;7(44):eabj6818. doi: 10.1126/sciadv.abj6818 (PMC8555897; doi:10.1126/sciadv.abj6818)
Supplement: Supplementary file 2 — Tables S1 to S11 [file sciadv.abj6818_tables_s1_to_s11.zip]

Archive with 11 entries (11 files):
- sciadv.abj6818_table_s1.xlsx
- sciadv.abj6818_table_s2.xlsx
- sciadv.abj6818_table_s3.xlsx
- sciadv.abj6818_table_s4.xlsx
- sciadv.abj6818_table_s5.xlsx
- sciadv.abj6818_table_s6.xlsx
- sciadv.abj6818_table_s7.xlsx
- sciadv.abj6818_table_s8.xlsx
- sciadv.abj6818_table_s9.xlsx
- sciadv.abj6818_table_s10.xlsx
- sciadv.abj6818_table_s11.xlsx
