# Supplementary material for: Cross-species screening platforms identify EPS-8 as a critical link for mitochondrial stress and actin stabilization
Source: Sci Adv. 2021 Oct 29;7(44):eabj6818. doi: 10.1126/sciadv.abj6818 (PMC8555897; doi:10.1126/sciadv.abj6818)
Supplement: Supplementary file 2 — Tables S1 to S11 [file sciadv.abj6818_tables_s1_to_s11.zip › sciadv.abj6818_table_s1.xlsx]

## Sheet: Rotenone Screen Results
					Table S1. NPC CRISPR-Cas9 screen gene list.
	Gene Symbol	Gene Name	Localization	Process	Function	Number of sgRNAs in library	sgRNA IDs	Early																								Late
								sgRNA raw abundance EtOH	sgRNA raw abundance Rotenone	Enrichment											Depletion											sgRNA raw abundance EtOH	sgRNA raw abundance Rotenone	Enriched											Depleted
										Fold enrichment for each sgRNA (log2)	Minimum fold change	Maximum fold change	Mean fold change	Mean best 2 Fold change	Best 2nd Fold change	Min p-value	Max p-value	Mean p-value	Mean Best 2 p-value	Best 2nd p-value	Fold depletion for each sgRNA (log2)	Minimum fold change	Maximum fold change	Mean fold change	Mean best 2 Fold change	Best 2nd Fold change	Min p-value	Max p-value	Mean p-value	Mean Best 2 p-value	Best 2nd p-value			Fold enrichment for each sgRNA (log2)	Minimum fold change	Maximum fold change	Mean fold change	Mean best 2 Fold change	Best 2nd Fold change	Min p-value	Max p-value	Mean p-value	Mean Best 2 p-value	Best 2nd p-value	Fold depletion for each sgRNA (log2)	Minimum fold change	Maximum fold change	Mean fold change	Mean best 2 Fold change
										Positive values here indicate enrichment in Rotenone	Fold change for the sgRNA with the least enrichment (log2)	Fold change for the sgRNA with the most enrichment (log2)	Mean fold enrichment for all sgRNAs (log2)	Mean fold change for the 2 sgRNAs with the highest enrichment (log2)	Fold change for the second most enriched sgRNA (log2)	p-value associated with minimum fold change	p-value associated with maximum fold change	p-value associated with mean fold change	p-value associated with mean best 2 fold change	p-value assocated with Best 2nd fold change	Postive values indicate depletion in Rotenone	Fold change for the sgRNA with the least depletion (log2)	Fold change for the sgRNA with the most depletion (log2)	Mean fold depletion for all sgRNAs (log2)	Mean fold change for the 2 sgRNAs with the highest depletion (log2)	Fold change for the second most depleted sgRNA (log2)	p-value associated with minimum fold change	p-value associated with maximum fold change	p-value associated with mean fold change	p-value associated with mean best 2 fold change	p-value assocated with Best 2nd fold change			Positive values here indicate enrichment in Rotenone	Fold change for the sgRNA with the least enrichment (log2)	Fold change for the sgRNA with the most enrichment (log2)	Mean fold enrichment for all sgRNAs (log2)	Mean fold change for the 2 sgRNAs with the highest enrichment (log2)	Fold change for the second most enriched sgRNA (log2)	p-value associated with minimum fold change	p-value associated with maximum fold change	p-value associated with mean fold change	p-value associated with mean best 2 fold change	p-value assocated with Best 2nd fold change	Postive values indicate depletion in Rotenone	Fold change for the sgRNA with the least depletion (log2)	Fold change for the sgRNA with the most depletion (log2)	Mean fold depletion for all sgRNAs (log2)	Mean fold change for the 2 sgRNAs with the highest depletion (log2)
13214	ITM2B	integral membrane protein 2B	extracellular region|extracellular space|Golgi apparatus|plasma membrane|endosome membrane|membrane|Golgi-associated vesicle membrane|integral component of organelle membrane|intracellular membrane-bounded organelle|extracellular vesicular exosome|	nervous system development|negative regulation of amyloid precursor protein biosynthetic process|extrinsic apoptotic signaling pathway in absence of ligand|	beta-amyloid binding|protein binding|ATP binding|	4	14789;36074;37517;63777	3.88,4.45,1.53,1.89	8.5,30.86,1.18,2.63	1.13,2.79,-0.38,0.48	-0.380455	2.79263	1.00626	1.96219	1.13175	0.5037	0.0001001	0.0001401	2.01e-05	0.0009401	-1.13,-2.79,0.38,-0.48	-2.79263	0.380455	-1.00626	-0.0503293	-0.481114	0.99986	0.49878	0.99994	0.88492	0.9854	2.3,2.18,1.04,1.49	2.36,17.41,1.14,1.52	0.04,3,0.13,0.03	0.0270621	2.99644	0.798265	1.56461	0.132774	0.0789401	0.0086801	0.0643601	0.0655601	0.62652	-0.04,-3,-0.13,-0.03	-2.99644	-0.0270621	-0.798265	-0.0319249
14420	FAM98B	family with sequence similarity 98, member B	tRNA-splicing ligase complex|	None	poly(A) RNA binding|	4	1713;31520;38379;57794	1.58,1.09,8.57,1	4.18,2.76,15.25,1.35	1.41,1.34,0.83,0.44	0.436055	1.40613	1.00438	1.37535	1.34458	0.0013401	0.0171801	0.0001401	0.0012401	0.0001201	-1.41,-1.34,-0.83,-0.44	-1.40613	-0.436055	-1.00438	-0.633407	-0.83076	0.98308	0.99876	0.99994	0.99986	0.99932	1.37,1.41,4.95,1.12	1.52,1.28,22.3,1.09	0.15,-0.13,2.17,-0.04	-0.134651	2.17073	0.537503	1.1607	0.150681	0.17682	0.0689401	0.16804	0.19022	0.6049	-0.15,0.13,-2.17,0.04	-2.17073	0.134651	-0.537503	0.0856979
372	PALM2-AKAP2	PALM2-AKAP2 readthrough	None	None	None	4	11048;33230;46518;67090	2.02,2.11,1.18,2.11	3.25,7.4,1.44,4.79	0.69,1.81,0.29,1.19	0.291898	1.81149	0.994042	1.49865	1.18582	0.0058001	0.0031201	0.0001601	0.0005001	0.0006401	-0.69,-1.81,-0.29,-1.19	-1.81149	-0.291898	-0.994042	-0.489431	-0.686963	0.99628	0.99446	0.99994	0.99854	0.9979	1.2,1.24,1.04,2.3	1.14,1.8,1.38,3.21	-0.08,0.53,0.4,0.48	-0.0771902	0.531963	0.334066	0.505179	0.478396	0.14422	0.73408	0.30274	0.60038	0.34738	0.08,-0.53,-0.4,-0.48	-0.531963	0.0771902	-0.334066	-0.162953
2866	HADHB	hydroxyacyl-CoA dehydrogenase/3-ketoacyl-CoA thiolase/enoyl-CoA hydratase (trifunctional protein), beta subunit	mitochondrion|mitochondrial envelope|mitochondrial outer membrane|mitochondrial inner membrane|mitochondrial inner membrane|endoplasmic reticulum|mitochondrial fatty acid beta-oxidation multienzyme complex|mitochondrial nucleoid|extracellular vesicular exosome|	fatty acid beta-oxidation|fatty acid beta-oxidation|phospholipid metabolic process|cardiolipin acyl-chain remodeling|cellular lipid metabolic process|small molecule metabolic process|glycerophospholipid biosynthetic process|	fatty-acyl-CoA binding|3-hydroxyacyl-CoA dehydrogenase activity|acetyl-CoA C-acyltransferase activity|enoyl-CoA hydratase activity|protein binding|long-chain-enoyl-CoA hydratase activity|long-chain-3-hydroxyacyl-CoA dehydrogenase activity|protein complex binding|poly(A) RNA binding|NAD binding|	4	17110;33322;53353;67008	4.54,2.15,1.44,7.11	9.82,5.1,3.96,7.84	1.11,1.25,1.45,0.14	0.1402	1.45493	0.988363	1.3504	1.24587	0.0256001	0.0138201	0.0001601	0.0014601	0.0003401	-1.11,-1.25,-1.45,-0.14	-1.45493	-0.1402	-0.988363	-0.626325	-1.11245	0.9862	0.97472	0.99994	0.99984	1	2.06,1.57,1.37,10.17	3.45,1.71,1.66,4.39	0.74,0.12,0.28,-1.21	-1.21347	0.742244	-0.0183704	0.5106	0.278956	0.72964	0.62004	0.61016	0.59636	0.4966	-0.74,-0.12,-0.28,1.21	-0.742244	1.21347	0.0183704	0.547341
12583	PELO	pelota homolog (Drosophila)	nucleus|cytoplasm|	cell cycle|cell proliferation|chromosome organization|cell division|nuclear-transcribed mRNA catabolic process, non-stop decay|nuclear-transcribed mRNA catabolic process, no-go decay|RNA surveillance|nucleic acid phosphodiester bond hydrolysis|	endonuclease activity|metal ion binding|	4	9720;32102;39522;59160	3.44,3.48,2.2,13.8	9.38,5.94,2.81,33.78	1.45,0.77,0.36,1.29	0.35514	1.44915	0.966799	1.37028	1.29142	0.0029601	0.0143801	0.0001801	0.0012601	0.0002601	-1.45,-0.77,-0.36,-1.29	-1.44915	-0.35514	-0.966799	-0.563313	-0.771485	0.98576	0.9974	0.9999	0.9995	0.99902	1.45,1.61,1.49,5.52	3.07,3.45,3.73,24.09	1.08,1.1,1.32,2.12	1.08349	2.12463	1.40709	1.72423	1.32383	0.0003801	0.0758001	0.0031201	0.0402601	0.0424201	-1.08,-1.1,-1.32,-2.12	-2.12463	-1.08349	-1.40709	-1.08995
16265	FAM122A	family with sequence similarity 122A	None	None	None	4	3473;19258;50051;61208	29.61,4.81,2.9,19.33	48.11,7.88,13.7,20.23	0.7,0.71,2.24,0.07	0.0655048	2.23835	0.929256	1.47559	0.712831	0.0464601	0.0007401	0.0003001	0.0005401	0.0299001	-0.7,-0.71,-2.24,-0.07	-2.23835	-0.0655048	-0.929256	-0.382921	-0.700338	0.99924	0.95294	0.99984	0.99474	0.99806	59.9,2.02,1.86,11.88	173.65,2.13,2.18,34.39	1.54,0.08,0.23,1.53	0.0763258	1.53554	0.843578	1.53433	1.53312	0.0603601	0.23348	0.0534201	0.0722401	0.0221401	-1.54,-0.08,-0.23,-1.53	-1.53554	-0.0763258	-0.843578	-0.152828
14368	PDCD2L	programmed cell death 2-like	cytoplasm|membrane|	cell cycle|	None	4	15596;35678;41155;70137	1.4,3.83,3.7,3.88	2.9,5.54,4.75,12.82	1.05,0.53,0.36,1.73	0.359676	1.725	0.916754	1.38776	1.05051	0.0028201	0.0047801	0.0003001	0.0010801	0.0021601	-1.05,-0.53,-0.36,-1.73	-1.725	-0.359676	-0.916754	-0.44575	-0.531825	0.9949	0.9975	0.9998	0.99744	0.99084	1.98,2.39,3.89,1.94	2.69,2.22,8.52,5.28	0.45,-0.1,1.13,1.45	-0.102155	1.44627	0.729883	1.28833	1.1304	0.1587	0.26694	0.0848001	0.14014	0.0745801	-0.45,0.1,-1.13,-1.45	-1.44627	0.102155	-0.729883	-0.171433
13666	EXOSC1	exosome component 1	exosome (RNase complex)|exosome (RNase complex)|nucleus|nucleolus|cytosol|	nuclear-transcribed mRNA catabolic process, deadenylation-dependent decay|rRNA processing|gene expression|RNA metabolic process|mRNA metabolic process|exonucleolytic nuclear-transcribed mRNA catabolic process involved in deadenylation-dependent decay|	RNA binding|protein binding|	4	6636;29386;42990;62216	2.46,2.73,1.22,3.21	3.34,6.07,3.91,4.26	0.44,1.15,1.68,0.41	0.407785	1.67911	0.920328	1.41704	1.15497	0.0016801	0.0058601	0.0003001	0.0008001	0.0007601	-0.44,-1.15,-1.68,-0.41	-1.67911	-0.407785	-0.920328	-0.423613	-0.439442	0.99436	0.99846	0.99982	0.99656	0.9791	1.12,1.82,1.29,2.55	1.19,1.85,1.66,3.49	0.08,0.02,0.37,0.45	0.0246785	0.454411	0.232252	0.411043	0.367675	0.0798001	0.77446	0.3868	0.66922	0.4264	-0.08,-0.02,-0.37,-0.45	-0.454411	-0.0246785	-0.232252	-0.0534613
5230	OR7G3	olfactory receptor, family 7, subfamily G, member 3	plasma membrane|integral component of membrane|	G-protein coupled receptor signaling pathway|detection of chemical stimulus involved in sensory perception of smell|	G-protein coupled receptor activity|olfactory receptor activity|	4	17092;31608;41785;66482	3.08,14.11,3.39,6.49	4.62,21.29,6.34,18.87	0.58,0.59,0.9,1.54	0.583393	1.5391	0.904546	1.22056	0.902011	0.0001601	0.0100601	0.0003601	0.0036201	0.0076001	-0.58,-0.59,-0.9,-1.54	-1.5391	-0.583393	-0.904546	-0.588534	-0.593676	0.99018	0.99992	0.9998	0.99974	0.9948	2.39,7.6,2.26,2.1	1.89,12.52,2.27,3.59	-0.33,0.72,0,0.77	-0.333412	0.771872	0.290556	0.74584	0.719808	0.28206	0.60346	0.33814	0.42974	0.21462	0.33,-0.72,0,-0.77	-0.771872	0.333412	-0.290556	0.164728
13305	GTF2IRD2B	GTF2I repeat domain containing 2B	nucleus|	transcription, DNA-templated|regulation of transcription, DNA-templated|	DNA binding|	4	13258;22699;43686;57388	2.42,4.45,2.46,4.14	5.19,8.81,3.38,8.5	1.1,0.98,0.46,1.04	0.458383	1.10259	0.895174	1.06937	1.03615	0.0010601	0.0621201	0.0004201	0.0099201	0.0023801	-1.1,-0.98,-0.46,-1.04	-1.10259	-0.458383	-0.895174	-0.720975	-0.983567	0.93918	0.99912	0.99974	0.99998	0.99996	1.61,9.48,1.24,1.45	1.61,3.26,3.21,1.99	0,-1.54,1.37,0.46	-1.54089	1.36712	0.0707051	0.911869	0.456619	0.847	0.29796	0.53038	0.32182	0.36292	0,1.54,-1.37,-0.46	-1.36712	1.54089	-0.0707051	0.770458
17108	AARS	alanyl-tRNA synthetase	cytoplasm|cytosol|membrane|extracellular vesicular exosome|	hair follicle development|tRNA modification|tRNA aminoacylation for protein translation|alanyl-tRNA aminoacylation|regulation of translational fidelity|protein folding|tRNA processing|cell death|gene expression|cerebellar Purkinje cell layer development|endoplasmic reticulum unfolded protein response|response to amino acid|negative regulation of neuron apoptotic process|neuromuscular process cont…	tRNA binding|aminoacyl-tRNA editing activity|alanine-tRNA ligase activity|ATP binding|zinc ion binding|amino acid binding|	4	13945;36716;50037;72474	1.04,5.87,1.49,10.96	1.04,13.35,1.53,53.85	0,1.19,0.04,2.3	-0.000241444	2.296	0.880324	1.74059	1.18518	0.0816401	0.0006401	0.0004601	6.01e-05	0.0006401	0,-1.19,-0.04,-2.3	-2.296	0.000241444	-0.880324	-0.0200587	-0.0403589	0.9994	0.9154	0.99966	0.85672	0.69248	1.08,3.24,1,8.42	1,11.58,1.24,67.27	-0.11,1.84,0.3,3	-0.113064	2.99822	1.2567	2.41759	1.83696	0.16254	0.0086201	0.0070801	0.0028001	0.0068801	0.11,-1.84,-0.3,-3	-2.99822	0.113064	-1.2567	-0.095812
3355	EBF2	early B-cell factor 2	nucleus|	transcription, DNA-templated|multicellular organismal development|positive regulation of transcription, DNA-templated|	DNA binding|metal ion binding|protein dimerization activity|	4	17815;28354;38944;63414	8.75,12.78,1.75,1.09	10.18,22.13,2.68,3.73	0.22,0.79,0.61,1.78	0.217686	1.77866	0.849725	1.28536	0.792062	0.0125001	0.0035401	0.0007201	0.0022401	0.0174001	-0.22,-0.79,-0.61,-1.78	-1.77866	-0.217686	-0.849725	-0.414091	-0.610496	0.99574	0.98812	0.99938	0.99626	0.99554	2.47,3.89,1.57,1.37	7.26,12.1,5.33,1.94	1.56,1.64,1.76,0.51	0.50565	1.7619	1.36477	1.69873	1.63556	0.0070801	0.15588	0.0039001	0.0436401	0.0153001	-1.56,-1.64,-1.76,-0.51	-1.7619	-0.50565	-1.36477	-1.03082
18530	C2orf72	chromosome 2 open reading frame 72	None	None	None	4	8201;31241;45010;66986	1.84,1.44,1.4,23.1	7.18,4.22,1.22,24.2	1.96,1.55,-0.2,0.07	-0.196422	1.96228	0.845394	1.75533	1.54837	0.26946	0.0015001	0.0007601	6.01e-05	2.01e-05	-1.96,-1.55,0.2,-0.07	-1.96228	0.196422	-0.845394	0.0645386	-0.0673447	0.99864	0.72932	0.99938	0.75664	0.73702	1.49,1.98,1.16,24.03	1.61,1.61,1.28,24.14	0.11,-0.3,0.14,0.01	-0.295932	0.140693	-0.00872301	0.127263	0.113833	0.2626	0.91242	0.60118	0.85508	0.64518	-0.11,0.3,-0.14,-0.01	-0.140693	0.295932	0.00872301	0.144709
18041	HSPA5	heat shock 70kDa protein 5 (glucose-regulated protein, 78kDa)	nucleus|nucleus|endoplasmic reticulum|endoplasmic reticulum|endoplasmic reticulum|endoplasmic reticulum lumen|endoplasmic reticulum membrane|endoplasmic reticulum-Golgi intermediate compartment|COP9 signalosome|cell surface|membrane|integral component of endoplasmic reticulum membrane|midbody|endoplasmic reticulum chaperone complex|melanosome|extracellular vesicular exosome|	platelet degranulation|ATP catabolic process|ER overload response|activation of signaling protein activity involved in unfolded protein response|blood coagulation|cerebellum structural organization|cerebellar Purkinje cell layer development|substantia nigra development|platelet activation|positive regulation of cell migration|ER-associated ubiquitin-dependent protein catabolic process|negative re…	glycoprotein binding|calcium ion binding|protein binding|ATP binding|ATPase activity|enzyme binding|protein domain specific binding|ubiquitin protein ligase binding|ribosome binding|unfolded protein binding|chaperone binding|misfolded protein binding|	4	5539;19373;43427;64503	4.99,1.93,4.01,1.44	5.76,2.99,6.21,5.19	0.21,0.63,0.63,1.85	0.209268	1.84698	0.828681	1.23816	0.629341	0.0134801	0.0026001	0.0008801	0.0032401	0.0504801	-0.21,-0.63,-0.63,-1.85	-1.84698	-0.209268	-0.828681	-0.419202	-0.629136	0.99706	0.98696	0.99934	0.99646	0.99624	2.22,1.65,1.45,1.41	2.22,1.42,2.83,4.25	0,-0.22,0.97,1.59	-0.21516	1.59254	0.586462	1.28052	0.968497	0.21882	0.21174	0.14262	0.14284	0.11812	0,0.22,-0.97,-1.59	-1.59254	0.21516	-0.586462	0.107597
10696	BCL2L1	BCL2-like 1	nucleus|nucleolus|cytoplasm|mitochondrion|mitochondrial outer membrane|mitochondrial outer membrane|mitochondrial outer membrane|mitochondrial inner membrane|mitochondrial matrix|centrosome|cytosol|integral component of membrane|cell junction|synaptic vesicle membrane|nuclear membrane|Bcl-2 family protein complex|	cytokinesis|ovarian follicle development|in utero embryonic development|release of cytochrome c from mitochondria|endocytosis|apoptotic process|mitotic cell cycle checkpoint|germ cell development|spermatogenesis|cell proliferation|positive regulation of cell proliferation|male gonad development|intrinsic apoptotic signaling pathway in response to DNA damage|apoptotic mitochondrial changes|fertili…	protein binding|protein kinase binding|identical protein binding|protein homodimerization activity|protein heterodimerization activity|BH3 domain binding|	4	8185;22620;44388;65769	1.13,3.26,1.22,10.79	2.19,3.96,8.37,6.73	0.95,0.28,2.78,-0.68	-0.679689	2.77609	0.831912	1.86387	0.951642	0.81128	0.0001801	0.0008801	4.01e-05	0.0051401	-0.95,-0.28,-2.78,0.68	-2.77609	0.679689	-0.831912	0.200045	-0.279599	0.99984	0.19172	0.99936	0.55358	0.92882	1.04,1.24,1.45,4.63	1.05,1.24,1.19,4.34	0.01,-0.01,-0.29,-0.09	-0.285753	0.00866388	-0.0952371	-0.00114669	-0.0109573	0.2561	0.95732	0.67352	0.91962	0.78876	-0.01,0.01,0.29,0.09	-0.00866388	0.285753	0.0952371	0.189327
16658	SYT15	synaptotagmin XV	plasma membrane|integral component of membrane|extrinsic component of membrane|	None	None	4	1736;26801;39878;59963	6.36,3.08,2.11,3.44	5.81,22.66,2.32,4.53	-0.13,2.88,0.14,0.4	-0.130638	2.87839	0.821802	1.63847	0.398547	0.19726	1e-07	0.0009001	0.0001401	0.18444	0.13,-2.88,-0.14,-0.4	-2.87839	0.130638	-0.821802	-0.00513462	-0.140907	0.9999	0.80174	0.99932	0.84252	0.8219	2.14,2.1,1.08,1.82	2.03,3.07,1.66,4.43	-0.07,0.55,0.62,1.29	-0.0737068	1.2882	0.5946	0.952476	0.616749	0.1432	0.33272	0.13876	0.297	0.26728	0.07,-0.55,-0.62,-1.29	-1.2882	0.0737068	-0.5946	-0.236723
7754	TMEM41B	transmembrane protein 41B	integral component of membrane|	nervous system development|	None	4	12292;33972;49727;61249	6.67,5.61,15.7,2.02	9.12,17.5,26.5,2.72	0.45,1.64,0.75,0.43	0.430452	1.64218	0.819621	1.19847	0.754756	0.0014201	0.0070601	0.0009201	0.0040601	0.0228801	-0.45,-1.64,-0.75,-0.43	-1.64218	-0.430452	-0.819621	-0.440772	-0.451091	0.99306	0.9987	0.9993	0.99726	0.98116	3.08,5.08,6.83,1.24	3.63,13.65,9.32,1.19	0.24,1.43,0.45,-0.07	-0.0669633	1.42722	0.512167	0.938289	0.449357	0.14016	0.27402	0.18184	0.306	0.36948	-0.24,-1.43,-0.45,0.07	-1.42722	0.0669633	-0.512167	-0.0860464
8210	HAUS4	HAUS augmin-like complex, subunit 4	cytoplasm|centrosome|spindle|microtubule|HAUS complex|	mitotic nuclear division|spindle assembly|centrosome organization|	molecular_function|	4	16497;18712;50750;59601	5.12,2.37,1.35,7.42	7.31,5.37,2.81,10.62	0.51,1.18,1.05,0.52	0.513712	1.1775	0.815005	1.1149	1.05231	0.0005001	0.0449001	0.0009801	0.0073001	0.0021401	-0.51,-1.18,-1.05,-0.52	-1.1775	-0.513712	-0.815005	-0.515106	-0.516499	0.95566	0.99972	0.99926	0.99898	0.9893	1.57,1.57,1.24,3.28	3.12,1.85,1.56,3.49	0.99,0.23,0.33,0.09	0.0894489	0.988494	0.410333	0.659212	0.329931	0.0554201	0.48432	0.24596	0.4901	0.45608	-0.99,-0.23,-0.33,-0.09	-0.988494	-0.0894489	-0.410333	-0.161454
7407	ACIN1	apoptotic chromatin condensation inducer 1	nucleus|cytoplasm|cytosol|plasma membrane|nuclear speck|exon-exon junction complex|ASAP complex|	ATP catabolic process|mRNA processing|apoptotic process|cellular component disassembly involved in execution phase of apoptosis|RNA splicing|erythrocyte differentiation|apoptotic chromosome condensation|positive regulation of apoptotic process|positive regulation of monocyte differentiation|negative regulation of mRNA splicing, via spliceosome|	nucleotide binding|nucleic acid binding|protein binding|ATPase activity|enzyme binding|poly(A) RNA binding|	4	3224;25401;48731;72712	6.76,1.18,2.86,7.07	8.81,1.88,7.53,12.29	0.38,0.68,1.4,0.8	0.382344	1.39634	0.813605	1.09746	0.798571	0.0022601	0.0178801	0.0010201	0.0082601	0.0167401	-0.38,-0.68,-1.4,-0.8	-1.39634	-0.382344	-0.813605	-0.529752	-0.677161	0.9825	0.9981	0.99924	0.99912	0.99764	1.57,1.2,1.98,3.08	5.66,1.66,2.83,4.43	1.85,0.46,0.52,0.53	0.462209	1.84841	0.838821	1.18719	0.52597	0.0085001	0.13242	0.0545001	0.17932	0.31758	-1.85,-0.46,-0.52,-0.53	-1.84841	-0.462209	-0.838821	-0.49045
5782	SLC2A9	solute carrier family 2 (facilitated glucose transporter), member 9	nuclear envelope|plasma membrane|integral component of plasma membrane|integral component of membrane|	glucose transport|proton transport|urate metabolic process|transmembrane transport|	sugar:proton symporter activity|glucose transmembrane transporter activity|	4	10372;24802;37624;71300	9.59,7.33,1.35,1.35	12.38,6.12,3.21,5.06	0.37,-0.26,1.24,1.9	-0.261583	1.90112	0.812717	1.57209	1.24306	0.3512	0.0022801	0.0010201	0.0001801	0.0003401	-0.37,0.26,-1.24,-1.9	-1.90112	0.261583	-0.812717	-0.0533428	-0.368268	0.99782	0.64884	0.9992	0.88724	0.9626	6.38,18.04,1.16,1.33	7.91,14.59,1.61,1.38	0.31,-0.31,0.47,0.05	-0.305906	0.470402	0.132172	0.39052	0.310638	0.26728	0.76506	0.4749	0.68334	0.46928	-0.31,0.31,-0.47,-0.05	-0.470402	0.305906	-0.132172	0.126175
12848	C9orf131	chromosome 9 open reading frame 131	None	None	None	4	3030;31657;51202;59078	1.27,24.74,1.75,2.64	2.81,23.85,3.07,6.69	1.15,-0.05,0.81,1.34	-0.0527211	1.34233	0.812389	1.24611	1.14989	0.1224	0.0226401	0.0010401	0.0029801	0.0008001	-1.15,0.05,-0.81,-1.34	-1.34233	0.0527211	-0.812389	-0.378666	-0.810052	0.97758	0.87742	0.9992	0.99446	0.99922	1.2,44.49,1.24,1.94	1.56,27.71,1.75,2.27	0.38,-0.68,0.49,0.23	-0.682984	0.493757	0.104279	0.435864	0.377972	0.46608	0.75372	0.49966	0.65092	0.4197	-0.38,0.68,-0.49,-0.23	-0.493757	0.682984	-0.104279	0.227306
16229	HIST1H2AE	histone cluster 1, H2ae	None	None	None	3	20784;43208;59669	21.77,11.14,2.24	21.38,69.46,2.59	-0.03,2.64,0.21	-0.0261291	2.64026	0.940822	1.4243	0.208339	0.1832	0.0002201	0.0010801	0.0004601	0.26662	0.03,-2.64,-0.21	-2.64026	0.0261291	-0.940822	-0.0911049	-0.208339	0.99972	0.81702	0.99904	0.80708	0.73246	5.52,9.03,2.88	13.18,85.98,2.41	1.25,3.25,-0.25	-0.253996	3.25127	1.41727	2.2529	1.25452	0.3431	0.0034601	0.0083801	0.0030801	0.0290001	-1.25,-3.25,0.25	-3.25127	0.253996	-1.41727	-0.500264
6866	TFG	TRK-fused gene	cytoplasm|extracellular vesicular exosome|	signal transduction|cell death|positive regulation of I-kappaB kinase/NF-kappaB signaling|	signal transducer activity|protein binding|identical protein binding|	4	6680;34982;41386;63601	2.9,1.93,42.54,2.55	2.19,3.96,47.76,13.4	-0.41,1.04,0.17,2.39	-0.406602	2.39316	0.79718	1.7142	1.03525	0.53748	0.0004201	0.0012001	0.0001001	0.0024401	0.41,-1.04,-0.17,-2.39	-2.39316	0.406602	-0.79718	0.119845	-0.166911	0.99956	0.4655	0.99896	0.6779	0.8474	1.45,2.39,35.73,2.96	6.08,2.18,32.56,4.81	2.07,-0.13,-0.13,0.7	-0.1341	2.06946	0.626079	1.38571	0.701961	0.17642	0.0843601	0.12428	0.10984	0.22426	-2.07,0.13,0.13,-0.7	-2.06946	0.1341	-0.626079	0.133554
17602	RAB13	RAB13, member RAS oncogene family	cytoplasm|trans-Golgi network|plasma membrane|tight junction|lateral plasma membrane|lamellipodium|endocytic vesicle|transport vesicle membrane|cytoplasmic vesicle membrane|cytoplasmic vesicle|insulin-responsive compartment|neuron projection|recycling endosome|recycling endosome membrane|extracellular vesicular exosome|	GTP catabolic process|small GTPase mediated signal transduction|protein kinase A signaling|protein transport|endosomal transport|cortical actin cytoskeleton organization|neuron projection development|endocytic recycling|cellular response to insulin stimulus|endothelial cell chemotaxis|trans-Golgi network to recycling endosome transport|membrane organization|tight junction assembly|establishment o…	GTPase activity|protein binding|GTP binding|protein kinase A catalytic subunit binding|	4	2571;34403;53023;59847	2.73,1.53,2.28,25.05	3.38,5.59,4.22,27.25	0.31,1.87,0.89,0.12	0.1214	1.86736	0.796197	1.37645	0.885544	0.0300201	0.0025001	0.0012001	0.0012201	0.0085601	-0.31,-1.87,-0.89,-0.12	-1.86736	-0.1214	-0.796197	-0.215943	-0.310487	0.99724	0.97044	0.99894	0.97088	0.94226	1.08,1.08,1.04,15.92	1.28,1.19,1.94,11.53	0.25,0.14,0.9,-0.46	-0.464727	0.898868	0.203824	0.572203	0.245537	0.35222	0.53264	0.41126	0.55134	0.5202	-0.25,-0.14,-0.9,0.46	-0.898868	0.464727	-0.203824	0.164555
2202	DST	dystonin	basement membrane|nucleus|nuclear envelope|cytoplasm|cytoplasm|endoplasmic reticulum membrane|cytosol|intermediate filament|cell cortex|basal plasma membrane|actin cytoskeleton|actin cytoskeleton|microtubule cytoskeleton|integral component of membrane|cytoplasmic membrane-bounded vesicle|Z disc|Z disc|hemidesmosome|hemidesmosome|axon|axon|cell leading edge|H zone|microtubule plus-end|intermediate…	microtubule cytoskeleton organization|cytoskeleton organization|cell cycle arrest|cell adhesion|integrin-mediated signaling pathway|axonogenesis|retrograde axon cargo transport|response to wounding|maintenance of cell polarity|extracellular matrix organization|regulation of microtubule polymerization or depolymerization|cytoplasmic microtubule organization|hemidesmosome assembly|intermediate fila…	actin binding|integrin binding|calcium ion binding|protein binding|protein C-terminus binding|protein homodimerization activity|microtubule plus-end binding|	4	1240;21436;38934;72423	9.59,1.62,7.07,6.54	18.12,3.25,13.57,8.19	0.92,1,0.94,0.33	0.325535	1.00431	0.797154	0.972854	0.941398	0.0042401	0.0940201	0.0012001	0.0195401	0.0055401	-0.92,-1,-0.94,-0.33	-1.00431	-0.325535	-0.797154	-0.621455	-0.917374	0.90838	0.99614	0.99896	0.99982	0.99978	16.61,1.2,2.06,5.24	10.69,1.24,2.98,4.29	-0.64,0.04,0.53,-0.29	-0.636167	0.530521	-0.0890532	0.283802	0.0370841	0.44174	0.73566	0.66904	0.75894	0.7228	0.64,-0.04,-0.53,0.29	-0.530521	0.636167	0.0890532	0.461909
13114	PTRH1	peptidyl-tRNA hydrolase 1 homolog (S. cerevisiae)	mitochondrion|	metabolic process|	aminoacyl-tRNA hydrolase activity|poly(A) RNA binding|	4	12368;22286;55607;68782	12.56,7.51,1.62,7.29	14.63,10.57,5.19,12.47	0.22,0.49,1.68,0.77	0.220286	1.67991	0.79205	1.22727	0.774623	0.0121601	0.0058001	0.0012401	0.0035201	0.0195601	-0.22,-0.49,-1.68,-0.77	-1.67991	-0.220286	-0.79205	-0.356831	-0.493376	0.99442	0.9885	0.9989	0.99304	0.987	2.88,2.14,1.16,3.98	9,1.61,3.12,4.1	1.65,-0.41,1.42,0.05	-0.41019	1.64557	0.675801	1.53377	1.42196	0.32212	0.1934	0.10374	0.0723601	0.0311401	-1.65,0.41,-1.42,-0.05	-1.64557	0.41019	-0.675801	0.182162
8129	GCGR	glucagon receptor	endosome|plasma membrane|integral component of plasma membrane|integral component of membrane|	generation of precursor metabolites and energy|energy reserve metabolic process|exocytosis|adenylate cyclase-modulating G-protein coupled receptor signaling pathway|adenylate cyclase-activating G-protein coupled receptor signaling pathway|response to nutrient|regulation of blood pressure|hormone-mediated signaling pathway|glucose homeostasis|response to starvation|positive regulation of GTPase ac…	glucagon receptor activity|guanyl-nucleotide exchange factor activity|peptide hormone binding|	4	9321;27959;54170;67640	3.48,5.92,8.35,1.31	5.59,9.07,16.7,2.41	0.68,0.62,1,0.88	0.61692	1.00006	0.79513	0.940235	0.880411	8.01e-05	0.0958601	0.0012401	0.0241601	0.0089801	-0.68,-0.62,-1,-0.88	-1.00006	-0.61692	-0.79513	-0.650026	-0.683131	0.90626	0.99994	0.9989	0.99992	0.99784	1.53,1.41,2.88,1.73	1.38,4.39,8.01,1.28	-0.15,1.64,1.48,-0.44	-0.435257	1.63971	0.632384	1.55875	1.47778	0.33606	0.19516	0.12124	0.0666601	0.0262001	0.15,-1.64,-1.48,0.44	-1.63971	0.435257	-0.632384	0.293979
3414	MYCL	v-myc avian myelocytomatosis viral oncogene lung carcinoma derived homolog	nucleus|	regulation of transcription, DNA-templated|	DNA binding|DNA binding|sequence-specific DNA binding transcription factor activity|protein dimerization activity|	4	5724;28548;49320;69015	3.21,8.04,93.83,1.35	12.12,6.16,108.06,3.6	1.91,-0.38,0.2,1.41	-0.384293	1.91435	0.786338	1.66293	1.41151	0.50824	0.0021201	0.0013401	0.0001001	0.0001201	-1.91,0.38,-0.2,-1.41	-1.91435	0.384293	-0.786338	0.0902538	-0.203785	0.99792	0.49416	0.99876	0.7212	0.8787	2.67,6.01,253.39,1.12	34.58,2.74,202.15,1.33	3.69,-1.13,-0.33,0.24	-1.134	3.69435	0.61963	1.96924	0.244133	0.69324	0.0004001	0.12704	0.0173401	0.52268	-3.69,1.13,0.33,-0.24	-3.69435	1.134	-0.61963	0.729985
13372	GNG13	guanine nucleotide binding protein (G protein), gamma 13	heterotrimeric G-protein complex|plasma membrane|	energy reserve metabolic process|phospholipase C-activating G-protein coupled receptor signaling pathway|small molecule metabolic process|sensory perception of taste|cellular response to glucagon stimulus|	signal transducer activity|G-protein beta-subunit binding|	4	13574;28075;39754;62238	2.55,8.04,2.24,1.62	7.35,5.98,5.5,2.63	1.53,-0.43,1.3,0.7	-0.426214	1.52765	0.774359	1.41171	1.29577	0.562	0.0101601	0.0015801	0.0008001	0.0002601	-1.53,0.43,-1.3,-0.7	-1.52765	0.426214	-0.774359	-0.137011	-0.700235	0.98996	0.43998	0.99852	0.94194	0.99804	1.41,3.53,1.9,1.04	3.26,5,1.33,4.34	1.21,0.5,-0.51,2.06	-0.512958	2.05977	0.815003	1.63513	1.21049	0.37726	0.0860001	0.0601601	0.0529601	0.0594801	-1.21,-0.5,0.51,-2.06	-2.05977	0.512958	-0.815003	0.00512761
283	UNC119	unc-119 homolog (C. elegans)	spindle pole|centrosome|cytosol|intercellular bridge|spindle midzone|	cytokinesis, completion of separation|synaptic transmission|visual perception|phototransduction|lipoprotein transport|positive regulation of protein tyrosine kinase activity|negative regulation of clathrin-mediated endocytosis|negative regulation of caveolin-mediated endocytosis|	protein binding|lipid binding|	4	15274;21797;50093;65789	8.35,9.72,17.96,7.69	13.92,13,47.85,11.06	0.74,0.42,1.41,0.52	0.418647	1.41349	0.773539	1.07551	0.737534	0.0016001	0.0166201	0.0016001	0.0094601	0.0250401	-0.74,-0.42,-1.41,-0.52	-1.41349	-0.418647	-0.773539	-0.471564	-0.524482	0.98356	0.99858	0.9985	0.99798	0.99008	6.75,4.1,14.57,4.63	5.09,13.84,80.48,11.3	-0.41,1.76,2.47,1.29	-0.406192	2.4653	1.27571	2.11056	1.75582	0.32038	0.0357601	0.0064001	0.0099801	0.0094401	0.41,-1.76,-2.47,-1.29	-2.4653	0.406192	-1.27571	-0.440849
14549	TTLL3	tubulin tyrosine ligase-like family, member 3	microtubule|cilium|axoneme|microtubule cytoskeleton|	protein polyglycylation|axoneme assembly|cilium assembly|	protein-glycine ligase activity|protein-glycine ligase activity, initiating|	4	13605;22357;46938;56746	18.36,5.12,3.35,1.18	21.82,5.94,5.41,4.48	0.25,0.21,0.69,1.93	0.214827	1.92977	0.771677	1.31139	0.692996	0.0129201	0.0017001	0.0016201	0.0018201	0.0345601	-0.25,-0.21,-0.69,-1.93	-1.92977	-0.214827	-0.771677	-0.231969	-0.24911	0.99834	0.9877	0.9984	0.97532	0.91038	7.15,5.2,1.65,1.08	19.67,4.86,2.55,1.09	1.46,-0.1,0.63,0.02	-0.098161	1.45906	0.501195	1.04316	0.627256	0.15492	0.26188	0.18776	0.24696	0.26126	-1.46,0.1,-0.63,-0.02	-1.45906	0.098161	-0.501195	0.0407662
5993	DERL3	derlin 3	integral component of endoplasmic reticulum membrane|	protein N-linked glycosylation via asparagine|ER-associated ubiquitin-dependent protein catabolic process|ER-associated ubiquitin-dependent protein catabolic process|endoplasmic reticulum unfolded protein response|	protein binding|	4	133;25344;50664;72413	1.4,4.5,79.7,1.84	3.03,8.94,79.7,3.6	1.11,0.99,0,0.97	-3.16596e-05	1.11496	0.768485	1.05288	0.990809	0.0815601	0.0588401	0.0016801	0.0111601	0.0035601	-1.11,-0.99,0,-0.97	-1.11496	3.16596e-05	-0.768485	-0.484087	-0.968205	0.9417	0.91684	0.99836	0.99842	0.99994	1.57,1.86,109.55,1.57	1.24,2.5,103.67,2.18	-0.35,0.43,-0.08,0.47	-0.346682	0.470148	0.119118	0.451377	0.432605	0.28874	0.766	0.48726	0.63966	0.38232	0.35,-0.43,0.08,-0.47	-0.470148	0.346682	-0.119118	0.21314
1733	MYOD1	myogenic differentiation 1	nuclear chromatin|nucleus|nucleoplasm|transcription factor complex|myofibril|	regulation of alternative mRNA splicing, via spliceosome|regulation of transcription from RNA polymerase II promoter|transcription from RNA polymerase II promoter|protein phosphorylation|muscle organ development|myoblast fate determination|skeletal muscle tissue development|cellular response to starvation|myotube cell development|myotube differentiation involved in skeletal muscle regeneration|mu…	RNA polymerase II regulatory region sequence-specific DNA binding|core promoter binding|RNA polymerase II transcription regulatory region sequence-specific DNA binding transcription factor activity involved in positive regulation of transcription|RNA polymerase II distal enhancer sequence-specific DNA binding transcription factor activity|transcription coactivator activity|protein binding|transcr…	4	1715;24530;50013;66624	1.58,3.75,1.4,8.53	3.21,7.4,2.19,11.37	1.02,0.98,0.65,0.41	0.41436	1.02458	0.767029	1.00305	0.981528	0.0016001	0.0868201	0.0017001	0.0159001	0.0041201	-1.02,-0.98,-0.65,-0.41	-1.02458	-0.41436	-0.767029	-0.531003	-0.647646	0.91572	0.99852	0.99834	0.99912	0.9967	1.16,10.7,1.04,4.38	2.36,3.68,1.19,34.77	1.02,-1.54,0.19,2.99	-1.53971	2.9877	0.665569	2.00547	1.02325	0.8465	0.0090601	0.10754	0.0152601	0.1016	-1.02,1.54,-0.19,-2.99	-2.9877	1.53971	-0.665569	0.674334
7552	RAB30	RAB30, member RAS oncogene family	Golgi stack|cis-Golgi network|trans-Golgi network|membrane|Golgi cisterna|	GTP catabolic process|Golgi organization|small GTPase mediated signal transduction|protein transport|	GTPase activity|GTP binding|	4	8580;23885;37930;74279	3.52,3.04,11.72,4.59	9.07,4.4,17.06,7.09	1.36,0.53,0.54,0.63	0.53366	1.36415	0.766787	0.995897	0.627647	0.0003601	0.0204001	0.0017001	0.0167001	0.0509201	-1.36,-0.53,-0.54,-0.63	-1.36415	-0.53366	-0.766787	-0.537677	-0.541693	0.97994	0.99982	0.99834	0.99922	0.99168	1.65,1.94,11.27,4.14	7.35,1.28,7.3,4.72	2.15,-0.6,-0.63,0.19	-0.626351	2.15319	0.279866	1.17071	0.188227	0.437	0.0711001	0.3473	0.18548	0.5824	-2.15,0.6,0.63,-0.19	-2.15319	0.626351	-0.279866	0.610977
12917	SF3B1	splicing factor 3b, subunit 1, 155kDa	nucleus|nucleoplasm|spliceosomal complex|U12-type spliceosomal complex|nuclear speck|intracellular membrane-bounded organelle|catalytic step 2 spliceosome|	RNA splicing, via transesterification reactions|mRNA splicing, via spliceosome|mRNA splicing, via spliceosome|mRNA splicing, via spliceosome|RNA splicing|anterior/posterior pattern specification|gene expression|	chromatin binding|protein binding|poly(A) RNA binding|	4	182;33757;53691;68073	4.41,9.59,4.59,5.12	5.41,10.79,7.35,19.04	0.3,0.17,0.68,1.9	0.17023	1.89533	0.760312	1.28794	0.680541	0.0196001	0.0023401	0.0017201	0.0021801	0.0371001	-0.3,-0.17,-0.68,-1.9	-1.89533	-0.17023	-0.760312	-0.232687	-0.295144	0.99756	0.9805	0.99824	0.97558	0.93622	2.14,3.16,1.73,5.16	2.46,9.37,3.68,27.05	0.2,1.57,1.09,2.39	0.19895	2.3911	1.31109	1.97964	1.56818	0.0309801	0.0429401	0.0052601	0.0167801	0.0194601	-0.2,-1.57,-1.09,-2.39	-2.3911	-0.19895	-1.31109	-0.642541
8906	SPRY2	sprouty homolog 2 (Drosophila)	cytosol|microtubule|plasma membrane|ruffle membrane|	epidermal growth factor receptor signaling pathway|sensory perception of sound|negative regulation of cell proliferation|fibroblast growth factor receptor signaling pathway|positive regulation of gene expression|negative regulation of peptidyl-threonine phosphorylation|positive regulation of peptidyl-serine phosphorylation|negative regulation of Ras GTPase activity|negative regulation of fibrobla…	protein binding|protein kinase binding|protein serine/threonine kinase inhibitor activity|protein serine/threonine kinase activator activity|	4	5784;22239;53578;67287	17.08,9.06,3.48,2.59	29.1,15.38,6.96,3.69	0.77,0.76,1,0.51	0.50859	0.998966	0.760014	0.883988	0.769009	0.0005601	0.0963601	0.0017201	0.0354001	0.0207401	-0.77,-0.76,-1,-0.51	-0.998966	-0.50859	-0.760014	-0.63604	-0.763491	0.90562	0.99968	0.99824	0.99988	0.99892	6.3,4.91,2.18,1.33	17.55,14.5,9.32,1.42	1.48,1.56,2.1,0.1	0.102032	2.0953	1.30928	1.82821	1.56112	0.0518201	0.0805601	0.0053401	0.0284801	0.0201401	-1.48,-1.56,-2.1,-0.1	-2.0953	-0.102032	-1.30928	-0.790349
466	THBD	thrombomodulin	extracellular space|plasma membrane|integral component of plasma membrane|cell surface|	signal transduction|female pregnancy|blood coagulation|embryo development|response to X-ray|negative regulation of platelet activation|negative regulation of blood coagulation|response to lipopolysaccharide|leukocyte migration|response to cAMP|negative regulation of fibrinolysis|	receptor activity|transmembrane signaling receptor activity|calcium ion binding|protein binding|carbohydrate binding|	4	17678;19098;44888;69170	4.14,5.03,2.64,1.18	7.18,7.4,5.81,1.75	0.79,0.56,1.14,0.57	0.556208	1.13832	0.76462	0.965143	0.791968	0.0002401	0.0531601	0.0017201	0.0206201	0.0174001	-0.79,-0.56,-1.14,-0.57	-1.13832	-0.556208	-0.76462	-0.564096	-0.571985	0.94746	0.99984	0.99828	0.9995	0.99382	2.96,3.57,1.98,1.04	6.93,2.41,14.22,1.09	1.23,-0.57,2.85,0.07	-0.565525	2.84515	0.894938	2.03661	1.22807	0.40416	0.0136201	0.0432001	0.0136001	0.0564801	-1.23,0.57,-2.85,-0.07	-2.84515	0.565525	-0.894938	0.246736
15565	ADSSL1	adenylosuccinate synthase like 1	cytoplasm|cytosol|	immune system process|purine nucleobase metabolic process|AMP biosynthetic process|GTP catabolic process|aspartate metabolic process|glutamine metabolic process|purine ribonucleoside monophosphate biosynthetic process|response to muscle activity|cellular response to drug|response to starvation|'de novo' AMP biosynthetic process|small molecule metabolic process|IMP metabolic process|nucleobase-con…	magnesium ion binding|GTPase activity|adenylosuccinate synthase activity|GTP binding|phosphate ion binding|protein homodimerization activity|actin filament binding|	4	8720;29816;54803;65043	2.77,4.1,2.02,6.49	7.44,4.62,3.29,10.88	1.42,0.17,0.71,0.75	0.171364	1.42472	0.761922	1.08496	0.745187	0.0193801	0.0161801	0.0017201	0.0089601	0.0239401	-1.42,-0.17,-0.71,-0.75	-1.42472	-0.171364	-0.761922	-0.438889	-0.706415	0.98414	0.98066	0.99826	0.99722	0.99822	1.24,1.45,1.24,5.28	2.08,1.85,1.61,17.79	0.74,0.35,0.37,1.75	0.350394	1.75246	0.804407	1.24729	0.742115	0.0148401	0.1589	0.0628601	0.15524	0.20522	-0.74,-0.35,-0.37,-1.75	-1.75246	-0.350394	-0.804407	-0.361529
324	TREML2	triggering receptor expressed on myeloid cells-like 2	plasma membrane|cell surface|integral component of membrane|	T cell activation|	receptor activity|protein binding|	4	15015;19645;40892;71842	1.97,1.18,10.34,12.07	3.25,3.21,12.03,19.13	0.72,1.45,0.22,0.66	0.217532	1.44531	0.761505	1.08214	0.718967	0.0125401	0.0148601	0.0017201	0.0091201	0.0288601	-0.72,-1.45,-0.22,-0.66	-1.44531	-0.217532	-0.761505	-0.440872	-0.664212	0.9855	0.98812	0.99826	0.99726	0.99706	1.82,1.2,2.83,6.1	3.87,2.83,3.12,8.15	1.09,1.24,0.14,0.42	0.136891	1.23533	0.720715	1.16354	1.09175	0.0434401	0.35822	0.0883001	0.18876	0.0832401	-1.09,-1.24,-0.14,-0.42	-1.23533	-0.136891	-0.720715	-0.277889
1360	EGR2	early growth response 2	nucleus|nucleus|nucleus|cytoplasm|cytoplasm|	transcription from RNA polymerase II promoter|protein export from nucleus|brain development|peripheral nervous system development|learning or memory|rhythmic behavior|motor neuron axon guidance|cell death|Schwann cell differentiation|protein sumoylation|facial nerve structural organization|rhombomere 3 formation|rhombomere 5 formation|regulation of ossification|response to insulin|brain segmentat…	RNA polymerase II activating transcription factor binding|chromatin binding|sequence-specific DNA binding transcription factor activity|protein binding|ligase activity|ubiquitin protein ligase binding|transcription regulatory region DNA binding|metal ion binding|HMG box domain binding|	4	8062;25953;44473;62934	1.66,29.52,2.95,4.94	2.81,40.3,6.82,7.75	0.75,0.45,1.21,0.65	0.44919	1.21032	0.765883	0.982629	0.754934	0.0011801	0.0396801	0.0017201	0.0183001	0.0228001	-0.75,-0.45,-1.21,-0.65	-1.21032	-0.44919	-0.765883	-0.549136	-0.649081	0.96136	0.99896	0.99832	0.99936	0.9967	1.08,71.88,4.34,4.1	1.33,107.71,5,4.57	0.3,0.58,0.2,0.16	0.15868	0.583433	0.310586	0.44047	0.297507	0.0385001	0.7071	0.32182	0.64758	0.47938	-0.3,-0.58,-0.2,-0.16	-0.583433	-0.15868	-0.310586	-0.180703
5259	WDR75	WD repeat domain 75	nucleus|	None	poly(A) RNA binding|	4	11952;35560;52553;59390	1,1,2.28,4.28	1,1.66,6.38,7.71	0,0.73,1.48,0.85	0	1.48217	0.765988	1.16565	0.849128	0.0778401	0.0123801	0.0017201	0.0049201	0.0111201	0,-0.73,-1.48,-0.85	-1.48217	0	-0.765988	-0.366324	-0.732648	0.98758	0.91684	0.99832	0.99374	0.99858	1,1.2,2.02,2.18	1,1.05,1.66,1.56	0,-0.2,-0.28,-0.48	-0.480128	0	-0.24132	-0.10065	-0.201301	0.35996	0.96032	0.78204	0.95006	0.89914	0,0.2,0.28,0.48	0	0.480128	0.24132	0.38199
13728	FAM19A1	family with sequence similarity 19 (chemokine (C-C motif)-like), member A1	extracellular region|endoplasmic reticulum|	None	None	4	18537;36844;37687;56649	20.97,4.85,3.75,4.9	18.78,10.26,7.35,10.79	-0.16,1.08,0.97,1.14	-0.159579	1.14004	0.758488	1.11032	1.08059	0.22652	0.0527601	0.0017401	0.0074601	0.0016001	0.16,-1.08,-0.97,-1.14	-1.14004	0.159579	-0.758488	-0.40666	-0.972898	0.94784	0.7729	0.99816	0.99598	0.99996	12.66,3.28,1.41,3.2	25.97,6.55,2.13,10.5	1.04,1,0.6,1.71	0.59674	1.71376	1.08601	1.37538	1.037	0.0043401	0.17008	0.0175801	0.11274	0.0978201	-1.04,-1,-0.6,-1.71	-1.71376	-0.59674	-1.08601	-0.796643
177	HAS1	hyaluronan synthase 1	plasma membrane|integral component of plasma membrane|	carbohydrate metabolic process|glycosaminoglycan biosynthetic process|cell adhesion|negative regulation of fibroblast migration|glycosaminoglycan metabolic process|hyaluronan metabolic process|hyaluronan biosynthetic process|hyaluronan biosynthetic process|cellular response to platelet-derived growth factor stimulus|small molecule metabolic process|extracellular polysaccharide biosynthetic proces…	hyaluronan synthase activity|	4	3981;23465;44799;68967	4.14,6.8,3.13,7.24	10.18,11.76,4.62,9.38	1.3,0.79,0.56,0.37	0.372913	1.29585	0.755482	1.04311	0.790359	0.0025601	0.0281801	0.0018401	0.0119201	0.0176201	-1.3,-0.79,-0.56,-0.37	-1.29585	-0.372913	-0.755482	-0.467859	-0.562806	0.9722	0.99778	0.99806	0.9979	0.99328	2.14,4.34,2.3,1.94	9.37,11.68,2.03,1.52	2.13,1.43,-0.18,-0.35	-0.352667	2.12976	0.756119	1.77836	1.42696	0.29182	0.0749201	0.0761401	0.0337001	0.0306401	-2.13,-1.43,0.18,0.35	-2.12976	0.352667	-0.756119	0.266121
3967	MOB3C	MOB kinase activator 3C	None	None	metal ion binding|	4	2053;35343;42539;60942	3.7,2.95,19.51,11.76	6.07,4.84,30.38,22.79	0.71,0.71,0.64,0.95	0.638704	0.954391	0.755417	0.834345	0.714298	6.01e-05	0.1157	0.0018401	0.0478801	0.0296601	-0.71,-0.71,-0.64,-0.95	-0.954391	-0.638704	-0.755417	-0.67649	-0.714276	0.88618	0.99996	0.99806	0.99994	0.99838	3.4,1.37,12.7,30.72	6.6,2.6,13.89,21.13	0.95,0.93,0.13,-0.54	-0.539723	0.954103	0.367625	0.94061	0.927116	0.3906	0.50294	0.27688	0.30464	0.1319	-0.95,-0.93,-0.13,0.54	-0.954103	0.539723	-0.367625	0.20536
9005	RBKS	ribokinase	extracellular vesicular exosome|	D-ribose catabolic process|carbohydrate phosphorylation|	ribokinase activity|ATP binding|	4	8520;35928;43269;67378	1.04,52.37,2.24,3.3	1.22,62.93,6.51,6.56	0.23,0.27,1.54,0.99	0.225027	1.54003	0.754903	1.26479	0.989545	0.0115201	0.0100201	0.0018601	0.0025801	0.0036001	-0.23,-0.27,-1.54,-0.99	-1.54003	-0.225027	-0.754903	-0.245018	-0.265009	0.99022	0.98894	0.99804	0.97818	0.92006	1.04,45.67,1.57,2.14	1,129.3,2.74,4.86	-0.06,1.5,0.8,1.18	-0.0576393	1.50125	0.856973	1.34133	1.18141	0.13158	0.24586	0.0504401	0.12314	0.0651401	0.06,-1.5,-0.8,-1.18	-1.50125	0.0576393	-0.856973	-0.372615
492	NAT10	N-acetyltransferase 10 (GCN5-related)	nucleus|nucleolus|membrane|	biological_process|metabolic process|	ATP binding|N-acetyltransferase activity|poly(A) RNA binding|	4	14035;25253;38835;65569	1.09,2.06,5.25,6.76	2.76,4.13,6.43,8.76	1.34,1,0.29,0.38	0.291134	1.34458	0.753244	1.17337	1.00217	0.0058401	0.0223801	0.0019001	0.0047001	0.0033201	-1.34,-1,-0.29,-0.38	-1.34458	-0.291134	-0.753244	-0.333117	-0.3751	0.97784	0.99436	0.99804	0.9908	0.96456	1,1.12,2.96,3.61	1.52,1.52,2.69,4.39	0.6,0.44,-0.13,0.28	-0.13465	0.601538	0.295866	0.518319	0.4351	0.17674	0.6974	0.33398	0.59078	0.3796	-0.6,-0.44,0.13,-0.28	-0.601538	0.13465	-0.295866	-0.0734129
4480	ZNF135	zinc finger protein 135	nucleus|	transcription, DNA-templated|regulation of transcription, DNA-templated|cytoskeleton organization|regulation of cell morphogenesis|	DNA binding|sequence-specific DNA binding transcription factor activity|metal ion binding|	4	16717;24151;39753;58678	1.53,12.25,4.01,29.74	3.38,22.35,6.96,33.73	1.14,0.87,0.79,0.18	0.181573	1.14301	0.746541	1.00533	0.867644	0.0172401	0.0525801	0.0020201	0.0156401	0.0097401	-1.14,-0.87,-0.79,-0.18	-1.14301	-0.181573	-0.746541	-0.487754	-0.793935	0.948	0.98268	0.99784	0.9985	0.99914	1.65,4.79,1.98,29.37	2.08,7.35,2.65,19.15	0.33,0.62,0.42,-0.62	-0.616716	0.617297	0.188393	0.518451	0.419605	0.43262	0.68902	0.42528	0.59074	0.39034	-0.33,-0.62,-0.42,0.62	-0.617297	0.616716	-0.188393	0.141664
14410	VIPAS39	VPS33B interacting protein, apical-basolateral polarity regulator, spe-39 homolog	cytoplasm|early endosome|late endosome|cytoplasmic membrane-bounded vesicle|HOPS complex|recycling endosome|	transcription, DNA-templated|regulation of transcription, DNA-templated|intracellular protein transport|spermatogenesis|endosome to lysosome transport|cell differentiation|	protein binding|	4	14594;22716;51164;72222	1.89,10.61,3.75,30.01	5.19,15.12,7.22,31.44	1.46,0.51,0.95,0.07	0.0671378	1.46079	0.746307	1.20374	0.946694	0.0459601	0.0132801	0.0020401	0.0040001	0.0054001	-1.46,-0.51,-0.95,-0.07	-1.46079	-0.0671378	-0.746307	-0.288872	-0.510606	0.98648	0.95352	0.99784	0.98622	0.98876	1.16,3.93,1.77,6.95	2.5,15.96,6.17,12.57	1.11,2.02,1.8,0.85	0.854596	2.0197	1.44496	1.90918	1.79866	0.0013801	0.0925001	0.0023201	0.0217401	0.0082001	-1.11,-2.02,-1.8,-0.85	-2.0197	-0.854596	-1.44496	-0.980741
8609	ERC1	ELKS/RAB6-interacting/CAST family member 1	Golgi membrane|cytoplasm|IkappaB kinase complex|presynaptic membrane|	regulation of transcription, DNA-templated|I-kappaB phosphorylation|multicellular organismal development|protein transport|retrograde transport, endosome to Golgi|positive regulation of NF-kappaB transcription factor activity|	protein binding|Rab GTPase binding|leucine zipper domain binding|	4	14631;27835;38866;68156	5.65,15.57,11.23,1.27	8.06,26.19,15.29,3.03	0.51,0.75,0.45,1.26	0.445416	1.25896	0.741653	1.00453	0.750103	0.0012401	0.0323401	0.0021601	0.0157801	0.0233601	-0.51,-0.75,-0.45,-1.26	-1.25896	-0.445416	-0.741653	-0.478773	-0.51213	0.96818	0.99892	0.99778	0.9983	0.98896	6.38,11.92,7.15,1.2	12.33,19.01,4.67,1.33	0.95,0.67,-0.62,0.14	-0.616028	0.950935	0.287739	0.812009	0.673082	0.43182	0.5051	0.34034	0.38448	0.23718	-0.95,-0.67,0.62,-0.14	-0.950935	0.616028	-0.287739	0.23653
6398	C10orf88	chromosome 10 open reading frame 88	None	None	identical protein binding|	4	4829;21683;44882;57120	1.04,7.55,13.71,2.02	1.44,11.59,24.95,4.09	0.46,0.62,0.86,1.02	0.464676	1.01799	0.740927	0.940967	0.863943	0.0009201	0.0890201	0.0021801	0.0240201	0.0100201	-0.46,-0.62,-0.86,-1.02	-1.01799	-0.464676	-0.740927	-0.540886	-0.617096	0.91364	0.9993	0.99778	0.99928	0.9957	1.04,3.4,8.74,1.73	1.09,9.94,32.18,2.93	0.07,1.55,1.88,0.76	0.0720534	1.87974	1.06324	1.71237	1.54501	0.0611001	0.12452	0.0198801	0.0420601	0.0212801	-0.07,-1.55,-1.88,-0.76	-1.87974	-0.0720534	-1.06324	-0.414115
17351	CACNG7	calcium channel, voltage-dependent, gamma subunit 7	voltage-gated calcium channel complex|alpha-amino-3-hydroxy-5-methyl-4-isoxazolepropionic acid selective glutamate receptor complex|	calcium ion transport|calcium ion transmembrane transport|regulation of alpha-amino-3-hydroxy-5-methyl-4-isoxazole propionate selective glutamate receptor activity|	voltage-gated calcium channel activity|	4	9572;35596;38396;57109	7.64,7.24,3.83,3.04	11.15,8.54,11.76,4.48	0.54,0.24,1.62,0.56	0.237896	1.61724	0.740436	1.08978	0.562323	0.0103201	0.0074401	0.0022201	0.0086801	0.0767801	-0.54,-0.24,-1.62,-0.56	-1.61724	-0.237896	-0.740436	-0.391089	-0.544282	0.99254	0.99018	0.99778	0.9953	0.99178	6.71,1.77,2.71,1.69	13.6,3.12,10.97,3.12	1.02,0.81,2.02,0.88	0.812479	2.0162	1.18235	1.5183	1.02039	0.0016001	0.0934801	0.0106801	0.0757601	0.1026	-1.02,-0.81,-2.02,-0.88	-2.0162	-0.812479	-1.18235	-0.846404
8254	NDRG2	NDRG family member 2	nucleus|cytoplasm|Golgi apparatus|centrosome|microtubule organizing center|cytosol|growth cone|perinuclear region of cytoplasm|extracellular vesicular exosome|	negative regulation of cytokine production|regulation of vascular endothelial growth factor production|Wnt signaling pathway|substantia nigra development|cell differentiation|negative regulation of smooth muscle cell proliferation|negative regulation of ERK1 and ERK2 cascade|regulation of platelet-derived growth factor production|	molecular_function|protein binding|	4	8772;36451;55278;59829	2.02,2.24,21.81,15.7	6.51,5.1,24.86,14.54	1.69,1.19,0.19,-0.11	-0.110795	1.6902	0.738964	1.43893	1.18767	0.17562	0.0054201	0.0022401	0.0006601	0.0006201	-1.69,-1.19,-0.19,0.11	-1.6902	0.110795	-0.738964	-0.0389962	-0.188787	0.9946	0.82256	0.99774	0.875	0.86722	1.41,3.57,20.85,84.97	2.5,2.88,62.47,14.45	0.83,-0.31,1.58,-2.56	-2.55579	1.58303	-0.112411	1.20729	0.831542	0.98678	0.21524	0.68746	0.17128	0.16622	-0.83,0.31,-1.58,2.56	-1.58303	2.55579	0.112411	1.43211
3139	ADARB2	adenosine deaminase, RNA-specific, B2 (non-functional)	nucleus|	mRNA processing|	double-stranded RNA binding|single-stranded RNA binding|adenosine deaminase activity|poly(A) RNA binding|metal ion binding|	4	13947;30423;49310;63519	4.63,14.6,2.06,3.17	7.97,15.95,3.69,7.26	0.78,0.13,0.84,1.2	0.128339	1.19624	0.736728	1.01776	0.839288	0.0280201	0.0414201	0.0022601	0.0141801	0.0119801	-0.78,-0.13,-0.84,-1.2	-1.19624	-0.128339	-0.736728	-0.455691	-0.783042	0.95966	0.97242	0.9977	0.99758	0.9991	1.9,17.59,1.29,2.22	4.34,6.88,1.71,4.67	1.19,-1.35,0.41,1.07	-1.35452	1.19388	0.329474	1.1322	1.07051	0.78496	0.37734	0.30684	0.20298	0.0887201	-1.19,1.35,-0.41,-1.07	-1.19388	1.35452	-0.329474	0.473251
3252	GPR75	G protein-coupled receptor 75	integral component of plasma membrane|	G-protein coupled receptor signaling pathway|	G-protein coupled receptor activity|	4	6843;33346;52918;60284	4.1,87.71,2.42,20.84	8.54,92.8,6.82,25.75	1.06,0.08,1.5,0.31	0.0812811	1.49704	0.735613	1.27808	1.05912	0.0411001	0.0112801	0.0022601	0.0023601	0.0020201	-1.06,-0.08,-1.5,-0.31	-1.49704	-0.0812811	-0.735613	-0.193144	-0.305008	0.98858	0.9585	0.99768	0.9638	0.94004	1.49,58.15,1.37,4.83	1.85,53.16,1.47,6.5	0.31,-0.13,0.11,0.43	-0.129467	0.428513	0.178664	0.369433	0.310353	0.1745	0.78748	0.43386	0.6987	0.46934	-0.31,0.13,-0.11,-0.43	-0.428513	0.129467	-0.178664	0.0121052
13668	XPOT	exportin, tRNA	nucleus|nuclear pore|nucleoplasm|cytoplasm|	tRNA export from nucleus|intracellular protein transport|	tRNA binding|Ran GTPase binding|	4	14038;33488;37574;56565	2.02,11.94,1.62,2.28	4.48,14.15,4.09,2.63	1.15,0.24,1.34,0.2	0.204477	1.33534	0.734049	1.24352	1.15171	0.0140001	0.0231601	0.0023001	0.0030801	0.0007801	-1.15,-0.24,-1.34,-0.2	-1.33534	-0.204477	-0.734049	-0.224573	-0.24467	0.97704	0.98646	0.99764	0.97346	0.90808	1.24,11.43,1.2,1.33	1.75,23.86,1.14,1.14	0.49,1.06,-0.08,-0.22	-0.216766	1.06095	0.315188	0.777354	0.493757	0.2197	0.44468	0.31834	0.40844	0.33804	-0.49,-1.06,0.08,0.22	-1.06095	0.216766	-0.315188	0.146978
1915	RNF10	ring finger protein 10	nucleus|cytoplasm|	transcription, DNA-templated|negative regulation of Schwann cell proliferation|positive regulation of myelination|positive regulation of transcription, DNA-templated|positive regulation of transcription from RNA polymerase II promoter|protein autoubiquitination|	ubiquitin-protein transferase activity|protein binding|zinc ion binding|transcription regulatory region DNA binding|	4	15846;35808;48079;56352	7.29,4.06,6.76,2.06	14.23,6.07,10.88,3.34	0.97,0.58,0.69,0.69	0.582401	0.965564	0.732393	0.829931	0.694298	0.0001601	0.10972	0.0023601	0.0493401	0.0342601	-0.97,-0.58,-0.69,-0.69	-0.965564	-0.582401	-0.732393	-0.634855	-0.68731	0.89234	0.99992	0.99762	0.99988	0.9979	4.1,2.18,1.9,2.3	14.97,2.18,4.34,2.46	1.87,0,1.19,0.09	-0.00418596	1.86894	0.787929	1.53141	1.19388	0.10518	0.12694	0.0674201	0.0729201	0.0629601	-1.87,0,-1.19,-0.09	-1.86894	0.00418596	-0.787929	-0.0444475
10596	LONP1	lon peptidase 1, mitochondrial	cytoplasm|mitochondrion|mitochondrial matrix|membrane|mitochondrial nucleoid|	mitochondrial genome maintenance|response to hypoxia|ATP catabolic process|misfolded or incompletely synthesized protein catabolic process|mitochondrion organization|aging|response to hormone|response to aluminum ion|mitochondrial DNA metabolic process|cellular response to oxidative stress|cellular response to oxidative stress|chaperone-mediated protein complex assembly|protein homooligomerizatio…	single-stranded DNA binding|single-stranded RNA binding|ATP-dependent peptidase activity|serine-type endopeptidase activity|protein binding|ATP binding|ADP binding|sequence-specific DNA binding|G-quadruplex DNA binding|DNA polymerase binding|mitochondrial light strand promoter anti-sense binding|mitochondrial heavy strand promoter anti-sense binding|	4	10481;36059;40739;60418	2.33,1.62,1.09,1.31	5.63,4.88,1,1.49	1.27,1.59,-0.12,0.18	-0.12244	1.59143	0.731057	1.43278	1.27413	0.18732	0.0081601	0.0023801	0.0007001	0.0002801	-1.27,-1.59,0.12,-0.18	-1.59143	0.12244	-0.731057	-0.0293374	-0.181115	0.99194	0.80968	0.99758	0.86582	0.86106	1.45,1.37,1,1.12	2.36,9,1.05,1.14	0.71,2.72,0.07,0.02	0.0239758	2.71829	0.878823	1.71251	0.706721	0.0800601	0.0185401	0.0460201	0.0420401	0.2219	-0.71,-2.72,-0.07,-0.02	-2.71829	-0.0239758	-0.878823	-0.0451395
9418	DEFB121	defensin, beta 121	extracellular region|	defense response to bacterium|	molecular_function|	4	6223;33482;43872;73532	83.51,8.48,2.55,5.38	97.47,12.03,4.53,13.88	0.22,0.5,0.83,1.37	0.223118	1.36623	0.730378	1.09745	0.828665	0.0118001	0.0203001	0.0024001	0.0082601	0.0132401	-0.22,-0.5,-0.83,-1.37	-1.36623	-0.223118	-0.730378	-0.36331	-0.503502	0.98008	0.98876	0.99758	0.9935	0.98804	33.61,5.77,1.57,5.32	49.3,5.47,2.08,10.31	0.55,-0.08,0.41,0.95	-0.07736	0.954635	0.459101	0.753687	0.55274	0.14576	0.5027	0.21328	0.42412	0.30248	-0.55,0.08,-0.41,-0.95	-0.954635	0.07736	-0.459101	-0.164515
12752	KRAS	Kirsten rat sarcoma viral oncogene homolog	mitochondrion|plasma membrane|membrane|membrane raft|	MAPK cascade|activation of MAPKK activity|positive regulation of protein phosphorylation|GTP catabolic process|epidermal growth factor receptor signaling pathway|small GTPase mediated signal transduction|Ras protein signal transduction|axon guidance|blood coagulation|positive regulation of cell proliferation|insulin receptor signaling pathway|visual learning|fibroblast growth factor receptor sign…	protein binding|GTP binding|GMP binding|GDP binding|LRR domain binding|protein complex binding|	4	15842;19178;39182;61832	7.82,17.87,6.93,1.49	10.35,32.41,6.82,4.71	0.4,0.86,-0.02,1.66	-0.0234157	1.66177	0.725374	1.26015	0.858537	0.10006	0.0065601	0.0026201	0.0027401	0.0103401	-0.4,-0.86,0.02,-1.66	-1.66177	0.0234157	-0.725374	-0.190594	-0.404604	0.99356	0.89928	0.99748	0.96284	0.97204	4.22,10.42,5.89,1.53	2.93,30.21,5.37,3.73	-0.53,1.54,-0.13,1.28	-0.527259	1.53604	0.540251	1.41046	1.28487	0.38406	0.23324	0.1666	0.10276	0.0481001	0.53,-1.54,0.13,-1.28	-1.53604	0.527259	-0.540251	0.329956
14686	RAD50	RAD50 homolog (S. cerevisiae)	nuclear chromosome, telomeric region|nucleus|nucleoplasm|membrane|Mre11 complex|site of double-strand break|pronucleus|	regulation of mitotic recombination|telomere maintenance|double-strand break repair via homologous recombination|DNA catabolic process, endonucleolytic|DNA repair|DNA repair|double-strand break repair|double-strand break repair|DNA recombination|cellular response to DNA damage stimulus|telomere maintenance via telomerase|reciprocal meiotic recombination|positive regulation of protein autophosphor…	single-stranded DNA endodeoxyribonuclease activity|DNA binding|ATP-dependent DNA helicase activity|protein binding|ATP binding|zinc ion binding|3'-5' exonuclease activity|protein binding, bridging|	4	17706;36110;51273;63410	9.86,13.75,48.03,3.08	12.65,32.81,63.77,5.68	0.36,1.25,0.41,0.88	0.35936	1.25399	0.725868	1.06761	0.881222	0.0028201	0.0328801	0.0026201	0.0100601	0.0088201	-0.36,-1.25,-0.41,-0.88	-1.25399	-0.35936	-0.725868	-0.384129	-0.408897	0.9676	0.9975	0.99752	0.99482	0.97322	3.28,7.2,62.59,1.94	4.62,20.42,27.01,2.22	0.49,1.51,-1.21,0.2	-1.21257	1.50502	0.246018	0.999236	0.493454	0.72894	0.24442	0.37574	0.27	0.3386	-0.49,-1.51,1.21,-0.2	-1.50502	1.21257	-0.246018	0.507201
5003	EIF2B2	eukaryotic translation initiation factor 2B, subunit 2 beta, 39kDa	cytoplasm|cytosol|eukaryotic translation initiation factor 2B complex|	ovarian follicle development|translation|translational initiation|translational initiation|regulation of translational initiation|regulation of translational initiation|central nervous system development|response to heat|response to heat|response to glucose|gene expression|oligodendrocyte development|myelination|response to peptide hormone|positive regulation of GTPase activity|positive regulatio…	translation initiation factor activity|guanyl-nucleotide exchange factor activity|guanyl-nucleotide exchange factor activity|protein binding|ATP binding|GTP binding|	4	2419;28166;48996;56048	8.35,1.62,1.18,1.31	16.13,1.66,1.09,5.32	0.95,0.04,-0.11,2.02	-0.11332	2.02267	0.723911	1.48616	0.94966	0.17822	0.0011001	0.0026601	0.0005401	0.0053001	-0.95,-0.04,0.11,-2.02	-2.02267	0.11332	-0.723911	0.038342	-0.0366361	0.99896	0.82014	0.99744	0.7914	0.68776	3.2,1.45,1.04,1.12	9.98,1.24,1,1.38	1.64,-0.23,-0.06,0.29	-0.229747	1.64087	0.411945	0.967583	0.294297	0.22638	0.19478	0.24456	0.28806	0.48214	-1.64,0.23,0.06,-0.29	-1.64087	0.229747	-0.411945	0.143693
2675	TMEM95	transmembrane protein 95	integral component of membrane|	None	None	4	6630;19411;53564;72847	13.62,9.77,3.44,30.1	43.35,7.35,6.78,47.14	1.67,-0.41,0.98,0.65	-0.410017	1.67004	0.721948	1.32521	0.980371	0.54166	0.0061001	0.0027201	0.0016801	0.0042201	-1.67,0.41,-0.98,-0.65	-1.67004	0.410017	-0.721948	-0.11869	-0.647396	0.994	0.4614	0.99738	0.93288	0.9967	3.36,2.88,1.61,7.15	6.5,2.22,3.07,14.54	0.95,-0.37,0.93,1.02	-0.371203	1.02348	0.633157	0.987119	0.950759	0.30326	0.46436	0.12096	0.27718	0.12434	-0.95,0.37,-0.93,-1.02	-1.02348	0.371203	-0.633157	-0.279195
15568	CCDC115	coiled-coil domain containing 115	lysosome|endosome|membrane|	None	None	4	11915;31094;46480;61518	2.02,3.83,1.93,2.11	5.81,5.98,2.68,2.5	1.52,0.64,0.47,0.25	0.246513	1.52475	0.721287	1.08352	0.642287	0.0094601	0.0104201	0.0027201	0.0090401	0.0470401	-1.52,-0.64,-0.47,-0.25	-1.52475	-0.246513	-0.721287	-0.359057	-0.471601	0.9898	0.99092	0.99738	0.99316	0.98418	1.53,3.73,1.2,1.04	2.98,2.32,1.09,1.47	0.96,-0.69,-0.14,0.5	-0.687403	0.959587	0.158187	0.729031	0.498474	0.46846	0.49986	0.45228	0.4417	0.33476	-0.96,0.69,0.14,-0.5	-0.959587	0.687403	-0.158187	0.412657
13925	DSCC1	DNA replication and sister chromatid cohesion 1	chromosome, centromeric region|chromatin|nucleoplasm|	DNA replication|regulation of DNA replication|maintenance of mitotic sister chromatid cohesion|post-translational protein acetylation|	DNA binding|protein binding|	4	8478;26615;47564;66353	12.6,1.35,10.34,2.73	17.72,2.46,19.97,4.09	0.49,0.86,0.95,0.58	0.491471	0.948838	0.720708	0.903717	0.858596	0.0006601	0.11808	0.0027401	0.0313401	0.0103201	-0.49,-0.86,-0.95,-0.58	-0.948838	-0.491471	-0.720708	-0.5377	-0.583929	0.88338	0.99966	0.99736	0.99922	0.99416	4.55,1.24,2.79,1.73	5.23,1.19,6.64,1.99	0.2,-0.07,1.25,0.2	-0.0669633	1.2499	0.395755	0.726394	0.20289	0.14016	0.35126	0.25606	0.44338	0.55376	-0.2,0.07,-1.25,-0.2	-1.2499	0.0669633	-0.395755	-0.0651162
5563	IQCC	IQ motif containing C	None	None	None	4	14153;23472;37943;68806	11.23,6.76,1.44,7.55	19.09,12.16,2.06,12.56	0.77,0.85,0.51,0.73	0.512789	0.84767	0.714679	0.806395	0.765121	0.0005001	0.16708	0.0028801	0.0567001	0.0213401	-0.77,-0.85,-0.51,-0.73	-0.84767	-0.512789	-0.714679	-0.622963	-0.733136	0.83408	0.99972	0.9972	0.99984	0.9986	12.29,4.79,1.29,3.4	17.04,8.05,6.78,8.81	0.47,0.75,2.4,1.37	0.471109	2.40015	1.24796	1.88559	1.37103	0.0080601	0.0418401	0.0074001	0.0236401	0.0363401	-0.47,-0.75,-2.4,-1.37	-2.40015	-0.471109	-1.24796	-0.610322
1292	CHRM4	cholinergic receptor, muscarinic 4	plasma membrane|integral component of plasma membrane|cell junction|postsynaptic membrane|	signal transduction|cell surface receptor signaling pathway|adenylate cyclase-inhibiting G-protein coupled acetylcholine receptor signaling pathway|G-protein coupled acetylcholine receptor signaling pathway|cell proliferation|regulation of locomotion|	G-protein coupled acetylcholine receptor activity|	4	13873;33464;48649;61537	14.02,3.66,15.61,4.94	24.73,6.82,24.29,7	0.82,0.9,0.64,0.5	0.502242	0.899621	0.714568	0.859249	0.818877	0.0006001	0.13972	0.0028801	0.0411201	0.0145201	-0.82,-0.9,-0.64,-0.5	-0.899621	-0.502242	-0.714568	-0.569887	-0.637532	0.86096	0.99968	0.9972	0.99952	0.9964	16.12,2.14,6.01,2.14	36.32,2.03,32.32,1.89	1.17,-0.07,2.43,-0.18	-0.177386	2.42621	0.8367	1.79895	1.17168	0.20046	0.0387601	0.0550001	0.0314401	0.0663201	-1.17,0.07,-2.43,0.18	-2.42621	0.177386	-0.8367	0.125546
9798	TTN	titin	condensed nuclear chromosome|extracellular region|nucleus|cytoplasm|Golgi apparatus|cytosol|striated muscle thin filament|Z disc|M band|M band|I band|extracellular vesicular exosome|	in utero embryonic development|platelet degranulation|cardiac muscle hypertrophy|muscle contraction|muscle contraction|striated muscle contraction|mitotic chromosome condensation|adult heart development|blood coagulation|peptidyl-tyrosine phosphorylation|muscle filament sliding|platelet activation|skeletal muscle thin filament assembly|skeletal muscle myosin thick filament assembly|detection of m…	protease binding|protein serine/threonine kinase activity|protein tyrosine kinase activity|calcium ion binding|protein binding|calmodulin binding|calmodulin binding|ATP binding|structural constituent of muscle|structural constituent of muscle|enzyme binding|protein kinase binding|telethonin binding|telethonin binding|identical protein binding|actinin binding|actinin binding|protein self-associati…	4	13872;21003;39001;73205	8.4,7.78,7.73,12.74	12.51,12.25,14.23,21.34	0.58,0.66,0.88,0.74	0.5757	0.880465	0.714014	0.81241	0.744354	0.0002001	0.14948	0.0028801	0.0547401	0.0240801	-0.58,-0.66,-0.88,-0.74	-0.880465	-0.5757	-0.714014	-0.615618	-0.655536	0.85102	0.99992	0.99718	0.99978	0.99684	2.59,5.57,2.79,2.51	3.59,10.92,5.66,4.62	0.47,0.97,1.02,0.88	0.469862	1.01771	0.835535	0.995303	0.972897	0.0082401	0.4683	0.0552801	0.27232	0.11686	-0.47,-0.97,-1.02,-0.88	-1.01771	-0.469862	-0.835535	-0.675768
6143	RBP3	retinol binding protein 3, interstitial	extracellular region|extracellular space|interphotoreceptor matrix|	retinoid metabolic process|proteolysis|lipid metabolic process|transport|visual perception|phototransduction, visible light|	retinoid binding|serine-type peptidase activity|retinal binding|retinol binding|	4	11445;18937;47371;68647	4.68,1.4,4.19,36.47	11.76,2.41,5.06,50.36	1.33,0.79,0.27,0.47	0.27217	1.33101	0.713666	1.05852	0.786022	0.0071801	0.0238801	0.0029001	0.0106601	0.0179401	-1.33,-0.79,-0.27,-0.47	-1.33101	-0.27217	-0.713666	-0.368815	-0.46546	0.97646	0.99322	0.99718	0.99384	0.98352	4.18,1.9,3.4,16.49	5.47,2.03,2.32,40.36	0.39,0.1,-0.56,1.29	-0.555458	1.29155	0.306261	0.83962	0.38769	0.39876	0.33104	0.32506	0.36644	0.41346	-0.39,-0.1,0.56,-1.29	-1.29155	0.555458	-0.306261	0.227097
406	DAD1	defender against cell death 1	endoplasmic reticulum membrane|oligosaccharyltransferase complex|oligosaccharyltransferase complex|membrane|integral component of membrane|extracellular vesicular exosome|	blastocyst development|protein glycosylation|apoptotic process|response to nutrient|protein N-linked glycosylation via asparagine|protein N-linked glycosylation via asparagine|response to drug|negative regulation of apoptotic process|post-translational protein modification|cellular protein metabolic process|	oligosaccharyl transferase activity|dolichyl-diphosphooligosaccharide-protein glycotransferase activity|	4	10966;32005;53858;66369	1,1.18,1.49,2.37	1,1.53,3.16,6.21	0,0.38,1.09,1.39	0	1.38684	0.713129	1.23745	1.08805	0.0778401	0.0187201	0.0029201	0.0033001	0.0015001	0,-0.38,-1.09,-1.39	-1.38684	0	-0.713129	-0.188811	-0.377621	0.98168	0.91684	0.99716	0.9623	0.9652	1,1.16,1.29,2.88	1,1.42,1.85,3.68	0,0.29,0.52,0.36	0	0.522691	0.292603	0.439554	0.356417	0.0934401	0.73904	0.33636	0.64812	0.43528	0,-0.29,-0.52,-0.36	-0.522691	0	-0.292603	-0.145652
12141	GSTT2	glutathione S-transferase theta 2	cytoplasm|	metabolic process|	glutathione transferase activity|	1	14393	2.73	7.62	1.48	1.48178	1.48178	1.48178	1.48178	1.48178	0.0030001	0.0030001	0.0030001	0.0030001	0.0030001	-1.48	-1.48178	-1.48178	-1.48178	-1.48178	-1.48178	0.9966	0.9966	0.9966	0.9966	0.9966	1.49	3.68	1.31	1.30552	1.30552	1.30552	1.30552	1.30552	0.0931401	0.0931401	0.0931401	0.0931401	0.0931401	-1.31	-1.30552	-1.30552	-1.30552	-1.30552
193	TMEM150B	transmembrane protein 150B	integral component of membrane|	None	None	4	1057;33053;38698;61129	2.64,5.52,24.43,15.7	4.75,9.47,32.89,27.11	0.85,0.78,0.43,0.79	0.429262	0.848006	0.711151	0.818001	0.787996	0.0014401	0.16696	0.0030001	0.0528201	0.0178001	-0.85,-0.78,-0.43,-0.79	-0.848006	-0.429262	-0.711151	-0.604302	-0.779341	0.83414	0.9987	0.9971	0.99976	0.99906	1.29,1.86,11.23,5.4	1.09,3.07,15.96,12.95	-0.23,0.73,0.51,1.26	-0.232446	1.26085	0.565176	0.993292	0.725737	0.22798	0.34634	0.15302	0.2732	0.21272	0.23,-0.73,-0.51,-1.26	-1.26085	0.232446	-0.565176	-0.13706
1001	DCD	dermcidin	extracellular region|extracellular vesicular exosome|	proteolysis|killing of cells of other organism|defense response to bacterium|defense response to fungus|	peptidase activity|poly(A) RNA binding|	4	2752;32932;37323;65287	3.75,27.79,9.46,3.83	7.18,40.57,9.87,9.43	0.94,0.55,0.06,1.3	0.0608877	1.29757	0.710481	1.11771	0.937852	0.0490401	0.0280801	0.0030001	0.0072801	0.0057201	-0.94,-0.55,-0.06,-1.3	-1.29757	-0.0608877	-0.710481	-0.30325	-0.545612	0.9723	0.95044	0.9971	0.9878	0.99192	2.96,11.23,8.74,1.94	10.22,11.39,3.07,2.03	1.79,0.02,-1.51,0.07	-1.51048	1.78912	0.0924917	0.929854	0.0705876	0.8379	0.1483	0.51058	0.31144	0.69142	-1.79,-0.02,1.51,-0.07	-1.78912	1.51048	-0.0924917	0.74487
11360	TRABD2B	TraB domain containing 2B	integral component of plasma membrane|integral component of organelle membrane|extracellular vesicular exosome|	proteolysis|metabolic process|Wnt signaling pathway|protein oxidation|negative regulation of Wnt signaling pathway|	metalloendopeptidase activity|protein binding|Wnt-protein binding|metal ion binding|	4	5332;27726;50346;63547	15.13,8.44,1.18,11.76	18.73,14.98,2.15,20.76	0.31,0.83,0.87,0.82	0.308413	0.866974	0.705821	0.847503	0.828031	0.0049401	0.15658	0.0032201	0.0442801	0.0134001	-0.31,-0.83,-0.87,-0.82	-0.866974	-0.308413	-0.705821	-0.564138	-0.819864	0.84368	0.99538	0.99686	0.9995	0.99922	6.87,9.93,1.16,7.4	7.68,45.3,1.24,7.82	0.16,2.19,0.09,0.08	0.0796222	2.1902	0.629289	1.17538	0.160554	0.0587001	0.0657801	0.1226	0.1838	0.5975	-0.16,-2.19,-0.09,-0.08	-2.1902	-0.0796222	-0.629289	-0.0832014
12066	ICAM5	intercellular adhesion molecule 5, telencephalin	plasma membrane|integral component of plasma membrane|	phagocytosis|single organismal cell-cell adhesion|	protein binding|	4	14048;26227;45732;60891	2.24,1.13,2.51,1	3.96,2.32,4.44,1.09	0.82,1.04,0.83,0.12	0.121977	1.03625	0.701033	0.930904	0.825559	0.0295201	0.0817401	0.0034401	0.0258601	0.0138201	-0.82,-1.04,-0.83,-0.12	-1.03625	-0.121977	-0.701033	-0.471162	-0.820347	0.92106	0.97046	0.99652	0.99796	0.99924	2.59,1.04,1.16,1	6.55,3.07,1.28,1	1.34,1.56,0.14,0	0	1.56029	0.7599	1.44945	1.33862	0.0934401	0.2238	0.0752601	0.0921201	0.0399401	-1.34,-1.56,-0.14,0	-1.56029	0	-0.7599	-0.0703467
10982	WDR54	WD repeat domain 54	None	None	None	4	13521;28630;44586;62662	1.09,4.63,14.64,11.41	1.57,10,18.2,20.5	0.53,1.11,0.31,0.85	0.314283	1.11028	0.700386	0.97788	0.845481	0.0046601	0.0599001	0.0035001	0.0188601	0.0114001	-0.53,-1.11,-0.31,-0.85	-1.11028	-0.314283	-0.700386	-0.422893	-0.531502	0.94082	0.99564	0.99652	0.99654	0.99084	1,1.86,6.63,1.98	1.05,2.83,6.5,4.15	0.07,0.61,-0.03,1.07	-0.0269308	1.06923	0.429836	0.839986	0.610744	0.11268	0.44054	0.2315	0.36618	0.26954	-0.07,-0.61,0.03,-1.07	-1.06923	0.0269308	-0.429836	-0.0196862
4749	GABPB2	GA binding protein transcription factor, beta subunit 2	nucleus|	transcription, DNA-templated|positive regulation of transcription from RNA polymerase II promoter|	protein homodimerization activity|transcription regulatory region DNA binding|protein heterodimerization activity|	4	13381;21335;46236;61703	6.8,1.49,1.58,8.75	12.73,3.21,2.15,11.01	0.9,1.11,0.45,0.33	0.331879	1.10805	0.697724	1.00639	0.904725	0.0038201	0.0604001	0.0035801	0.0154601	0.0073801	-0.9,-1.11,-0.45,-0.33	-1.10805	-0.331879	-0.697724	-0.389063	-0.446247	0.94038	0.99644	0.99642	0.99512	0.98032	1.49,1.24,2.43,2.96	3.07,1.28,3.12,3.63	1.04,0.04,0.36,0.3	0.0429556	1.04345	0.436207	0.702174	0.360899	0.0734801	0.4538	0.22782	0.46032	0.4317	-1.04,-0.04,-0.36,-0.3	-1.04345	-0.0429556	-0.436207	-0.170241
15702	STAG1	stromal antigen 1	chromosome, centromeric region|chromatin|nucleus|nucleoplasm|chromosome|cytosol|cell junction|	mitotic cell cycle|chromosome segregation|mitotic nuclear division|	protein binding|	4	11536;29205;45686;60007	1.66,7.29,2.37,1.62	1.66,13.62,4.71,3.03	0,0.9,0.99,0.9	-0.00227404	0.987678	0.697471	0.945295	0.902911	0.0860001	0.0989201	0.0035801	0.0234601	0.0075001	0,-0.9,-0.99,-0.9	-0.987678	0.00227404	-0.697471	-0.449648	-0.90157	0.9031	0.9125	0.9964	0.99754	0.99972	1.04,4.79,1.57,2.02	1,4.34,2.18,1.28	-0.06,-0.14,0.47,-0.66	-0.655065	0.470148	-0.096353	0.206254	-0.0576393	0.45104	0.766	0.67444	0.80936	0.8231	0.06,0.14,-0.47,0.66	-0.470148	0.655065	0.096353	0.39896
5621	TBCA	tubulin folding cofactor A	nucleolus|cytoplasm|microtubule|microtubule cytoskeleton|extracellular vesicular exosome|	protein folding|tubulin complex assembly|post-chaperonin tubulin folding pathway|cellular protein metabolic process|'de novo' posttranslational protein folding|	poly(A) RNA binding|unfolded protein binding|chaperone binding|	3	3086;26492;45434	28.06,1.66,3.39	39.11,4.04,5.41	0.48,1.28,0.67	0.479166	1.28077	0.811324	0.977404	0.674033	0.0041801	0.0226001	0.0036001	0.0113001	0.0207001	-0.48,-1.28,-0.67	-1.28077	-0.479166	-0.811324	-0.576599	-0.674033	0.97762	0.99586	0.9964	0.9952	0.97992	12.98,1.16,1.33	17.55,1.24,1.33	0.44,0.09,0	0.00339164	0.435137	0.175103	0.260959	0.0867805	0.16668	0.68294	0.44182	0.6296	0.47744	-0.44,-0.09,0	-0.435137	-0.00339164	-0.175103	-0.0450861
1125	PIK3IP1	phosphoinositide-3-kinase interacting protein 1	plasma membrane|integral component of membrane|extracellular vesicular exosome|	negative regulation of phosphatidylinositol 3-kinase signaling|negative regulation of phosphatidylinositol 3-kinase activity|negative regulation of phosphatidylinositol 3-kinase activity|	phosphatidylinositol 3-kinase catalytic subunit binding|	4	15931;18773;52592;73776	1.8,1.44,1.58,6.58	4.13,2.59,2.94,5.9	1.2,0.84,0.9,-0.16	-0.158274	1.20111	0.696503	1.05068	0.900258	0.2249	0.0407401	0.0036401	0.0112601	0.0077201	-1.2,-0.84,-0.9,0.16	-1.20111	0.158274	-0.696503	-0.342323	-0.842921	0.9602	0.77434	0.99634	0.99162	0.99942	1.73,1.2,1.37,2.59	1.33,2.98,1.94,3.02	-0.38,1.31,0.51,0.22	-0.383287	1.30542	0.412662	0.905534	0.50565	0.30838	0.3249	0.244	0.3257	0.32992	0.38,-1.31,-0.51,-0.22	-1.30542	0.383287	-0.412662	0.0802099
1968	OXA1L	oxidase (cytochrome c) assembly 1-like	mitochondrion|mitochondrial respiratory chain|mitochondrial membrane|integral component of mitochondrial membrane|protein complex|	protein complex assembly|aerobic respiration|aerobic respiration|negative regulation of ATPase activity|mitochondrial respiratory chain complex I assembly|mitochondrial proton-transporting ATP synthase complex assembly|protein insertion into membrane|protein tetramerization|negative regulation of oxidoreductase activity|oxidation-reduction process|mitochondrial respiratory chain complex I biogene…	protein binding|protein homodimerization activity|mitochondrial ribosome binding|	4	8456;26519;50691;56598	1.89,4.59,13.58,34.7	4.18,8.46,15.87,50.05	1.15,0.88,0.22,0.53	0.224704	1.14702	0.695578	1.0146	0.882172	0.0116001	0.0519401	0.0036601	0.0145201	0.0088001	-1.15,-0.88,-0.22,-0.53	-1.14702	-0.224704	-0.695578	-0.37656	-0.528416	0.9485	0.98892	0.99622	0.99434	0.99054	1.41,2.35,3.45,8.21	4.72,5.42,10.5,14.17	1.74,1.21,1.61,0.79	0.786395	1.74413	1.33673	1.67584	1.60754	0.0018801	0.16134	0.0046201	0.0466201	0.0167601	-1.74,-1.21,-1.61,-0.79	-1.74413	-0.786395	-1.33673	-0.997624
17625	TTF2	transcription termination factor, RNA polymerase II	spliceosomal complex|cytoplasm|transcription elongation factor complex|	ATP catabolic process|ATP catabolic process|DNA-templated transcription, termination|regulation of transcription, DNA-templated|termination of RNA polymerase II transcription|mRNA processing|RNA splicing|	DNA binding|protein binding|ATP binding|ATP-dependent helicase activity|DNA-dependent ATPase activity|zinc ion binding|	4	10932;33365;48601;58803	16.32,2.33,1.49,5.38	29.58,1.97,3.78,9.47	0.86,-0.24,1.35,0.81	-0.24093	1.34548	0.694244	1.1017	0.85792	0.32612	0.0222801	0.0037201	0.0079601	0.0104001	-0.86,0.24,-1.35,-0.81	-1.34548	0.24093	-0.694244	-0.286789	-0.814508	0.97812	0.67404	0.99616	0.9859	0.99922	3.98,1.12,1.69,2.96	15.02,1.24,1.52,4.57	1.92,0.14,-0.16,0.63	-0.157996	1.91717	0.631766	1.2734	0.629639	0.19018	0.11504	0.12142	0.1457	0.2596	-1.92,-0.14,0.16,-0.63	-1.91717	0.157996	-0.631766	0.00987273
6839	ZNF157	zinc finger protein 157	nucleus|	negative regulation of transcription from RNA polymerase II promoter|transcription, DNA-templated|regulation of transcription, DNA-templated|	DNA binding|sequence-specific DNA binding transcription factor activity|metal ion binding|	4	14752;32649;46023;67824	16.15,9.02,3.04,1.31	12.16,9.73,4.71,7.13	-0.41,0.11,0.63,2.44	-0.409	2.44465	0.694456	1.53812	0.631584	0.54034	0.0003801	0.0037201	0.0002401	0.0498401	0.41,-0.11,-0.63,-2.44	-2.44465	0.409	-0.694456	0.149207	-0.110587	0.9996	0.46298	0.99616	0.63388	0.78858	5.24,3.77,1.16,1.61	4.39,2.93,1.89,2.27	-0.26,-0.37,0.7,0.49	-0.365208	0.703206	0.143966	0.598725	0.494244	0.2991	0.6419	0.46472	0.53184	0.33764	0.26,0.37,-0.7,-0.49	-0.703206	0.365208	-0.143966	0.310792
7130	PSMD14	proteasome (prosome, macropain) 26S subunit, non-ATPase, 14	proteasome complex|nucleus|nucleoplasm|cytosol|proteasome regulatory particle, lid subcomplex|proteasome accessory complex|extracellular vesicular exosome|	G1/S transition of mitotic cell cycle|protein polyubiquitination|mitotic cell cycle|double-strand break repair via homologous recombination|antigen processing and presentation of peptide antigen via MHC class I|antigen processing and presentation of exogenous peptide antigen via MHC class I, TAP-dependent|double-strand break repair via nonhomologous end joining|ubiquitin-dependent protein catabol…	ubiquitin thiolesterase activity|ubiquitin thiolesterase activity|metallopeptidase activity|metal ion binding|endopeptidase activator activity|proteasome binding|	4	6311;18693;53042;59096	1,1.4,12.78,8.88	1.79,2.76,20.32,10.79	0.84,0.98,0.67,0.28	0.280952	0.98305	0.694065	0.913125	0.843199	0.0064401	0.10174	0.0037401	0.0293201	0.0115601	-0.84,-0.98,-0.67,-0.28	-0.98305	-0.280952	-0.694065	-0.475005	-0.669057	0.89996	0.99364	0.99616	0.99814	0.99732	1.12,1,11.88,2.39	1.14,1.61,16.52,3.12	0.02,0.69,0.48,0.39	0.0239758	0.688309	0.393226	0.581795	0.47528	0.0800601	0.65064	0.25798	0.54462	0.3499	-0.02,-0.69,-0.48,-0.39	-0.688309	-0.0239758	-0.393226	-0.204657
2778	ZBTB7A	zinc finger and BTB domain containing 7A	nucleus|	negative regulation of transcription from RNA polymerase II promoter|transcription, DNA-templated|multicellular organismal development|cell differentiation|negative regulation of transcription, DNA-templated|	DNA binding|histone acetyltransferase binding|metal ion binding|	4	13949;35406;51151;64355	5.21,3.44,4.54,28.24	11.76,5.59,6.87,34.75	1.18,0.7,0.6,0.3	0.29928	1.17571	0.693157	0.938658	0.701609	0.0053801	0.0452001	0.0038401	0.0243801	0.0325601	-1.18,-0.7,-0.6,-0.3	-1.17571	-0.29928	-0.693157	-0.447656	-0.596033	0.95512	0.99486	0.99616	0.99744	0.99496	2.88,2.71,2.18,8.5	5.04,3.92,3.92,7.54	0.81,0.53,0.84,-0.17	-0.173447	0.843632	0.502836	0.8274	0.811168	0.19898	0.56276	0.18696	0.37452	0.1745	-0.81,-0.53,-0.84,0.17	-0.843632	0.173447	-0.502836	-0.178272
12403	FADD	Fas (TNFRSF6)-associated via death domain	cytosol|cytosol|death-inducing signaling complex|death-inducing signaling complex|CD95 death-inducing signaling complex|neuron projection|cell body|membrane raft|ripoptosome|	positive regulation of T cell mediated cytotoxicity|toll-like receptor signaling pathway|MyD88-independent toll-like receptor signaling pathway|positive regulation of adaptive immune response|apoptotic process|apoptotic process|activation of cysteine-type endopeptidase activity involved in apoptotic process|extrinsic apoptotic signaling pathway via death domain receptors|viral process|positive re…	protease binding|death receptor binding|tumor necrosis factor receptor binding|protein binding|tumor necrosis factor receptor superfamily binding|death effector domain binding|identical protein binding|	4	3607;28481;47438;64109	3.83,1.4,1.13,7.55	5.37,2.5,3.87,6.03	0.49,0.84,1.77,-0.33	-0.325462	1.77136	0.692228	1.30461	0.837858	0.43026	0.0037401	0.0038801	0.0019201	0.0120601	-0.49,-0.84,-1.77,0.33	-1.77136	0.325462	-0.692228	-0.0798479	-0.485158	0.9956	0.57014	0.9961	0.9085	0.98598	1.45,1.24,1.12,11.19	1.99,1.33,1.19,11.63	0.46,0.09,0.08,0.06	0.0554541	0.456619	0.172311	0.275772	0.0949261	0.0705601	0.7728	0.43946	0.7641	0.65938	-0.46,-0.09,-0.08,-0.06	-0.456619	-0.0554541	-0.172311	-0.0688491
3161	FHOD3	formin homology 2 domain containing 3	striated muscle thin filament|Z disc|	negative regulation of actin filament polymerization|sarcomere organization|actin filament network formation|	actin binding|protein binding|	4	12614;21225;47176;63408	2.9,20.4,1.89,2.28	5.5,19.92,3.47,4.57	0.92,-0.03,0.88,1	-0.0338884	1.0014	0.69213	0.961241	0.921077	0.10692	0.0953001	0.0039001	0.0212001	0.0065201	-0.92,0.03,-0.88,-1	-1.0014	0.0338884	-0.69213	-0.423018	-0.879925	0.90698	0.892	0.99608	0.99654	0.99966	2.83,8.66,1.37,1.53	3.68,7.44,3.07,1.89	0.38,-0.22,1.17,0.31	-0.218976	1.16707	0.408197	0.772043	0.377018	0.222	0.39044	0.24718	0.41244	0.4209	-0.38,0.22,-1.17,-0.31	-1.16707	0.218976	-0.408197	-0.044351
8531	NCKIPSD	NCK interacting protein with SH3 domain	cytosol|intermediate filament|COP9 signalosome|	NLS-bearing protein import into nucleus|cytoskeleton organization|signal transduction|Fc-gamma receptor signaling pathway involved in phagocytosis|innate immune response|	protein binding|cytoskeletal protein binding|SH3 domain binding|	4	13736;29570;39869;58165	14.64,3.39,6.09,10.17	21.34,4.62,12.78,16.62	0.54,0.45,1.07,0.71	0.445097	1.06843	0.691362	0.888516	0.708598	0.0012401	0.0713601	0.0039401	0.0344601	0.0311201	-0.54,-0.45,-1.07,-0.71	-1.06843	-0.445097	-0.691362	-0.494208	-0.543318	0.93086	0.99892	0.99606	0.9987	0.99172	8.26,1.61,4.46,3.93	19.72,2.13,28.75,2.88	1.26,0.4,2.69,-0.45	-0.449621	2.68682	0.973735	1.97145	1.25609	0.34368	0.0206001	0.0300601	0.0172201	0.0523401	-1.26,-0.4,-2.69,0.45	-2.68682	0.449621	-0.973735	0.0239815
11585	HNRNPM	heterogeneous nuclear ribonucleoprotein M	nucleus|nucleoplasm|nucleoplasm|spliceosomal complex|integral component of plasma membrane|membrane|nuclear matrix|paraspeckles|catalytic step 2 spliceosome|	alternative mRNA splicing, via spliceosome|mRNA splicing, via spliceosome|mRNA splicing, via spliceosome|RNA splicing|gene expression|	nucleotide binding|RNA binding|protein binding|protein domain specific binding|poly(A) RNA binding|	4	1690;30224;50586;70648	1.75,1.84,1.44,28.64	2.06,5.5,2.81,28.39	0.23,1.58,0.96,-0.01	-0.0122129	1.57844	0.689787	1.26968	0.960913	0.0935401	0.0086401	0.0040001	0.0024601	0.0049201	-0.23,-1.58,-0.96,0.01	-1.57844	0.0122129	-0.689787	-0.109895	-0.232004	0.99132	0.90526	0.99604	0.92764	0.89962	1.29,1.29,1.16,94.22	1.28,1.56,1.28,108.89	0,0.28,0.14,0.21	-0.00353748	0.283438	0.157327	0.246076	0.208714	0.10452	0.85586	0.453	0.78422	0.55184	0,-0.28,-0.14,-0.21	-0.283438	0.00353748	-0.157327	-0.068578
2302	NPHS2	nephrosis 2, idiopathic, steroid-resistant (podocin)	endoplasmic reticulum|plasma membrane|integral component of plasma membrane|cell-cell junction|intrinsic component of the cytoplasmic side of the plasma membrane|slit diaphragm|protein complex|membrane raft|extracellular vesicular exosome|	excretion|actin cytoskeleton reorganization|metanephric glomerular visceral epithelial cell development|	protein binding|	4	7833;25240;50292;58187	3.08,32.89,20.26,1.35	9.65,37.75,18.42,2.81	1.65,0.2,-0.14,1.05	-0.137366	1.6463	0.690013	1.34931	1.05231	0.20392	0.0070401	0.0040001	0.0014801	0.0021401	-1.65,-0.2,0.14,-1.05	-1.6463	0.137366	-0.690013	-0.0307184	-0.198803	0.99312	0.79484	0.99604	0.86704	0.87426	1.33,22.52,4.26,1.08	2.69,14.92,3.26,1.05	1.02,-0.59,-0.39,-0.05	-0.593994	1.02208	-0.0015219	0.487661	-0.0467608	0.41844	0.46552	0.5948	0.61282	0.8121	-1.02,0.59,0.39,0.05	-1.02208	0.593994	0.0015219	0.490705
191	KLHL25	kelch-like family member 25	cytoplasm|Cul3-RING ubiquitin ligase complex|	regulation of translational initiation|protein ubiquitination|protein ubiquitination involved in ubiquitin-dependent protein catabolic process|	None	4	14777;27083;47241;64832	8.71,5.96,2.24,4.28	8.41,7.53,4.09,13	-0.05,0.34,0.87,1.6	-0.0497469	1.6036	0.689678	1.23571	0.867824	0.11954	0.0078201	0.0040201	0.0033401	0.0097401	0.05,-0.34,-0.87,-1.6	-1.6036	0.0497469	-0.689678	-0.143645	-0.337037	0.9922	0.88008	0.99604	0.9452	0.95292	9.07,16.29,1.57,1.77	2.93,7.68,1.56,2.74	-1.63,-1.08,-0.01,0.63	-1.63119	0.626855	-0.523714	0.31053	-0.00579423	0.87244	0.68344	0.91764	0.74002	0.78652	1.63,1.08,0.01,-0.63	-0.626855	1.63119	0.523714	1.35796
8175	ELP5	elongator acetyltransferase complex subunit 5	nucleus|cytoplasm|Elongator holoenzyme complex|	chromatin organization|transcription, DNA-templated|regulation of transcription, DNA-templated|positive regulation of cell migration|	protein binding|	4	10516;21912;42800;65175	3.92,5.83,9.1,7.51	6.6,11.01,9.38,15.42	0.75,0.92,0.04,1.04	0.0432089	1.03832	0.687733	0.978349	0.918376	0.0577201	0.0811801	0.0041001	0.0188401	0.0067001	-0.75,-0.92,-0.04,-1.04	-1.03832	-0.0432089	-0.687733	-0.397116	-0.751024	0.9216	0.94162	0.996	0.99568	0.99882	4.87,2.02,2.63,2.1	14.83,3.3,4.76,2.22	1.61,0.71,0.86,0.08	0.0815984	1.60553	0.813569	1.23096	0.856384	0.0582401	0.20664	0.0604401	0.16156	0.15644	-1.61,-0.71,-0.86,-0.08	-1.60553	-0.0815984	-0.813569	-0.396179
14604	CDC5L	cell division cycle 5-like	Prp19 complex|nucleus|nucleolus|cytoplasm|membrane|nuclear speck|catalytic step 2 spliceosome|	mRNA splicing, via spliceosome|transcription, DNA-templated|regulation of transcription, DNA-templated|cell cycle|	DNA binding|chromatin binding|protein binding|poly(A) RNA binding|WD40-repeat domain binding|	4	12590;20333;37922;68150	1.09,1.13,2.06,4.37	1.35,1.49,4.88,7.62	0.31,0.39,1.24,0.8	0.313615	1.24277	0.687513	1.02286	0.802943	0.0046801	0.0349601	0.0041001	0.0138601	0.0163401	-0.31,-0.39,-1.24,-0.8	-1.24277	-0.313615	-0.687513	-0.352168	-0.390721	0.96574	0.9956	0.996	0.99262	0.96924	1.08,1.08,1.53,2.14	2.08,1,2.83,2.88	0.94,-0.11,0.89,0.43	-0.113064	0.944696	0.537327	0.917097	0.889497	0.16254	0.50774	0.16808	0.31878	0.14504	-0.94,0.11,-0.89,-0.43	-0.944696	0.113064	-0.537327	-0.157556
10856	EXOSC4	exosome component 4	exosome (RNase complex)|nucleus|nucleolus|cytoplasm|cytoplasm|cytosol|transcriptionally active chromatin|	nuclear-transcribed mRNA catabolic process, deadenylation-dependent decay|maturation of 5.8S rRNA|nuclear-transcribed mRNA catabolic process|rRNA processing|gene expression|RNA metabolic process|mRNA metabolic process|positive regulation of cell growth|exonucleolytic nuclear-transcribed mRNA catabolic process involved in deadenylation-dependent decay|DNA deamination|defense response to virus|nucl…	3'-5'-exoribonuclease activity|protein binding|AU-rich element binding|	4	4049;20814;53581;64921	3.08,2.77,1.49,1.84	4.4,5.1,1.97,3.56	0.51,0.88,0.41,0.95	0.405984	0.950431	0.68743	0.915481	0.880532	0.0017401	0.11724	0.0041001	0.0288601	0.0089001	-0.51,-0.88,-0.41,-0.95	-0.950431	-0.405984	-0.68743	-0.459379	-0.512775	0.88418	0.99846	0.99598	0.99762	0.98902	1.49,1.29,1.16,2.1	1.52,1.33,1,3.63	0.03,0.05,-0.22,0.79	-0.217908	0.790666	0.162063	0.41955	0.048433	0.22088	0.59242	0.44874	0.66286	0.71488	-0.03,-0.05,0.22,-0.79	-0.790666	0.217908	-0.162063	0.0954227
304	SH2D4B	SH2 domain containing 4B	None	None	None	4	8084;23968;53713;58203	6.36,7.6,2.28,1.18	5.23,12.43,6.21,2.15	-0.28,0.71,1.44,0.87	-0.28061	1.44172	0.684376	1.15435	0.866974	0.37474	0.0152801	0.0042401	0.0054401	0.0098001	0.28,-0.71,-1.44,-0.87	-1.44172	0.28061	-0.684376	-0.214404	-0.709418	0.98508	0.62486	0.99588	0.97042	0.99828	1.61,10.05,1.49,1.08	1.14,4.76,2.46,1	-0.5,-1.08,0.72,-0.11	-1.07729	0.722974	-0.241324	0.304955	-0.113064	0.66704	0.62982	0.78204	0.744	0.86024	0.5,1.08,-0.72,0.11	-0.722974	1.07729	0.241324	0.787603
7773	SNRPB2	small nuclear ribonucleoprotein polypeptide B	nucleus|nucleoplasm|spliceosomal complex|U2 snRNP|nucleolus|catalytic step 2 spliceosome|	mRNA splicing, via spliceosome|mRNA splicing, via spliceosome|mRNA processing|RNA splicing|gene expression|	nucleotide binding|protein binding|snRNA binding|	4	7238;36304;37839;70750	1.44,28.33,4.5,2.64	4.75,24.38,7.53,3.69	1.72,-0.22,0.74,0.48	-0.216412	1.71885	0.682373	1.23087	0.742885	0.29366	0.0050801	0.0043201	0.0034601	0.0244001	-1.72,0.22,-0.74,-0.48	-1.71885	0.216412	-0.682373	-0.133879	-0.48417	0.99478	0.70548	0.99576	0.94064	0.98582	1.08,27.45,5.32,1.49	1.24,21.79,28.28,1.56	0.19,-0.33,2.41,0.07	-0.333529	2.40997	0.584791	1.3008	0.191624	0.28208	0.0406601	0.1433	0.13614	0.57364	-0.19,0.33,-2.41,-0.07	-2.40997	0.333529	-0.584791	0.131215
10797	RPS2	ribosomal protein S2	nucleus|nucleoplasm|cytosol|membrane|cytosolic small ribosomal subunit|extracellular vesicular exosome|	nuclear-transcribed mRNA catabolic process, nonsense-mediated decay|translation|translation|translational initiation|translational elongation|translational termination|SRP-dependent cotranslational protein targeting to membrane|gene expression|viral process|RNA metabolic process|mRNA metabolic process|viral life cycle|viral transcription|cellular protein metabolic process|positive regulation of t…	mRNA binding|structural constituent of ribosome|protein binding|fibroblast growth factor binding|enzyme binding|poly(A) RNA binding|	4	5110;35533;37452;64308	4.23,3.44,2.24,2.51	6.51,7.66,1.66,6.51	0.62,1.16,-0.43,1.38	-0.430877	1.37831	0.68155	1.26759	1.15688	0.56828	0.0195201	0.0043401	0.0025601	0.0007401	-0.62,-1.16,0.43,-1.38	-1.37831	0.430877	-0.68155	-0.0955051	-0.621887	0.98074	0.43326	0.99576	0.9192	0.99592	2.92,3.08,1.04,1.65	3.77,2.93,1.09,4.62	0.37,-0.07,0.07,1.48	-0.0723471	1.48394	0.464039	0.928224	0.372512	0.14254	0.25226	0.21036	0.31246	0.42406	-0.37,0.07,-0.07,-1.48	-1.48394	0.0723471	-0.464039	0.000146873
11203	LCN12	lipocalin 12	extracellular region|	lipid metabolic process|transport|	retinoic acid binding|transporter activity|	4	4408;30942;53144;57104	10.96,78.15,5.25,23.32	16.13,104.97,11.45,35.5	0.56,0.43,1.13,0.61	0.425732	1.12511	0.678456	0.865576	0.60604	0.0014601	0.0568201	0.0044801	0.0393001	0.0591001	-0.56,-0.43,-1.13,-0.61	-1.12511	-0.425732	-0.678456	-0.491337	-0.556942	0.944	0.99864	0.99558	0.99862	0.99272	11.19,155.85,2.1,30.06	13.56,1002.46,4.57,19.11	0.28,2.69,1.12,-0.65	-0.653906	2.6853	0.857741	1.90404	1.12278	0.4507	0.0208401	0.0503201	0.0220601	0.0756601	-0.28,-2.69,-1.12,0.65	-2.6853	0.653906	-0.857741	0.188556
3	MTPAP	mitochondrial poly(A) polymerase	nucleus|cytoplasm|mitochondrion|Golgi apparatus|plasma membrane|	transcription, DNA-templated|mRNA polyadenylation|cell death|histone mRNA catabolic process|	magnesium ion binding|UTP binding|polynucleotide adenylyltransferase activity|protein binding|ATP binding|manganese ion binding|identical protein binding|protein homodimerization activity|poly(A) RNA binding|	4	14582;33767;53761;65485	7.47,8.97,2.77,23.06	14.94,16.84,4.26,26.14	1,0.91,0.62,0.18	0.181404	1.00074	0.677982	0.954435	0.908128	0.0172801	0.0956801	0.0045201	0.0221201	0.0071801	-1,-0.91,-0.62,-0.18	-1.00074	-0.181404	-0.677982	-0.40153	-0.621655	0.9065	0.98264	0.99556	0.9958	0.99592	2.02,3.16,1.24,12.25	3.49,5.19,3.21,14.92	0.79,0.71,1.37,0.28	0.284543	1.36712	0.789188	1.07888	0.790639	0.0207401	0.29796	0.0670001	0.22864	0.18328	-0.79,-0.71,-1.37,-0.28	-1.36712	-0.284543	-0.789188	-0.499498
16733	KIAA0930	KIAA0930	None	None	None	4	8710;28450;43388;60364	9.28,12.87,3.83,13.84	10.53,33.29,5.28,22.13	0.18,1.37,0.46,0.68	0.181809	1.37121	0.672767	1.02401	0.676808	0.0171601	0.0202401	0.0047601	0.0137401	0.0380801	-0.18,-1.37,-0.46,-0.68	-1.37121	-0.181809	-0.672767	-0.321527	-0.461246	0.98012	0.98278	0.9954	0.98976	0.98278	2.35,3.08,1.57,7.64	4.95,7.4,2.08,6.22	1.08,1.26,0.41,-0.3	-0.297348	1.26439	0.612838	1.17115	1.07792	0.26312	0.34418	0.13022	0.18536	0.0868401	-1.08,-1.26,-0.41,0.3	-1.26439	0.297348	-0.612838	-0.0545208
2167	HSFX1;HSFX2	N/A	None	None	None	2	38185;62231	20.44,8.09	19.84,31.92	-0.04,1.98	-0.0434198	1.9811	0.968839	0.968839	-0.0434198	0.34028	0.0008401	0.0047601	0.0047601	0.34028	0.04,-1.98	-1.9811	0.0434198	-0.968839	-0.968839	-1.9811	0.99932	0.66002	0.99588	0.99588	0.99932	9.36,8.79	7.16,17.04	-0.39,0.96	-0.385749	0.955516	0.284883	0.284883	-0.385749	0.55878	0.29258	0.37594	0.37594	0.55878	0.39,-0.96	-0.955516	0.385749	-0.284883	-0.284883
16191	WBP1L	WW domain binding protein 1-like	integral component of membrane|	None	None	4	17900;33014;38400;73967	2.73,2.55,1.27,9.28	7.35,3.12,2.1,10.93	1.43,0.29,0.73,0.24	0.235211	1.43075	0.672034	1.08156	0.732357	0.0105601	0.0160801	0.0047801	0.0091401	0.0260201	-1.43,-0.29,-0.73,-0.24	-1.43075	-0.235211	-0.672034	-0.262513	-0.289815	0.98424	0.98996	0.99532	0.98176	0.93392	13.84,2.39,1.08,6.54	19.29,1.38,1.09,3.02	0.48,-0.79,0.02,-1.11	-1.11442	0.479385	-0.35305	0.248007	0.0166287	0.6839	0.76068	0.84696	0.78274	0.74124	-0.48,0.79,-0.02,1.11	-0.479385	1.11442	0.35305	0.954108
2062	RELB	v-rel avian reticuloendotheliosis viral oncogene homolog B	nucleus|cytoplasm|microtubule organizing center|cytosol|	transcription, DNA-templated|regulation of transcription, DNA-templated|positive regulation of gene expression|antigen processing and presentation|circadian regulation of gene expression|myeloid dendritic cell differentiation|T-helper 1 cell differentiation|	core promoter binding|sequence-specific DNA binding transcription factor activity|transcription corepressor activity|protein binding|	2	5120;27748	9.41,3.3	15.42,7.71	0.71,1.22	0.712282	1.22206	0.967173	0.967173	0.712282	0.0057801	0.0194001	0.0048001	0.0048001	0.0057801	-0.71,-1.22	-1.22206	-0.712282	-0.967173	-0.967173	-1.22206	0.98106	0.99482	0.9958	0.9958	0.98106	4.79,1.65	5.37,2.69	0.17,0.7	0.165679	0.704891	0.435285	0.435285	0.165679	0.19352	0.40148	0.29144	0.29144	0.19352	-0.17,-0.7	-0.704891	-0.165679	-0.435285	-0.435285
1433	ABCA3	ATP-binding cassette, sub-family A (ABC1), member 3	extracellular space|plasma membrane|plasma membrane|membrane|integral component of membrane|alveolar lamellar body|alveolar lamellar body membrane|	ATP catabolic process|transport|response to drug|response to glucocorticoid|transmembrane transport|	transporter activity|ATP binding|ATPase activity, coupled to transmembrane movement of substances|	4	1794;27368;47827;67149	7.38,1.22,28.24,1.8	10.75,2.37,41.5,2.76	0.54,0.95,0.56,0.62	0.543007	0.954778	0.668613	0.788034	0.621291	0.0003201	0.11556	0.0048801	0.0623201	0.0532801	-0.54,-0.95,-0.56,-0.62	-0.954778	-0.543007	-0.668613	-0.549192	-0.555378	0.88626	0.99984	0.99524	0.99936	0.99262	2.35,1.24,29.13,1.12	10.5,1.19,21.08,1.42	2.16,-0.07,-0.47,0.34	-0.466267	2.16267	0.493053	1.25272	0.342774	0.35266	0.0699601	0.19294	0.15324	0.44618	-2.16,0.07,0.47,-0.34	-2.16267	0.466267	-0.493053	0.266615
514	TNPO3	transportin 3	nucleus|cytoplasm|intracellular membrane-bounded organelle|	splicing factor protein import into nucleus|	receptor activity|protein binding|	4	15029;26063;55108;60956	1.35,1.35,2.24,16.37	2.5,2.15,4.62,17.32	0.88,0.66,1.04,0.08	0.0817247	1.0435	0.668558	0.96389	0.884281	0.0409801	0.0790001	0.0048801	0.0207601	0.0086601	-0.88,-0.66,-1.04,-0.08	-1.0435	-0.0817247	-0.668558	-0.373225	-0.664726	0.92354	0.95864	0.99524	0.99416	0.99706	1.08,1.16,1.41,10.78	1.24,1.09,1.42,9.98	0.19,-0.09,0.02,-0.11	-0.111208	0.191624	0.00204058	0.103792	0.0159607	0.16228	0.89422	0.59146	0.86796	0.74628	-0.19,0.09,-0.02,0.11	-0.191624	0.111208	-0.00204058	0.0997112
10620	AGO2	argonaute RISC catalytic component 2	cytoplasmic mRNA processing body|nucleus|cytoplasm|cytosol|polysome|mRNA cap binding complex|membrane|RISC complex|ribonucleoprotein complex|micro-ribonucleoprotein complex|	transcription, DNA-templated|regulation of transcription, DNA-templated|translation|translational initiation|epidermal growth factor receptor signaling pathway|Notch signaling pathway|fibroblast growth factor receptor signaling pathway|post-embryonic development|gene expression|gene silencing by RNA|pre-miRNA processing|negative regulation of translation involved in gene silencing by miRNA|negati…	RNA 7-methylguanosine cap binding|mRNA binding|translation initiation factor activity|endoribonuclease activity|protein binding|siRNA binding|siRNA binding|miRNA binding|poly(A) RNA binding|metal ion binding|endoribonuclease activity, cleaving siRNA-paired mRNA|	4	9886;33515;54066;65122	101.18,9.68,4.06,1.4	90.9,12.51,11.45,2.72	-0.15,0.37,1.5,0.96	-0.15452	1.49787	0.668385	1.22886	0.959843	0.22148	0.0110601	0.0049001	0.0035201	0.0049401	0.15,-0.37,-1.5,-0.96	-1.49787	0.15452	-0.668385	-0.107913	-0.370346	0.98878	0.77822	0.99524	0.92618	0.9631	152.92,2.47,3.32,1.12	167.91,5.42,3.12,1.24	0.13,1.14,-0.09,0.14	-0.0927955	1.13552	0.328979	0.636886	0.13825	0.153	0.40686	0.30724	0.50532	0.61796	-0.13,-1.14,0.09,-0.14	-1.13552	0.0927955	-0.328979	-0.0210714
10418	ALX3	ALX homeobox 3	nucleus|	transcription, DNA-templated|regulation of transcription, DNA-templated|pattern specification process|embryonic forelimb morphogenesis|embryonic hindlimb morphogenesis|regulation of apoptotic process|embryonic skeletal system morphogenesis|	sequence-specific DNA binding transcription factor activity|sequence-specific DNA binding|	4	4287;28303;46172;60400	27.4,3.66,3.66,6.71	38.5,6.21,5.98,10.88	0.49,0.76,0.71,0.7	0.490771	0.762742	0.665209	0.736635	0.710528	0.0007001	0.22332	0.0049601	0.0838801	0.0306801	-0.49,-0.76,-0.71,-0.7	-0.762742	-0.490771	-0.665209	-0.593784	-0.696796	0.77608	0.99964	0.99508	0.99974	0.998	11.31,25.17,1.82,2.75	31.15,6.88,4.57,3.92	1.46,-1.87,1.33,0.51	-1.87156	1.46113	0.35786	1.39727	1.3334	0.9239	0.26138	0.28418	0.1064	0.0408201	-1.46,1.87,-1.33,-0.51	-1.46113	1.87156	-0.35786	0.681548
17984	SRP19	signal recognition particle 19kDa	nucleus|nucleolus|cytoplasm|mitochondrion|signal recognition particle, endoplasmic reticulum targeting|cytosol|	translation|cotranslational protein targeting to membrane|SRP-dependent cotranslational protein targeting to membrane|gene expression|response to drug|cellular protein metabolic process|	7S RNA binding|poly(A) RNA binding|	4	1877;23155;44089;59862	18.85,2.68,1.84,1.75	18.78,11.37,3.07,1.57	-0.01,2.08,0.74,-0.16	-0.155787	2.08291	0.665163	1.41092	0.738934	0.22252	0.0009001	0.0049601	0.0008001	0.0247801	0.01,-2.08,-0.74,0.16	-2.08291	0.155787	-0.665163	0.0805939	0.00540079	0.9991	0.77678	0.99508	0.73518	0.60382	8.66,2.55,1.12,1.08	10.64,5.14,1.09,1.19	0.3,1.01,-0.04,0.14	-0.0367453	1.0115	0.351769	0.654101	0.296701	0.11742	0.47226	0.28872	0.49336	0.48078	-0.3,-1.01,0.04,-0.14	-1.0115	0.0367453	-0.351769	-0.0494364
11425	FUBP3	far upstream element (FUSE) binding protein 3	nucleus|nucleus|cytoplasm|membrane|	transcription, DNA-templated|positive regulation of gene expression|positive regulation of transcription, DNA-templated|	DNA binding|poly(A) RNA binding|	4	4825;32098;46786;59622	1.13,100.65,12.29,20.35	4.04,93.33,19.75,24.16	1.84,-0.11,0.68,0.25	-0.108921	1.83573	0.664479	1.25978	0.683826	0.17314	0.0027801	0.0049801	0.0027401	0.0365201	-1.84,0.11,-0.68,-0.25	-1.83573	0.108921	-0.664479	-0.0691823	-0.247285	0.99674	0.82534	0.99508	0.90054	0.9093	1.12,517.77,10.7,20.77	1.47,140.21,8.48,15.63	0.39,-1.88,-0.34,-0.41	-1.88473	0.389676	-0.560382	0.0268336	-0.336008	0.9263	0.80606	0.92948	0.90672	0.93628	-0.39,1.88,0.34,0.41	-0.389676	1.88473	0.560382	1.1476
18010	ASB2	ankyrin repeat and SOCS box containing 2	Cul5-RING ubiquitin ligase complex|	protein polyubiquitination|signal transduction|intracellular signal transduction|skeletal muscle cell differentiation|protein ubiquitination involved in ubiquitin-dependent protein catabolic process|myoblast differentiation|	ubiquitin-protein transferase activity|protein binding|	4	16572;21111;51466;61510	12.6,14.2,7.24,15.61	21.2,18.64,10.18,31.61	0.75,0.39,0.49,1.02	0.393142	1.01765	0.662857	0.88408	0.750507	0.0020201	0.0891201	0.0051201	0.0353801	0.0232601	-0.75,-0.39,-0.49,-1.02	-1.01765	-0.393142	-0.662857	-0.441634	-0.490127	0.91354	0.99832	0.99498	0.99732	0.98668	10.74,6.54,3.08,7.73	30.72,9.65,3.26,33.12	1.52,0.56,0.08,2.1	0.081363	2.10005	1.06462	1.80806	1.51607	0.0583801	0.0794001	0.0198001	0.0306001	0.0233201	-1.52,-0.56,-0.08,-2.1	-2.10005	-0.081363	-1.06462	-0.321177
7044	SNRNP27	small nuclear ribonucleoprotein 27kDa (U4/U6.U5)	cellular_component|nucleus|	mRNA processing|biological_process|RNA splicing|	nucleic acid binding|protein binding|	4	5640;32936;38595;60926	2.46,18.05,1.04,1.8	3.78,22.35,1.44,4.31	0.62,0.31,0.46,1.26	0.308258	1.26144	0.663221	0.939974	0.618512	0.0049601	0.0320001	0.0051201	0.0241601	0.0545001	-0.62,-0.31,-0.46,-1.26	-1.26144	-0.308258	-0.663221	-0.386467	-0.464676	0.9685	0.99536	0.99498	0.99498	0.98326	2.67,6.75,1.08,1.08	1.47,23.81,1.19,2.32	-0.86,1.82,0.14,1.1	-0.861383	1.81916	0.548123	1.45913	1.0991	0.56224	0.14006	0.16186	0.0897001	0.0808401	0.86,-1.82,-0.14,-1.1	-1.81916	0.861383	-0.548123	0.362883
1991	PPM1L	protein phosphatase, Mg2+/Mn2+ dependent, 1L	endoplasmic reticulum membrane|integral component of membrane|extracellular vesicular exosome|	MAPK cascade|protein dephosphorylation|sphingolipid metabolic process|transmembrane receptor protein serine/threonine kinase signaling pathway|sphingolipid biosynthetic process|small molecule metabolic process|	protein serine/threonine phosphatase activity|metal ion binding|	4	7328;30615;54647;70406	1.62,11.32,57.38,5.56	3.78,17.54,61.39,8.98	1.22,0.63,0.1,0.69	0.0975145	1.22202	0.660887	0.956972	0.691919	0.0365801	0.0377401	0.0052401	0.0218001	0.0348001	-1.22,-0.63,-0.1,-0.69	-1.22202	-0.0975145	-0.660887	-0.364803	-0.632091	0.96296	0.96304	0.99484	0.99362	0.99632	1.2,2.59,55.29,4.59	1.66,4.67,95.25,2.5	0.46,0.85,0.78,-0.87	-0.872758	0.850136	0.30604	0.817354	0.784573	0.56708	0.55924	0.32522	0.38084	0.18634	-0.46,-0.85,-0.78,0.87	-0.850136	0.872758	-0.30604	0.205274
6393	SEPT4	#N/A	#N/A	#N/A	#N/A	4	10067;28717;54140;71867	44.14,11.01,13.18,8.22	67.12,19.97,18.73,13.04	0.6,0.86,0.51,0.67	0.507359	0.859044	0.659384	0.762642	0.66624	0.0005801	0.16082	0.0053801	0.0721601	0.0409201	-0.6,-0.86,-0.51,-0.67	-0.859044	-0.507359	-0.659384	-0.556126	-0.604894	0.84046	0.99968	0.9947	0.9994	0.99532	29.57,2.75,3.73,4.63	73.1,8.52,29.41,16.61	1.31,1.63,2.98,1.84	1.30551	2.97849	1.9397	2.41125	1.84402	4.01e-05	0.0096401	8.01e-05	0.0028401	0.0067201	-1.31,-1.63,-2.98,-1.84	-2.97849	-1.30551	-1.9397	-1.46816
6518	POLR2B	polymerase (RNA) II (DNA directed) polypeptide B, 140kDa	nucleus|nucleoplasm|DNA-directed RNA polymerase II, core complex|membrane|	mRNA splicing, via spliceosome|DNA repair|transcription-coupled nucleotide-excision repair|nucleotide-excision repair|transcription from RNA polymerase II promoter|transcription from RNA polymerase II promoter|transcription initiation from RNA polymerase II promoter|transcription elongation from RNA polymerase II promoter|7-methylguanosine mRNA capping|RNA splicing|gene expression|viral process|p…	DNA binding|chromatin binding|DNA-directed RNA polymerase activity|protein binding|ribonucleoside binding|poly(A) RNA binding|metal ion binding|	4	14979;30728;37716;72923	17.96,11.54,1.71,15.26	25.48,14.98,3.69,23.85	0.5,0.38,1.11,0.64	0.376701	1.11115	0.659151	0.877675	0.644204	0.0024201	0.0596001	0.0053801	0.0366801	0.0466801	-0.5,-0.38,-1.11,-0.64	-1.11115	-0.376701	-0.659151	-0.440628	-0.504554	0.94106	0.99792	0.99468	0.99726	0.98808	12.62,4.67,1.53,12.74	23.01,19.48,1.19,47.04	0.87,2.06,-0.36,1.88	-0.364753	2.06117	1.112	1.97293	1.88469	0.29864	0.0858001	0.0152201	0.0171201	0.0056601	-0.87,-2.06,0.36,-1.88	-2.06117	0.364753	-1.112	-0.251076
6609	NUDT21	nudix (nucleoside diphosphate linked moiety X)-type motif 21	nucleus|nucleoplasm|centrosome|mRNA cleavage factor complex|paraspeckles|	mRNA splicing, via spliceosome|transcription from RNA polymerase II promoter|termination of RNA polymerase II transcription|mRNA polyadenylation|mRNA processing|RNA splicing|gene expression|mRNA 3'-end processing|protein tetramerization|	RNA binding|mRNA binding|protein binding|hydrolase activity|AU-rich element binding|protein homodimerization activity|histone deacetylase binding|poly(A) RNA binding|	4	5022;23598;42806;64067	10.57,22.88,2.37,13.36	20.06,27.86,4.35,19.53	0.92,0.28,0.88,0.55	0.284474	0.924641	0.658077	0.899924	0.875206	0.0062601	0.12696	0.0054601	0.0318601	0.0092601	-0.92,-0.28,-0.88,-0.55	-0.924641	-0.284474	-0.658077	-0.41623	-0.547985	0.87366	0.99388	0.99462	0.99628	0.99208	17.18,15.02,1.12,2.67	112.89,23.81,1.94,6.69	2.72,0.66,0.79,1.32	0.664481	2.71586	1.37377	2.02026	1.32465	0.0030801	0.0187201	0.0037601	0.0145001	0.0422401	-2.72,-0.66,-0.79,-1.32	-2.71586	-0.664481	-1.37377	-0.727275
4501	APOBEC4	apolipoprotein B mRNA editing enzyme, catalytic polypeptide-like 4 (putative)	None	mRNA processing|	zinc ion binding|hydrolase activity, acting on carbon-nitrogen (but not peptide) bonds, in cyclic amidines|	4	16335;23339;54410;58672	7.07,3.61,26.29,6.14	10.53,6.78,40.83,8.76	0.58,0.91,0.64,0.51	0.513947	0.90784	0.658042	0.771595	0.635351	0.0005001	0.13576	0.0054601	0.0687201	0.0489801	-0.58,-0.91,-0.64,-0.51	-0.90784	-0.513947	-0.658042	-0.544489	-0.57503	0.86464	0.99972	0.99462	0.99928	0.99392	15.06,1.37,81.95,3.57	6.97,1.99,82.69,3.73	-1.11,0.54,0.01,0.06	-1.11116	0.540197	-0.123699	0.301701	0.0632061	0.6824	0.73026	0.69636	0.74618	0.70588	1.11,-0.54,-0.01,-0.06	-0.540197	1.11116	0.123699	0.549098
7549	PRKCI	protein kinase C, iota	polarisome|Golgi membrane|nucleus|cytoplasm|endosome|cytosol|cytosol|plasma membrane|microtubule cytoskeleton|apical plasma membrane|cell leading edge|Schmidt-Lanterman incisure|intercellular bridge|extracellular vesicular exosome|	protein phosphorylation|protein targeting to membrane|cytoskeleton organization|actin filament organization|positive regulation of neuron projection development|vesicle-mediated transport|cell migration|cellular response to insulin stimulus|cell junction assembly|negative regulation of glial cell apoptotic process|establishment of apical/basal cell polarity|intracellular signal transduction|eye p…	protein kinase activity|protein serine/threonine kinase activity|protein serine/threonine kinase activity|protein kinase C activity|protein binding|ATP binding|phospholipid binding|zinc ion binding|protein domain specific binding|	4	15320;23007;38694;60060	1.31,4.45,2.2,12.82	2.01,6.34,4.75,16.57	0.62,0.51,1.11,0.37	0.369798	1.11308	0.653122	0.866991	0.620905	0.0026201	0.0589801	0.0057601	0.0390201	0.0535001	-0.62,-0.51,-1.11,-0.37	-1.11308	-0.369798	-0.653122	-0.439252	-0.508706	0.9415	0.99772	0.9943	0.99724	0.98858	1.29,2.59,1.69,14.04	1.42,2.36,2.74,75.21	0.15,-0.13,0.69,2.42	-0.131625	2.42108	0.782809	1.55789	0.694706	0.17546	0.0393601	0.0687601	0.0668801	0.22732	-0.15,0.13,-0.69,-2.42	-2.42108	0.131625	-0.782809	-0.0077243
3852	CCDC186	coiled-coil domain containing 186	None	None	None	4	8350;20828;50876;71973	1.8,3.08,1.4,1.4	1.88,3.12,3.34,3.38	0.07,0.02,1.25,1.27	0.0167101	1.27394	0.653095	1.26447	1.255	0.0699201	0.0303001	0.0057601	0.0026001	0.0003001	-0.07,-0.02,-1.25,-1.27	-1.27394	-0.0167101	-0.653095	-0.0417205	-0.0667309	0.97016	0.92922	0.99428	0.87744	0.7363	1.04,1.2,1.29,1.24	1.14,1.24,1.42,1.28	0.13,0.04,0.15,0.04	0.0370841	0.147074	0.089972	0.139924	0.132774	0.0750801	0.90956	0.51294	0.84728	0.62652	-0.13,-0.04,-0.15,-0.04	-0.147074	-0.0370841	-0.089972	-0.0400198
5934	TAF11	TAF11 RNA polymerase II, TATA box binding protein (TBP)-associated factor, 28kDa	nucleus|nucleoplasm|transcription factor TFIID complex|Golgi apparatus|	regulation of transcription, DNA-templated|transcription from RNA polymerase II promoter|transcription from RNA polymerase II promoter|transcription initiation from RNA polymerase II promoter|transcription initiation from RNA polymerase II promoter|transcription elongation from RNA polymerase II promoter|gene expression|viral process|positive regulation by host of viral transcription|	DNA binding|transcription coactivator activity|protein binding|vitamin D receptor binding|thyroid hormone receptor binding|protein heterodimerization activity|protein N-terminus binding|	4	5192;30098;51414;58741	8.75,10.48,4.01,4.1	18.07,14.06,7.04,5.15	1.05,0.42,0.81,0.33	0.327951	1.04632	0.652605	0.92922	0.812121	0.0040001	0.0782401	0.0057801	0.0261601	0.0152201	-1.05,-0.42,-0.81,-0.33	-1.04632	-0.327951	-0.652605	-0.37599	-0.424029	0.92398	0.9963	0.99426	0.99432	0.97586	2.71,3.2,1.9,2.39	3.02,11.86,11.06,3.07	0.16,1.89,2.54,0.36	0.156303	2.54433	1.2385	2.21714	1.88994	0.0388401	0.0293001	0.0077801	0.0066801	0.0054401	-0.16,-1.89,-2.54,-0.36	-2.54433	-0.156303	-1.2385	-0.259852
12566	PYGB	phosphorylase, glycogen; brain	cytoplasm|membrane|	carbohydrate metabolic process|glycogen catabolic process|glycogen catabolic process|glucose metabolic process|small molecule metabolic process|	glycogen phosphorylase activity|pyridoxal phosphate binding|	4	15105;25593;45836;66977	2.55,12.29,1.44,17.78	3.47,20.37,3.78,18.38	0.44,0.73,1.39,0.05	0.0475119	1.38909	0.652348	1.05867	0.728253	0.0557401	0.0184601	0.0057801	0.0106601	0.0272201	-0.44,-0.73,-1.39,-0.05	-1.38909	-0.0475119	-0.652348	-0.246022	-0.444533	0.9818	0.94404	0.99426	0.97828	0.97998	3.57,6.05,1.24,4.87	2.03,9.94,1.71,9.75	-0.81,0.71,0.45,1	-0.81031	1.00044	0.339821	0.857542	0.714644	0.53466	0.47838	0.29808	0.3551	0.21786	0.81,-0.71,-0.45,-1	-1.00044	0.81031	-0.339821	0.177899
6834	MRPS5	mitochondrial ribosomal protein S5	mitochondrion|ribosome|	translation|	structural constituent of ribosome|poly(A) RNA binding|	4	2101;27560;46121;67068	13.09,1.27,2.55,4.1	12.6,1.71,6.96,7.04	-0.05,0.43,1.45,0.78	-0.0549059	1.44756	0.650938	1.11409	0.780613	0.12398	0.0147601	0.0058401	0.0073401	0.0187401	0.05,-0.43,-1.45,-0.78	-1.44756	0.0549059	-0.650938	-0.18779	-0.430486	0.9856	0.87562	0.99416	0.96206	0.9774	20.89,1.08,6.1,3.98	12.99,1.14,4.29,15.49	-0.69,0.08,-0.51,1.96	-0.685215	1.96167	0.211956	1.01951	0.0773498	0.46766	0.10484	0.4046	0.2591	0.67752	0.69,-0.08,0.51,-1.96	-1.96167	0.685215	-0.211956	0.595595
15718	FUNDC1	FUN14 domain containing 1	mitochondrial outer membrane|integral component of mitochondrial outer membrane|	mitochondrion degradation|mitochondrion degradation|mitochondrion degradation|response to hypoxia|response to hypoxia|	protein binding|	4	13897;21089;40514;66416	31.96,9.64,1.93,2.9	47.67,17.45,1.84,6.82	0.58,0.86,-0.07,1.23	-0.0703803	1.23216	0.648953	1.0446	0.857046	0.13934	0.0363001	0.0059201	0.0118001	0.0104401	-0.58,-0.86,0.07,-1.23	-1.23216	0.0703803	-0.648953	-0.253305	-0.57699	0.96454	0.86026	0.9941	0.97992	0.99396	64.06,4.1,1.08,1.33	54.19,7.26,1.09,2.65	-0.24,0.82,0.02,1	-0.241315	0.996667	0.399023	0.910388	0.82411	0.23226	0.48034	0.25326	0.32268	0.16932	0.24,-0.82,-0.02,-1	-0.996667	0.241315	-0.399023	0.112343
12580	IQSEC3	IQ motif and Sec7 domain 3	cell junction|postsynaptic membrane|inhibitory synapse|	actin cytoskeleton organization|regulation of ARF protein signal transduction|positive regulation of GTPase activity|positive regulation of GTPase activity|	ARF guanyl-nucleotide exchange factor activity|	4	13406;21742;49979;63476	10.03,3.97,1.31,41.61	13.26,6.91,1.71,83.84	0.4,0.8,0.38,1.01	0.38087	1.01072	0.648703	0.905744	0.800772	0.0022801	0.0906601	0.0059401	0.0308001	0.0164601	-0.4,-0.8,-0.38,-1.01	-1.01072	-0.38087	-0.648703	-0.391662	-0.402454	0.91214	0.99804	0.99406	0.9953	0.97164	4.67,1.94,1.08,28.92	3.73,2.03,1.24,16.43	-0.32,0.07,0.19,-0.82	-0.816168	0.191624	-0.219654	0.131106	0.0705876	0.53736	0.89422	0.7671	0.85286	0.69142	0.32,-0.07,-0.19,0.82	-0.191624	0.816168	0.219654	0.570413
340	NHSL1	NHS-like 1	None	None	None	4	3711;33843;38317;56218	3.52,22.21,2.64,2.11	9.2,20.1,3.69,3.82	1.39,-0.14,0.48,0.86	-0.144196	1.38504	0.64612	1.12225	0.859466	0.21074	0.0189401	0.0061401	0.0070401	0.0102601	-1.39,0.14,-0.48,-0.86	-1.38504	0.144196	-0.64612	-0.169987	-0.48417	0.98156	0.78822	0.9938	0.95568	0.98582	2.63,9.72,3.24,1.29	28.65,9.28,2.27,3.07	3.45,-0.07,-0.51,1.26	-0.514252	3.44534	1.0298	2.35057	1.25579	0.37782	0.0023601	0.0229801	0.0035801	0.0524601	-3.45,0.07,0.51,-1.26	-3.44534	0.514252	-1.0298	0.290967
981	RCC1	regulator of chromosome condensation 1	nuclear chromatin|condensed nuclear chromosome|nucleus|nucleoplasm|cytoplasm|nuclear membrane|	G1/S transition of mitotic cell cycle|mitotic spindle organization|chromosome segregation|mitotic nuclear division|regulation of mitosis|viral process|positive regulation of Ran GTPase activity|positive regulation of Ran GTPase activity|spindle assembly|	chromatin binding|Ran guanyl-nucleotide exchange factor activity|protein binding|nucleosomal DNA binding|histone binding|	4	6410;36455;48889;74242	7.33,3.21,2.02,2.02	9.95,5.54,3.34,3.12	0.44,0.79,0.73,0.63	0.440979	0.786287	0.644964	0.755947	0.725608	0.0012801	0.20684	0.0062401	0.0746201	0.0275601	-0.44,-0.79,-0.73,-0.63	-0.786287	-0.440979	-0.644964	-0.533981	-0.626983	0.79462	0.99886	0.99372	0.99914	0.99612	12.9,1.65,1.12,1.08	2.88,1.66,1.56,1.09	-2.16,0.01,0.48,0.02	-2.16288	0.479138	-0.415419	0.247883	0.0166287	0.96346	0.76096	0.87704	0.78278	0.74124	2.16,-0.01,-0.48,-0.02	-0.479138	2.16288	0.415419	1.07872
13303	MTHFD1L	methylenetetrahydrofolate dehydrogenase (NADP+ dependent) 1-like	mitochondrion|membrane|	one-carbon metabolic process|folic acid-containing compound metabolic process|folic acid-containing compound biosynthetic process|formate metabolic process|tetrahydrofolate interconversion|tetrahydrofolate metabolic process|oxidation-reduction process|	formate-tetrahydrofolate ligase activity|ATP binding|protein homodimerization activity|	4	6793;32921;37737;62123	1.49,1.89,8.66,3.75	2.06,8.1,9.38,3.47	0.47,2.1,0.12,-0.11	-0.110217	2.10316	0.644317	1.28617	0.469174	0.17476	0.0008001	0.0062801	0.0022401	0.12924	-0.47,-2.1,-0.12,0.11	-2.10316	0.110217	-0.644317	-0.00246642	-0.11515	0.99912	0.82328	0.99368	0.83974	0.79464	1.16,1.12,1.98,3.73	1.14,1.56,5.09,3.16	-0.03,0.48,1.36,-0.24	-0.238094	1.36389	0.39436	0.921513	0.479138	0.2305	0.29934	0.25718	0.31624	0.34636	0.03,-0.48,-1.36,0.24	-1.36389	0.238094	-0.39436	0.132794
8865	RPP40	ribonuclease P/MRP 40kDa subunit	nucleus|nucleolar ribonuclease P complex|	tRNA processing|RNA phosphodiester bond hydrolysis|RNA phosphodiester bond hydrolysis, endonucleolytic|RNA phosphodiester bond hydrolysis, endonucleolytic|	ribonuclease P activity|	4	6794;34489;47191;66356	2.28,2.64,5.74,1.75	3.43,7.18,7.13,2.06	0.58,1.44,0.31,0.23	0.232004	1.44334	0.643419	1.01409	0.584833	0.0108001	0.0150601	0.0063001	0.0145601	0.0673001	-0.58,-1.44,-0.31,-0.23	-1.44334	-0.232004	-0.643419	-0.272752	-0.3135	0.98532	0.98962	0.99366	0.9835	0.9431	1.29,1.98,2.06,1.82	1.42,10.41,1.75,8.9	0.15,2.4,-0.23,2.29	-0.233099	2.39511	1.15073	2.34447	2.29383	0.22882	0.0422601	0.0124601	0.0036601	0.0011001	-0.15,-2.4,0.23,-2.29	-2.39511	0.233099	-1.15073	0.0430127
17885	UMPS	uridine monophosphate synthetase	nucleus|cytoplasm|cytosol|	pyrimidine nucleobase metabolic process|'de novo' pyrimidine nucleobase biosynthetic process|UMP biosynthetic process|female pregnancy|lactation|cellular response to drug|'de novo' UMP biosynthetic process|small molecule metabolic process|pyrimidine nucleoside biosynthetic process|nucleobase-containing small molecule metabolic process|	orotate phosphoribosyltransferase activity|orotate phosphoribosyltransferase activity|orotidine-5'-phosphate decarboxylase activity|orotidine-5'-phosphate decarboxylase activity|	4	1910;27236;51908;61090	2.24,1.09,2.42,1.58	2.68,1.13,5.19,3.51	0.26,0.06,1.1,1.16	0.0568638	1.15726	0.643354	1.12993	1.10259	0.0511401	0.0488601	0.0063001	0.0065401	0.0013401	-0.26,-0.06,-1.1,-1.16	-1.15726	-0.0568638	-0.643354	-0.156782	-0.2567	0.95134	0.94778	0.99366	0.95062	0.91494	1.49,1.08,1.29,1.12	1.38,1.94,1.47,1.19	-0.11,0.84,0.19,0.08	-0.113741	0.843443	0.25148	0.518709	0.193975	0.1672	0.56336	0.37128	0.59064	0.5666	0.11,-0.84,-0.19,-0.08	-0.843443	0.113741	-0.25148	0.0157486
11573	NXPE2	neurexophilin and PC-esterase domain family, member 2	integral component of membrane|	None	None	2	2455;45114	22.88,11.58	66.37,14.32	1.54,0.31	0.306016	1.53668	0.921347	0.921347	0.306016	0.0689201	0.0054601	0.0063601	0.0063601	0.0689201	-1.54,-0.31	-1.53668	-0.306016	-0.921347	-0.921347	-1.53668	0.99494	0.93126	0.99396	0.99396	0.99494	7.44,4.3	14.45,11.96	0.96,1.48	0.957704	1.47501	1.21636	1.21636	0.957704	0.0250201	0.13256	0.0451801	0.0451801	0.0250201	-0.96,-1.48	-1.47501	-0.957704	-1.21636	-1.21636
7550	YBEY	ybeY metallopeptidase (putative)	nucleus|mitochondrion|	rRNA processing|proteolysis|	metalloendopeptidase activity|metal ion binding|	4	13398;18729;40445;71548	3.21,2.55,38.2,4.68	5.32,6.16,36.69,7.18	0.73,1.27,-0.06,0.62	-0.058352	1.27267	0.639985	1.00019	0.727713	0.12724	0.0305001	0.0065201	0.0162201	0.0272601	-0.73,-1.27,0.06,-0.62	-1.27267	0.058352	-0.639985	-0.279776	-0.617903	0.96978	0.87246	0.99328	0.9846	0.99574	2.67,2.51,78.24,2.26	11.35,4.2,94.87,1.85	2.09,0.74,0.28,-0.29	-0.293792	2.0867	0.703507	1.41489	0.743088	0.26066	0.0819801	0.0942601	0.10114	0.20502	-2.09,-0.74,-0.28,0.29	-2.0867	0.293792	-0.703507	0.00787998
14801	LPAR2	lysophosphatidic acid receptor 2	plasma membrane|integral component of plasma membrane|cell surface|endocytic vesicle|	activation of MAPK activity|G-protein coupled receptor signaling pathway|activation of phospholipase C activity|positive regulation of cytosolic calcium ion concentration|positive regulation of Rho protein signal transduction|	G-protein coupled receptor activity|protein binding|lipid binding|PDZ domain binding|lysophosphatidic acid receptor activity|	4	14907;20662;47085;60632	1.8,2.06,1.89,2.68	3.43,1.79,3.82,4.71	0.93,-0.2,1.02,0.81	-0.20147	1.01965	0.639896	0.975261	0.930876	0.27558	0.0886601	0.0065201	0.0192601	0.0061601	-0.93,0.2,-1.02,-0.81	-1.01965	0.20147	-0.639896	-0.304531	-0.810531	0.91398	0.72362	0.99326	0.98792	0.99922	2.83,1.04,1.08,1.33	3.92,1.38,1.24,2.79	0.47,0.4,0.19,1.07	0.191624	1.07161	0.533174	0.768988	0.466363	0.0334401	0.4392	0.17036	0.41468	0.35654	-0.47,-0.4,-0.19,-1.07	-1.07161	-0.191624	-0.533174	-0.29736
15988	CDH24	cadherin 24, type 2	plasma membrane|cell-cell junction|integral component of membrane|	homophilic cell adhesion|single organismal cell-cell adhesion|cell junction assembly|adherens junction organization|cell-cell junction organization|	calcium ion binding|beta-catenin binding|alpha-catenin binding|delta-catenin binding|	4	2152;22280;54868;62860	1.84,2.68,4.99,44.67	3.51,4.31,8.37,51.29	0.93,0.68,0.75,0.2	0.199411	0.932435	0.640511	0.839634	0.746833	0.0147801	0.1242	0.0065201	0.0463801	0.0237601	-0.93,-0.68,-0.75,-0.2	-0.932435	-0.199411	-0.640511	-0.441387	-0.683363	0.8765	0.9855	0.99342	0.99728	0.99786	1.2,2.43,2.47,30.19	1.19,1.94,4.9,62.52	-0.02,-0.32,0.99,1.05	-0.322458	1.05038	0.424955	1.0206	0.990819	0.27618	0.45012	0.2352	0.25854	0.1115	0.02,0.32,-0.99,-1.05	-1.05038	0.322458	-0.424955	0.17069
3144	ABAT	4-aminobutyrate aminotransferase	mitochondrion|mitochondrion|mitochondrial matrix|4-aminobutyrate transaminase complex|neuron projection|extracellular vesicular exosome|	response to hypoxia|synaptic transmission|neurotransmitter secretion|copulation|locomotory behavior|gamma-aminobutyric acid catabolic process|response to iron ion|response to nicotine|neurotransmitter catabolic process|response to drug|response to ethanol|negative regulation of blood pressure|behavioral response to cocaine|	4-aminobutyrate transaminase activity|4-aminobutyrate transaminase activity|pyridoxal phosphate binding|succinate-semialdehyde dehydrogenase binding|protein homodimerization activity|(S)-3-amino-2-methylpropionate transaminase activity|	4	16975;35433;55504;63039	10.48,14.11,1.35,3.83	14.54,17.15,5.1,3.56	0.47,0.28,1.91,-0.11	-0.107715	1.91365	0.640026	1.19332	0.472988	0.17206	0.0022401	0.0065201	0.0041401	0.12682	-0.47,-0.28,-1.91,0.11	-1.91365	0.107715	-0.640026	-0.0867343	-0.281184	0.9979	0.82644	0.99328	0.91368	0.92936	7.2,3.89,1.29,5.73	11.21,5.61,2.6,2.41	0.64,0.53,1.02,-1.25	-1.24853	1.01584	0.233192	0.82742	0.639004	0.7428	0.46956	0.38616	0.37452	0.2548	-0.64,-0.53,-1.02,1.25	-1.01584	1.24853	-0.233192	0.361036
11765	ASIC4	acid-sensing (proton-gated) ion channel family member 4	integral component of plasma membrane|	transport|ion transmembrane transport|sodium ion transmembrane transport|sodium ion transmembrane transport|	ion channel activity|sodium channel activity|sodium ion transmembrane transporter activity|	4	11457;31028;49514;68918	16.15,2.2,5.96,6.93	14.59,6.43,8.81,10.44	-0.15,1.55,0.56,0.59	-0.14655	1.54917	0.639083	1.06972	0.59027	0.21348	0.0096601	0.0066001	0.0098601	0.0650401	0.15,-1.55,-0.56,-0.59	-1.54917	0.14655	-0.639083	-0.208448	-0.563446	0.99062	0.78602	0.99322	0.9689	0.99338	18.24,1.41,6.54,2.39	12.62,5.42,4.06,4.25	-0.53,1.95,-0.69,0.83	-0.68967	1.94527	0.388727	1.38827	0.83127	0.4703	0.10896	0.26128	0.10904	0.16662	0.53,-1.95,0.69,-0.83	-1.94527	0.68967	-0.388727	0.610814
3981	SLC24A3	solute carrier family 24 (sodium/potassium/calcium exchanger), member 3	plasma membrane|integral component of membrane|	ion transport|potassium ion transport|calcium ion transport|sodium ion transmembrane transport|transmembrane transport|	calcium, potassium:sodium antiporter activity|symporter activity|	4	9728;34482;53936;63136	4.72,1,7.82,75.49	7.62,1.04,23.67,87.02	0.69,0.06,1.6,0.21	0.0622771	1.59801	0.638922	1.14419	0.690373	0.0477401	0.0079801	0.0066201	0.0058601	0.0352601	-0.69,-0.06,-1.6,-0.21	-1.59801	-0.0622771	-0.638922	-0.133653	-0.205029	0.99206	0.95078	0.99322	0.94054	0.87948	1.49,1,3.77,103.6	2.55,1,10.69,198.48	0.78,0,1.5,0.94	0	1.50271	0.804471	1.22037	0.938022	0.0934401	0.24532	0.0628401	0.16572	0.12792	-0.78,0,-1.5,-0.94	-1.50271	0	-0.804471	-0.388576
11724	LEPR	leptin receptor	extracellular region|plasma membrane|integral component of membrane|receptor complex|	energy reserve metabolic process|cell surface receptor signaling pathway|multicellular organismal development|cholesterol metabolic process|cytokine-mediated signaling pathway|negative regulation of hydrolase activity|	transmembrane signaling receptor activity|cytokine receptor activity|protein binding|identical protein binding|	3	10027;34218;42943	5.34,20.4,1.49	11.54,18.82,3.47	1.11,-0.12,1.22	-0.116037	1.2225	0.739505	1.16728	1.11205	0.27908	0.0281401	0.0066201	0.0028201	0.0008601	-1.11,0.12,-1.22	-1.2225	0.116037	-0.739505	-0.498007	-1.11205	0.97148	0.71936	0.99354	0.99004	0.99934	1.65,58.27,1.16	3.87,22.02,1.56	1.23,-1.4,0.43	-1.40377	1.22753	0.0838117	0.8276	0.427668	0.84338	0.28092	0.51336	0.25358	0.24254	-1.23,1.4,-0.43	-1.22753	1.40377	-0.0838117	0.488048
7912	KCNJ4	potassium inwardly-rectifying channel, subfamily J, member 4	plasma membrane|voltage-gated potassium channel complex|basolateral plasma membrane|cell junction|cytoplasmic vesicle membrane|postsynaptic membrane|	potassium ion transport|synaptic transmission|regulation of ion transmembrane transport|potassium ion transmembrane transport|potassium ion transmembrane transport|	inward rectifier potassium channel activity|protein binding|PDZ domain binding|	4	3947;33313;53942;60872	19.82,11.41,1.84,8.04	31.39,14.63,2.54,16.84	0.66,0.36,0.47,1.07	0.359022	1.06601	0.638652	0.864686	0.663358	0.0028201	0.0720601	0.0066601	0.0395001	0.0416001	-0.66,-0.36,-0.47,-1.07	-1.06601	-0.359022	-0.638652	-0.412618	-0.466215	0.9304	0.99748	0.99322	0.99622	0.98358	8.74,11.48,1.12,15.51	31.76,6.08,1.19,19.06	1.86,-0.92,0.08,0.3	-0.916608	1.86064	0.330875	1.07893	0.297225	0.59128	0.12906	0.30556	0.22864	0.4804	-1.86,0.92,-0.08,-0.3	-1.86064	0.916608	-0.330875	0.417182
17171	LRIT2	leucine-rich repeat, immunoglobulin-like and transmembrane domains 2	integral component of membrane|	None	None	4	12364;31461;49720;65755	8,23.99,1.71,2.9	7.4,34.26,4.44,4.97	-0.11,0.51,1.38,0.78	-0.112722	1.378	0.638691	1.07653	0.775066	0.17762	0.0196601	0.0066601	0.0094001	0.0194801	0.11,-0.51,-1.38,-0.78	-1.378	0.112722	-0.638691	-0.20085	-0.514422	0.98066	0.82104	0.99322	0.96654	0.98924	5.89,8.58,1.53,1.9	3.07,16.19,1.28,2.88	-0.94,0.92,-0.25,0.6	-0.940676	0.915852	0.0808719	0.759499	0.603146	0.6025	0.52344	0.52112	0.42058	0.27358	0.94,-0.92,0.25,-0.6	-0.915852	0.940676	-0.0808719	0.597755
2598	MAX	MYC associated factor X	nucleus|cytoplasm|PML body|dendrite|MLL1 complex|	regulation of transcription, DNA-templated|transcription from RNA polymerase II promoter|protein complex assembly|cellular response to starvation|negative regulation of gene expression|response to insulin|response to axon injury|neuron apoptotic process|retina development in camera-type eye|cellular response to peptide hormone stimulus|	sequence-specific DNA binding transcription factor activity|transcription cofactor activity|transcription coactivator activity|protein binding|protein complex binding|protein homodimerization activity|sequence-specific DNA binding|protein heterodimerization activity|	4	5415;27018;52457;61935	17.34,17.92,3.08,1.58	26.32,27.2,5.32,2.32	0.6,0.6,0.79,0.56	0.560197	0.788613	0.638275	0.695491	0.602369	0.0002201	0.20516	0.0066801	0.10486	0.0608801	-0.6,-0.6,-0.79,-0.56	-0.788613	-0.560197	-0.638275	-0.581059	-0.601921	0.79602	0.99984	0.99322	0.99966	0.99522	16.24,9.89,2.06,1.12	228.34,22.63,2.74,2.5	3.81,1.2,0.41,1.16	0.411739	3.81317	1.64457	2.5041	1.19503	0.0109001	0.0002001	0.0006401	0.0017401	0.0626401	-3.81,-1.2,-0.41,-1.16	-3.81317	-0.411739	-1.64457	-0.785047
17118	C1QBP	complement component 1, q subcomponent binding protein	extracellular space|nucleus|nucleolus|cytoplasm|mitochondrion|mitochondrial matrix|cytosol|plasma membrane|cell surface|membrane|	negative regulation of transcription from RNA polymerase II promoter|transcription, DNA-templated|mRNA processing|apoptotic process|immune response|complement activation, classical pathway|blood coagulation|blood coagulation, intrinsic pathway|RNA splicing|phosphatidylinositol 3-kinase signaling|viral process|regulation of complement activation|negative regulation of interferon-gamma production|n…	complement component C1q binding|transcription corepressor activity|mRNA binding|protein kinase C binding|protein binding|hyaluronic acid binding|transcription factor binding|kininogen binding|adrenergic receptor binding|mitochondrial ribosome binding|	4	11580;19745;47556;60662	5.65,9.24,2.55,1.49	8.94,16.48,2.1,3.73	0.66,0.84,-0.28,1.33	-0.278207	1.32854	0.636953	1.082	0.835458	0.3716	0.0243201	0.0067001	0.0091201	0.0123601	-0.66,-0.84,0.28,-1.33	-1.32854	0.278207	-0.636953	-0.191908	-0.662023	0.9761	0.6277	0.99312	0.96336	0.99698	4.95,5.2,1.29,1.16	4.48,22.12,1.38,2.93	-0.14,2.09,0.1,1.33	-0.144974	2.08898	0.843684	1.71056	1.33213	0.1827	0.0815601	0.0534001	0.0421601	0.0410001	0.14,-2.09,-0.1,-1.33	-2.08898	0.144974	-0.843684	0.0231889
17949	WASF2	WAS protein family, member 2	ruffle|intracellular|early endosome|cytosol|actin cytoskeleton|lamellipodium|SCAR complex|extracellular vesicular exosome|	angiogenesis|ameboidal cell migration|adenylate cyclase-modulating G-protein coupled receptor signaling pathway|positive regulation of lamellipodium assembly|Rac protein signal transduction|lamellipodium assembly|actin cytoskeleton organization|actin filament-based movement|megakaryocyte development|Fc-gamma receptor signaling pathway involved in phagocytosis|innate immune response|negative regul…	actin binding|protein binding|protein complex binding|protein complex binding|	4	6199;23124;45816;67210	7.55,3.26,17.96,5.65	17.94,3.12,18.69,13.88	1.25,-0.06,0.06,1.3	-0.0639311	1.29673	0.634438	1.27222	1.2477	0.13484	0.0281401	0.0069201	0.0024201	0.0003401	-1.25,0.06,-0.06,-1.3	-1.29673	0.0639311	-0.634438	0.00334122	-0.0572486	0.97224	0.86526	0.99288	0.83308	0.71858	3.4,1.16,30.1,5.73	12.1,2.32,23.29,11.44	1.83,0.99,-0.37,1	-0.37008	1.82921	0.862846	1.4136	0.997995	0.30242	0.13716	0.0490201	0.1016	0.10956	-1.83,-0.99,0.37,-1	-1.82921	0.37008	-0.862846	-0.312088
5436	ALOXE3	arachidonate lipoxygenase 3	cytoplasm|	sphingolipid metabolic process|sensory perception of pain|arachidonic acid metabolic process|lipoxygenase pathway|peroxisome proliferator activated receptor signaling pathway|linoleic acid metabolic process|fat cell differentiation|ceramide biosynthetic process|hepoxilin biosynthetic process|oxidation-reduction process|establishment of skin barrier|	iron ion binding|protein binding|oxidoreductase activity, acting on single donors with incorporation of molecular oxygen, incorporation of two atoms of oxygen|hepoxilin A3 synthase activity|	4	13474;36250;40453;58167	2.68,34.53,2.11,3.83	2.99,45.07,5.23,6.16	0.15,0.38,1.31,0.68	0.153959	1.31282	0.633861	0.998514	0.684208	0.0231801	0.0261601	0.0069401	0.0163801	0.0364401	-0.15,-0.38,-1.31,-0.68	-1.31282	-0.153959	-0.633861	-0.269207	-0.384456	0.97424	0.97706	0.99284	0.98298	0.96722	1.16,7.64,1.37,5.08	2.03,17.84,3.63,11.11	0.81,1.22,1.41,1.13	0.806885	1.41058	1.14254	1.31651	1.22244	0.0016801	0.2801	0.0131201	0.13082	0.0577001	-0.81,-1.22,-1.41,-1.13	-1.41058	-0.806885	-1.14254	-0.968569
13599	MAN2A1	mannosidase, alpha, class 2A, member 1	Golgi membrane|membrane|integral component of membrane|extracellular vesicular exosome|	in utero embryonic development|liver development|mannose metabolic process|N-glycan processing|mitochondrion organization|vacuole organization|respiratory gaseous exchange|protein N-linked glycosylation via asparagine|post-translational protein modification|cellular protein metabolic process|lung alveolus development|positive regulation of neurogenesis|retina morphogenesis in camera-type eye|	mannosyl-oligosaccharide 1,3-1,6-alpha-mannosidase activity|zinc ion binding|hydrolase activity, hydrolyzing N-glycosyl compounds|carbohydrate binding|	4	7287;22124;46855;68640	40.11,5.07,1,1.53	67.57,7.4,1.4,2.59	0.75,0.54,0.48,0.76	0.482344	0.75697	0.633841	0.754728	0.752487	0.0007601	0.22794	0.0069401	0.0750201	0.0231401	-0.75,-0.54,-0.48,-0.76	-0.75697	-0.482344	-0.633841	-0.512953	-0.543561	0.77154	0.99952	0.99284	0.99896	0.99174	15.67,3.12,1.12,1.29	13.79,3.16,1.05,1.28	-0.18,0.02,-0.1,0	-0.184525	0.0201163	-0.0670202	0.0082894	-0.00353748	0.20326	0.9542	0.65126	0.9155	0.78464	0.18,-0.02,0.1,0	-0.0201163	0.184525	0.0670202	0.14233
16763	BBS10	Bardet-Biedl syndrome 10	cilium|	retina homeostasis|visual perception|nonmotile primary cilium assembly|regulation of protein complex assembly|cellular protein metabolic process|photoreceptor cell maintenance|response to stimulus|chaperone-mediated protein complex assembly|	RNA polymerase II repressing transcription factor binding|protein binding|ATP binding|	4	5597;37108;46850;70783	5.69,8.09,1.22,5.65	9.12,10,2.54,7.93	0.68,0.31,1.06,0.49	0.306357	1.05848	0.633009	0.86872	0.678955	0.0049801	0.0743601	0.0070001	0.0385601	0.0375001	-0.68,-0.31,-1.06,-0.49	-1.05848	-0.306357	-0.633009	-0.397298	-0.488239	0.92744	0.9952	0.99272	0.99568	0.98638	1.69,3.65,1,2.55	2.18,7.35,1.14,3.21	0.36,1.01,0.19,0.33	0.190414	1.00987	0.473785	0.685928	0.361984	0.0346801	0.47306	0.20476	0.4718	0.43082	-0.36,-1.01,-0.19,-0.33	-1.00987	-0.190414	-0.473785	-0.261642
15619	LACC1	laccase (multicopper oxidoreductase) domain containing 1	None	None	None	4	17479;26920;38980;59413	10.34,5.78,2.95,26.78	12.43,9.6,11.15,20.54	0.26,0.73,1.92,-0.38	-0.382331	1.91839	0.632985	1.32494	0.731502	0.50602	0.0020201	0.0070001	0.0017001	0.0267601	-0.26,-0.73,-1.92,0.38	-1.91839	0.382331	-0.632985	0.0589743	-0.264382	0.99804	0.49652	0.99272	0.76456	0.91978	4.95,3.49,3.77,10.09	14.22,3.68,2.22,5.61	1.52,0.08,-0.76,-0.85	-0.847088	1.52084	-0.00272052	0.799539	0.0782348	0.5554	0.23916	0.596	0.39332	0.67706	-1.52,-0.08,0.76,0.85	-1.52084	0.847088	0.00272052	0.80498
8562	HDAC1	histone deacetylase 1	histone deacetylase complex|nuclear chromatin|nucleus|nucleoplasm|nucleoplasm|cytoplasm|cytosol|Sin3 complex|NuRD complex|protein complex|	negative regulation of transcription from RNA polymerase II promoter|negative regulation of transcription from RNA polymerase II promoter|negative regulation of transcription from RNA polymerase II promoter|mitotic cell cycle|chromatin remodeling|transcription, DNA-templated|transcription initiation from RNA polymerase II promoter|protein deacetylation|transforming growth factor beta receptor sig…	transcription regulatory region sequence-specific DNA binding|RNA polymerase II core promoter proximal region sequence-specific DNA binding|RNA polymerase II distal enhancer sequence-specific DNA binding|core promoter binding|RNA polymerase II repressing transcription factor binding|RNA polymerase II transcription corepressor activity|sequence-specific DNA binding transcription factor activity|hi…	4	8129;30031;38630;72693	3.04,4.45,3.3,4.9	4.79,7.04,5.63,6.65	0.66,0.66,0.77,0.44	0.440593	0.76985	0.632467	0.715446	0.661041	0.0013001	0.21788	0.0070601	0.0944401	0.0421601	-0.66,-0.66,-0.77,-0.44	-0.76985	-0.440593	-0.632467	-0.549488	-0.658384	0.78136	0.99882	0.9927	0.99936	0.99694	1.57,2.02,1.86,1.82	3.4,3.02,1.8,4.43	1.11,0.58,-0.04,1.29	-0.0445797	1.2882	0.734788	1.20087	1.11355	0.12236	0.33272	0.0831001	0.17398	0.0771001	-1.11,-0.58,0.04,-1.29	-1.2882	0.0445797	-0.734788	-0.268702
13729	EIF3I	eukaryotic translation initiation factor 3, subunit I	cytosol|eukaryotic translation initiation factor 3 complex|eukaryotic 43S preinitiation complex|eukaryotic 48S preinitiation complex|extracellular vesicular exosome|	formation of translation preinitiation complex|translation|translational initiation|translational initiation|translational initiation|regulation of translational initiation|gene expression|cellular protein metabolic process|	translation initiation factor activity|translation initiation factor activity|protein binding|	4	13867;22368;47358;68901	1.71,3.66,2.73,3.13	2.37,4.84,4.79,5.59	0.47,0.4,0.81,0.84	0.403594	0.838034	0.631471	0.825872	0.81371	0.0018401	0.17234	0.0071601	0.0504801	0.0149601	-0.47,-0.4,-0.81,-0.84	-0.838034	-0.403594	-0.631471	-0.43707	-0.470545	0.82842	0.99844	0.99264	0.99714	0.98404	1.41,1.61,3.65,2.51	1.33,3.49,2.36,3.07	-0.08,1.12,-0.63,0.29	-0.626538	1.11597	0.174511	0.70363	0.29129	0.43704	0.41694	0.43746	0.45938	0.4863	0.08,-1.12,0.63,-0.29	-1.11597	0.626538	-0.174511	0.354609
5922	NCAPD3	non-SMC condensin II complex, subunit D3	nuclear condensin complex|nucleoplasm|membrane|nuclear centromeric heterochromatin|germinal vesicle|	mitotic cell cycle|mitotic chromosome condensation|	protein binding|methylated histone binding|	4	3785;24659;48564;70905	3.7,1.35,1.13,1.18	6.87,1.66,2.15,1.57	0.89,0.3,0.92,0.42	0.295104	0.922299	0.6319	0.906926	0.891553	0.0055801	0.12792	0.0071601	0.0306601	0.0083401	-0.89,-0.3,-0.92,-0.42	-0.922299	-0.295104	-0.6319	-0.356875	-0.418646	0.87256	0.99468	0.99268	0.99304	0.97498	1.41,1.29,1.08,1.12	1.71,1.28,1.09,1.14	0.28,0,0.02,0.02	-0.00353748	0.276905	0.078493	0.15044	0.0239758	0.10452	0.85826	0.52314	0.8415	0.73486	-0.28,0,-0.02,-0.02	-0.276905	0.00353748	-0.078493	-0.0065456
6904	MASP2	mannan-binding lectin serine peptidase 2	extracellular region|extracellular vesicular exosome|	complement activation, lectin pathway|complement activation, lectin pathway|proteolysis|complement activation|complement activation, classical pathway|innate immune response|	complement component C4b binding|serine-type endopeptidase activity|calcium ion binding|protein binding|peptidase activity|calcium-dependent protein binding|	4	2760;22652;53946;66717	17.52,1.75,1.4,11.05	31.61,3.29,1.35,19.39	0.85,0.91,-0.05,0.81	-0.047913	0.910044	0.631245	0.88084	0.851635	0.11794	0.13468	0.0072001	0.0360601	0.0109001	-0.85,-0.91,0.05,-0.81	-0.910044	0.047913	-0.631245	-0.38165	-0.811213	0.86582	0.88126	0.99262	0.99468	0.99922	7.44,1.53,1.2,7.81	27.15,1.19,1.09,20.8	1.87,-0.36,-0.14,1.41	-0.364753	1.86746	0.694623	1.64058	1.4137	0.29864	0.12736	0.0973401	0.0519801	0.0318601	-1.87,0.36,0.14,-1.41	-1.86746	0.364753	-0.694623	0.251332
2038	HACL1	2-hydroxyacyl-CoA lyase 1	peroxisome|peroxisomal matrix|	fatty acid alpha-oxidation|fatty acid alpha-oxidation|cellular lipid metabolic process|small molecule metabolic process|protein oligomerization|	magnesium ion binding|receptor binding|carbon-carbon lyase activity|carbon-carbon lyase activity|thiamine pyrophosphate binding|identical protein binding|cofactor binding|	4	17381;24141;38277;69049	2.11,57.07,2.51,7.24	5.85,99.55,2.72,7.93	1.47,0.8,0.12,0.13	0.11856	1.47371	0.631155	1.13821	0.802709	0.0306201	0.0127201	0.0072201	0.0061001	0.0163401	-1.47,-0.8,-0.12,-0.13	-1.47371	-0.11856	-0.631155	-0.124102	-0.129645	0.98696	0.96964	0.99262	0.9358	0.81174	1.69,12.37,1.61,2.79	2.69,12.38,1.19,3.54	0.67,0,-0.44,0.34	-0.439651	0.669729	0.143161	0.505628	0.341527	0.33824	0.6599	0.46548	0.60012	0.44742	-0.67,0,0.44,-0.34	-0.669729	0.439651	-0.143161	0.219306
76	NO_CURRENT_124	#N/A	#N/A	#N/A	#N/A	4	12589;33113;51200;70572	2.02,3.17,2.55,132.36	3.12,4.53,6.6,133.21	0.63,0.51,1.37,0.01	0.00922648	1.37244	0.630831	0.99971	0.626983	0.0736001	0.0200401	0.0072401	0.0162801	0.0511201	-0.63,-0.51,-1.37,-0.01	-1.37244	-0.00922648	-0.630831	-0.261951	-0.514675	0.98036	0.92548	0.99262	0.9816	0.98926	1.12,1.65,6.26,92.63	1.38,2.41,8.67,126.19	0.29,0.55,0.47,0.45	0.294297	0.545205	0.438795	0.507405	0.469605	0.0194401	0.7268	0.22638	0.5988	0.35562	-0.29,-0.55,-0.47,-0.45	-0.545205	-0.294297	-0.438795	-0.370186
15303	SLC12A6	solute carrier family 12 (potassium/chloride transporter), member 6	plasma membrane|integral component of membrane|basolateral plasma membrane|	angiogenesis|ion transport|ion transport|potassium ion transport|chloride transport|potassium ion import|rubidium ion transport|transmembrane transport|cellular hypotonic response|cellular hypotonic salinity response|chloride transmembrane transport|chloride transmembrane transport|	potassium ion transmembrane transporter activity|potassium:chloride symporter activity|protein kinase binding|rubidium ion transmembrane transporter activity|	4	13426;20497;45210;72987	4.06,3.83,8.71,4.28	4.97,5.46,23.76,5.15	0.29,0.51,1.45,0.27	0.266927	1.44858	0.629369	0.97863	0.50868	0.0075601	0.0145401	0.0072801	0.0188001	0.10442	-0.29,-0.51,-1.45,-0.27	-1.44858	-0.266927	-0.629369	-0.280108	-0.293288	0.98572	0.99274	0.9925	0.98464	0.93558	2.43,1.33,3.4,3.89	1.28,1.61,4.01,4.34	-0.92,0.28,0.24,0.16	-0.920364	0.28113	-0.0617841	0.258544	0.235959	0.59306	0.85678	0.64706	0.77572	0.535	0.92,-0.28,-0.24,-0.16	-0.28113	0.920364	0.0617841	0.382113
6795	MAGEA6	melanoma antigen family A, 6	cellular_component|	biological_process|	molecular_function|protein binding|	2	11388;18686	9.72,7.47	19.79,12.73	1.03,0.77	0.770281	1.0252	0.897742	0.897742	0.770281	0.0036801	0.0435001	0.0074001	0.0074001	0.0036801	-1.03,-0.77	-1.0252	-0.770281	-0.897742	-0.897742	-1.0252	0.95766	0.99642	0.99308	0.99308	0.95766	3.12,4.99	5.99,4.48	0.94,-0.16	-0.156796	0.940045	0.391625	0.391625	-0.156796	0.43768	0.29886	0.3151	0.3151	0.43768	-0.94,0.16	-0.940045	0.156796	-0.391625	-0.391625
15472	KCTD18	potassium channel tetramerization domain containing 18	None	protein homooligomerization|	None	4	7673;29611;47676;58031	3.92,2.33,1,1.58	3.73,9.2,1.13,2.1	-0.07,1.98,0.18,0.42	-0.0708435	1.98293	0.626922	1.19961	0.416296	0.13976	0.0013601	0.0074801	0.0040201	0.16942	0.07,-1.98,-0.18,-0.42	-1.98293	0.0708435	-0.626922	-0.0542301	-0.179304	0.9987	0.8599	0.9923	0.88796	0.85884	1.86,2.22,1,1.16	1.56,15.49,1.05,2.18	-0.25,2.8,0.07,0.9	-0.246612	2.80043	0.880932	1.85202	0.90361	0.2344	0.0153401	0.0454401	0.0263601	0.14036	0.25,-2.8,-0.07,-0.9	-2.80043	0.246612	-0.880932	0.0901544
4256	ELMO2	engulfment and cell motility 2	cytosol|cytosol|cytoskeleton|membrane|	apoptotic process|Fc-gamma receptor signaling pathway involved in phagocytosis|innate immune response|cell chemotaxis|	protein binding|SH3 domain binding|receptor tyrosine kinase binding|	4	16348;20853;45309;62677	2.24,13.36,22.88,2.55	7.4,14.9,24.69,3.65	1.72,0.16,0.11,0.52	0.109879	1.72328	0.626652	1.11968	0.516083	0.0334001	0.0049001	0.0075001	0.0072001	0.0993601	-1.72,-0.16,-0.11,-0.52	-1.72328	-0.109879	-0.626652	-0.133623	-0.157367	0.99484	0.9666	0.99228	0.94048	0.83752	2.18,11.88,25.66,1.53	2.08,21.32,6.6,1.24	-0.07,0.84,-1.96,-0.31	-1.95976	0.843077	-0.373344	0.387567	-0.0679437	0.93938	0.5637	0.85666	0.68572	0.83494	0.07,-0.84,1.96,0.31	-0.843077	1.95976	0.373344	1.13425
16241	UMODL1	uromodulin-like 1	extracellular space|cytoplasm|external side of plasma membrane|integral component of membrane|	negative regulation of peptidase activity|	calcium ion binding|peptidase inhibitor activity|	4	18219;20644;49632;55971	40.55,1.31,1.8,2.86	43.48,4.62,1.75,4.4	0.1,1.82,-0.04,0.62	-0.0384445	1.81745	0.625019	1.2189	0.620361	0.11042	0.0029601	0.0076601	0.0036601	0.0537601	-0.1,-1.82,0.04,-0.62	-1.81745	0.0384445	-0.625019	-0.0311347	-0.100714	0.99654	0.8888	0.9922	0.86756	0.77772	18.81,1.08,1.04,1.33	41.54,1.94,1.09,3.12	1.14,0.84,0.07,1.23	0.0720534	1.23268	0.822744	1.18774	1.1428	0.0611001	0.35944	0.0581601	0.17914	0.0716401	-1.14,-0.84,-0.07,-1.23	-1.23268	-0.0720534	-0.822744	-0.457748
18438	WFIKKN2	WAP, follistatin/kazal, immunoglobulin, kunitz and netrin domain containing 2	extracellular region|	transforming growth factor beta receptor signaling pathway|negative regulation of endopeptidase activity|	serine-type endopeptidase inhibitor activity|metalloendopeptidase inhibitor activity|	4	9478;28705;41545;72328	1.84,10.74,6.67,3.88	4.04,11.54,7.75,7.97	1.13,0.1,0.22,1.04	0.103581	1.13485	0.623509	1.08691	1.03898	0.0349001	0.0541201	0.0077201	0.0088001	0.0023201	-1.13,-0.1,-0.22,-1.04	-1.13485	-0.103581	-0.623509	-0.160105	-0.216629	0.94686	0.96482	0.99204	0.952	0.88804	1.16,4.91,5.48,1.9	1.42,5.09,9.75,4.1	0.29,0.05,0.83,1.11	0.0514983	1.1135	0.571548	0.971695	0.82989	0.0715601	0.418	0.14982	0.2857	0.16704	-0.29,-0.05,-0.83,-1.11	-1.1135	-0.0514983	-0.571548	-0.171402
9443	PLAU	plasminogen activator, urokinase	extracellular region|extracellular space|plasma membrane|cell surface|extracellular vesicular exosome|	response to hypoxia|proteolysis|chemotaxis|signal transduction|blood coagulation|regulation of receptor activity|smooth muscle cell migration|regulation of smooth muscle cell migration|regulation of cell adhesion mediated by integrin|regulation of cell proliferation|fibrinolysis|regulation of wound healing|regulation of smooth muscle cell-matrix adhesion|	serine-type endopeptidase activity|protein binding|	4	1252;23536;42254;69587	1.22,3.88,14.02,2.95	2.63,5.68,14.85,4.97	1.11,0.55,0.08,0.75	0.0830587	1.10767	0.623313	0.930451	0.753233	0.0406001	0.0607201	0.0077401	0.0259601	0.0230001	-1.11,-0.55,-0.08,-0.75	-1.10767	-0.0830587	-0.623313	-0.316176	-0.549293	0.94032	0.95888	0.99204	0.98916	0.99218	1.16,1.69,7.28,5.16	1.99,1.24,17.79,2.6	0.77,-0.45,1.29,-0.99	-0.988743	1.28959	0.154786	1.03137	0.773146	0.62508	0.33158	0.45492	0.25292	0.19132	-0.77,0.45,-1.29,0.99	-1.28959	0.988743	-0.154786	0.721794
7850	OXSR1	oxidative stress responsive 1	cytoplasm|extracellular vesicular exosome|	protein phosphorylation|response to oxidative stress|peptidyl-threonine phosphorylation|signal transduction by phosphorylation|signal transduction by phosphorylation|intracellular signal transduction|	magnesium ion binding|protein serine/threonine kinase activity|receptor signaling protein serine/threonine kinase activity|protein binding|ATP binding|	4	4953;21492;53194;63112	80.58,2.64,1.62,2.9	87.15,3.16,2.81,7.26	0.11,0.26,0.79,1.32	0.113032	1.32254	0.622561	1.05819	0.793844	0.0323601	0.0250601	0.0078001	0.0106801	0.0172401	-0.11,-0.26,-0.79,-1.32	-1.32254	-0.113032	-0.622561	-0.186929	-0.260827	0.97544	0.96786	0.992	0.96176	0.9175	218.54,1.24,1.16,4.1	139.03,1.28,1.75,13.37	-0.65,0.04,0.59,1.71	-0.652483	1.70594	0.421978	1.14872	0.591495	0.44972	0.17316	0.23706	0.19568	0.2794	0.65,-0.04,-0.59,-1.71	-1.70594	0.652483	-0.421978	0.304764
16132	SSSCA1	Sjogren syndrome/scleroderma autoantigen 1	None	mitotic nuclear division|	protein binding|identical protein binding|	4	15876;21921;38159;71434	16.37,4.68,1.27,2.86	22.35,6.07,1.62,7.09	0.45,0.38,0.35,1.31	0.35387	1.30923	0.622432	0.879344	0.449454	0.0030201	0.0267801	0.0078201	0.0363601	0.1433	-0.45,-0.38,-0.35,-1.31	-1.30923	-0.35387	-0.622432	-0.365519	-0.377168	0.97384	0.99732	0.99198	0.99368	0.96518	16.73,6.38,1.12,1.61	65.01,5.75,1.05,7.87	1.96,-0.15,-0.1,2.29	-0.150092	2.28738	0.998749	2.12261	1.95785	0.18524	0.0537001	0.0267201	0.0095401	0.0042401	-1.96,0.15,0.1,-2.29	-2.28738	0.150092	-0.998749	0.125114
8112	DCHS2	dachsous cadherin-related 2	cellular_component|plasma membrane|integral component of membrane|	homophilic cell adhesion|biological_process|	molecular_function|calcium ion binding|	4	10155;27679;49184;62202	7.42,4.37,4.37,7.29	9.69,6.6,11.81,7.66	0.38,0.6,1.44,0.07	0.071851	1.43538	0.622181	1.01605	0.596709	0.0442201	0.0157801	0.0078601	0.0143201	0.0625201	-0.38,-0.6,-1.44,-0.07	-1.43538	-0.071851	-0.622181	-0.228316	-0.384781	0.9845	0.95538	0.99192	0.97428	0.96734	7.15,1.41,1.61,4.95	6.08,1.38,3.07,3.68	-0.24,-0.03,0.93,-0.43	-0.42856	0.929592	0.0583673	0.448538	-0.0325168	0.33252	0.51622	0.54174	0.64184	0.80304	0.24,0.03,-0.93,0.43	-0.929592	0.42856	-0.0583673	0.331803
7330	ANO1	anoctamin 1, calcium activated chloride channel	cytoplasm|plasma membrane|plasma membrane|plasma membrane|chloride channel complex|extracellular vesicular exosome|	cation transport|chloride transport|chloride transport|multicellular organismal development|ion transmembrane transport|regulation of membrane potential|transmembrane transport|chloride transmembrane transport|chloride transmembrane transport|chloride transmembrane transport|chloride transmembrane transport|	calcium activated cation channel activity|intracellular calcium activated chloride channel activity|intracellular calcium activated chloride channel activity|intracellular calcium activated chloride channel activity|protein binding|	4	9387;26703;44625;66583	10.39,31.87,7.02,2.59	16.57,35.94,14.06,4.04	0.67,0.17,1,0.64	0.173356	1.00115	0.622128	0.837413	0.67368	0.0188801	0.0955201	0.0078801	0.0470201	0.0388601	-0.67,-0.17,-1,-0.64	-1.00115	-0.173356	-0.622128	-0.406843	-0.64033	0.90674	0.98112	0.9919	0.99598	0.9965	16.2,25.01,3.69,1.73	110.49,11.39,7.68,3.26	2.77,-1.13,1.06,0.91	-1.13418	2.76945	0.900557	1.91326	1.05707	0.69338	0.0161801	0.0419201	0.0214201	0.0914601	-2.77,1.13,-1.06,-0.91	-2.76945	1.13418	-0.900557	0.112146
12592	MLEC	malectin	endoplasmic reticulum|endoplasmic reticulum membrane|membrane|integral component of membrane|	protein folding|protein N-linked glycosylation via asparagine|post-translational protein modification|cellular protein metabolic process|	enzyme binding|carbohydrate binding|	4	10921;20619;46123;68356	10.7,9.46,1.31,25.71	14.72,11.68,3.34,33.33	0.46,0.3,1.35,0.37	0.303711	1.34939	0.621968	0.904802	0.460215	0.0051201	0.0219001	0.0079201	0.0311601	0.13486	-0.46,-0.3,-1.35,-0.37	-1.34939	-0.303711	-0.621968	-0.339134	-0.374556	0.97854	0.995	0.99186	0.99136	0.96438	2.22,13.64,1.24,11.92	7.16,6.6,1.56,12.24	1.69,-1.05,0.33,0.04	-1.04763	1.68775	0.251953	1.00884	0.329931	0.65354	0.17904	0.37098	0.2647	0.45608	-1.69,1.05,-0.33,-0.04	-1.68775	1.04763	-0.251953	0.504935
2101	CST9	cystatin 9 (testatin)	extracellular region|	negative regulation of endopeptidase activity|	cysteine-type endopeptidase inhibitor activity|	4	8305;27915;38956;73565	2.11,14.15,5.87,7.47	5.01,15.82,10,9.2	1.25,0.16,0.77,0.3	0.160774	1.25072	0.620399	1.00937	0.768023	0.0213801	0.0334201	0.0079401	0.0150601	0.0209601	-1.25,-0.16,-0.77,-0.3	-1.25072	-0.160774	-0.620399	-0.231428	-0.302082	0.96728	0.97862	0.9917	0.97514	0.93856	1.57,15.18,6.54,2.75	1.42,49.25,25.64,3.07	-0.14,1.7,1.97,0.16	-0.142158	1.97047	0.920735	1.83402	1.69757	0.1816	0.1034	0.0380601	0.0278201	0.0119801	0.14,-1.7,-1.97,-0.16	-1.97047	0.142158	-0.920735	-0.0074498
9612	SLC27A2	solute carrier family 27 (fatty acid transporter), member 2	mitochondrion|peroxisomal membrane|peroxisomal membrane|integral component of peroxisomal membrane|endoplasmic reticulum lumen|endoplasmic reticulum membrane|endoplasmic reticulum membrane|integral component of endoplasmic reticulum membrane|extracellular vesicular exosome|	fatty acid alpha-oxidation|fatty acid alpha-oxidation|long-chain fatty acid metabolic process|fatty acid beta-oxidation|bile acid biosynthetic process|bile acid biosynthetic process|bile acid metabolic process|very long-chain fatty acid catabolic process|cellular lipid metabolic process|small molecule metabolic process|long-chain fatty acid import|methyl-branched fatty acid metabolic process|	long-chain fatty acid-CoA ligase activity|receptor binding|ATP binding|fatty acid transporter activity|enzyme binding|very long-chain fatty acid-CoA ligase activity|phytanate-CoA ligase activity|pristanate-CoA ligase activity|	4	13827;21193;43324;65476	4.1,1.53,2.77,2.42	5.15,3.82,2.9,4.13	0.33,1.32,0.06,0.77	0.0638169	1.31988	0.621289	1.04669	0.773503	0.0470401	0.0252601	0.0079401	0.0116601	0.0198001	-0.33,-1.32,-0.06,-0.77	-1.31988	-0.0638169	-0.621289	-0.195884	-0.327951	0.97534	0.95234	0.99178	0.96476	0.94958	2.14,1.82,1.61,3.45	3.3,9.09,1.42,4.01	0.63,2.32,-0.18,0.22	-0.179121	2.32401	0.7474	1.47497	0.625926	0.20092	0.0492401	0.0792601	0.0853201	0.2623	-0.63,-2.32,0.18,-0.22	-2.32401	0.179121	-0.7474	-0.019835
14084	SOX3	SRY (sex determining region Y)-box 3	nucleus|	negative regulation of transcription from RNA polymerase II promoter|transcription, DNA-templated|central nervous system development|sensory organ development|sex determination|organ morphogenesis|hypothalamus development|pituitary gland development|negative regulation of neuron differentiation|spermatid differentiation|Sertoli cell development|face development|	RNA polymerase II core promoter sequence-specific DNA binding|RNA polymerase II transcription corepressor activity|DNA binding|	4	7204;22711;50167;59870	14.15,1,29.48,3.7	14.76,1.13,37.04,13.97	0.06,0.18,0.33,1.92	0.0608558	1.91605	0.621428	1.12278	0.329505	0.0490401	0.0020601	0.0079401	0.0069801	0.25392	-0.06,-0.18,-0.33,-1.92	-1.91605	-0.0608558	-0.621428	-0.12008	-0.179304	0.998	0.95044	0.9918	0.93352	0.85884	29.13,1,9.03,1.65	14.59,1.14,22.96,2.32	-1,0.19,1.35,0.49	-0.997121	1.34652	0.256902	0.917158	0.487791	0.6295	0.30574	0.3668	0.31878	0.34152	1,-0.19,-1.35,-0.49	-1.34652	0.997121	-0.256902	0.403354
393	OR5K4	olfactory receptor, family 5, subfamily K, member 4	plasma membrane|integral component of membrane|	G-protein coupled receptor signaling pathway|detection of chemical stimulus involved in sensory perception of smell|	G-protein coupled receptor activity|olfactory receptor activity|	1	1676	1.13	2.72	1.26	1.26384	1.26384	1.26384	1.26384	1.26384	0.0080001	0.0080001	0.0080001	0.0080001	0.0080001	-1.26	-1.26384	-1.26384	-1.26384	-1.26384	-1.26384	0.9924	0.9924	0.9924	0.9924	0.9924	1.2	2.03	0.76	0.757189	0.757189	0.757189	0.757189	0.757189	0.20946	0.20946	0.20946	0.20946	0.20946	-0.76	-0.757189	-0.757189	-0.757189	-0.757189
18120	CRIPAK	cysteine-rich PAK1 inhibitor	nucleus|cytoplasm|endoplasmic reticulum|plasma membrane|	negative regulation of protein kinase activity|negative regulation of intracellular estrogen receptor signaling pathway|response to estrogen|regulation of cytoskeleton organization|	protein binding|	3	15781;26214;45044	4.32,11.76,12.16	6.6,15.29,27.07	0.61,0.38,1.15	0.37871	1.15453	0.714887	0.882975	0.611419	0.0103801	0.0375201	0.0080601	0.0207201	0.0311001	-0.61,-0.38,-1.15	-1.15453	-0.37871	-0.714887	-0.495065	-0.611419	0.96214	0.98968	0.99162	0.9897	0.97038	1.69,14.7,8.62	5.47,11.02,32.89	1.69,-0.42,1.93	-0.415615	1.93134	1.06906	1.81139	1.69145	0.42718	0.0860401	0.0350801	0.0170201	0.0067401	-1.69,0.42,-1.93	-1.93134	0.415615	-1.06906	-0.637916
2091	H3F3C	H3 histone, family 3C	nucleosome|nuclear euchromatin|	nucleosome assembly|positive regulation of cell growth|	nucleosomal DNA binding|protein heterodimerization activity|	4	6154;18881;48547;59894	1.04,4.63,1.93,1.18	1.22,8.63,4.75,1.22	0.23,0.9,1.3,0.05	0.0522492	1.29917	0.618638	1.09864	0.898108	0.0535401	0.0276801	0.0080801	0.0082001	0.0078201	-0.23,-0.9,-1.3,-0.05	-1.29917	-0.0522492	-0.618638	-0.138638	-0.225027	0.97286	0.946	0.99152	0.94278	0.8938	1,1.49,1.49,1	1,2.79,2.65,1.14	0,0.9,0.83,0.19	0	0.904316	0.481025	0.866843	0.82937	0.0934401	0.52982	0.2003	0.34914	0.16712	0,-0.9,-0.83,-0.19	-0.904316	0	-0.481025	-0.0952069
3629	CYP11A1	cytochrome P450, family 11, subfamily A, polypeptide 1	mitochondrion|mitochondrial matrix|mitochondrial crista|perikaryon|	C21-steroid hormone biosynthetic process|C21-steroid hormone biosynthetic process|progesterone biosynthetic process|estrogen biosynthetic process|xenobiotic metabolic process|mating behavior|steroid metabolic process|cholesterol metabolic process|cholesterol metabolic process|cholesterol metabolic process|response to salt stress|response to gamma radiation|Schwann cell differentiation|sterol meta…	iron ion binding|cholesterol monooxygenase (side-chain-cleaving) activity|cholesterol monooxygenase (side-chain-cleaving) activity|cholesterol binding|heme binding|	4	11929;24050;49416;58853	2.59,12.2,4.37,15.04	4,15.25,9.2,20.59	0.62,0.32,1.08,0.45	0.321218	1.07615	0.618705	0.850327	0.624505	0.0044601	0.0691601	0.0080801	0.0434401	0.0520601	-0.62,-0.32,-1.08,-0.45	-1.07615	-0.321218	-0.618705	-0.387082	-0.452946	0.93278	0.99602	0.99154	0.99502	0.98144	1.2,75.47,10.29,31.57	2.08,37.26,24.52,34.91	0.79,-1.02,1.25,0.14	-1.01828	1.25193	0.292199	1.02104	0.790156	0.63964	0.3503	0.33662	0.2584	0.18458	-0.79,1.02,-1.25,-0.14	-1.25193	1.01828	-0.292199	0.436645
2863	SYS1	Sys1 golgi trafficking protein	Golgi membrane|integral component of membrane|	protein transport|	None	4	9118;34208;47034;59209	2.73,6.49,1,1.18	4,11.19,1.97,1.31	0.55,0.79,0.98,0.15	0.152934	0.978543	0.617372	0.88205	0.785558	0.0233601	0.10398	0.0082601	0.0358801	0.0181001	-0.55,-0.79,-0.98,-0.15	-0.978543	-0.152934	-0.617372	-0.352693	-0.552452	0.89764	0.97666	0.99144	0.99268	0.99238	1.65,2.71,1.04,1.12	1.42,7.26,1.19,1.09	-0.22,1.42,0.19,-0.04	-0.21516	1.41964	0.339693	0.80534	0.191043	0.21882	0.27722	0.29818	0.38916	0.57604	0.22,-1.42,-0.19,0.04	-1.41964	0.21516	-0.339693	0.125953
6412	BCCIP	BRCA2 and CDKN1A interacting protein	nucleus|nuclear cyclin-dependent protein kinase holoenzyme complex|	regulation of cyclin-dependent protein serine/threonine kinase activity|DNA repair|cell cycle|neuroendocrine cell differentiation|	protein binding|kinase regulator activity|poly(A) RNA binding|	4	877;20528;48726;62038	6.36,7.95,6.09,2.11	6.65,12.29,10.4,4.22	0.06,0.63,0.77,1	0.0638282	1.002	0.616211	0.886396	0.770791	0.0470401	0.0948801	0.0083401	0.0349001	0.0202601	-0.06,-0.63,-0.77,-1	-1.002	-0.0638282	-0.616211	-0.346026	-0.628225	0.90728	0.95234	0.99134	0.99192	0.99618	2.96,2.26,1.73,1.16	3.73,8.2,2.41,1.61	0.33,1.86,0.48,0.47	0.334396	1.85624	0.784188	1.16598	0.475719	0.0161201	0.13014	0.0684201	0.18772	0.34946	-0.33,-1.86,-0.48,-0.47	-1.85624	-0.334396	-0.784188	-0.402399
16690	ADAMTS4	ADAM metallopeptidase with thrombospondin type 1 motif, 4	extracellular region|proteinaceous extracellular matrix|extracellular space|	skeletal system development|proteolysis|extracellular matrix disassembly|extracellular matrix organization|	protease binding|metalloendopeptidase activity|protein binding|peptidase activity|metallopeptidase activity|zinc ion binding|	4	14588;22485;42069;66618	4.23,14.02,5.96,1.66	4.44,19.75,14.81,2.5	0.07,0.49,1.31,0.59	0.0691414	1.31287	0.61577	0.949889	0.586904	0.0451801	0.0260401	0.0083401	0.0227601	0.0665201	-0.07,-0.49,-1.31,-0.59	-1.31287	-0.0691414	-0.61577	-0.281651	-0.49416	0.97434	0.9543	0.9913	0.98496	0.98704	2.26,36.75,3.2,1.69	2.83,34.34,5.56,4.53	0.32,-0.1,0.8,1.42	-0.0975763	1.41911	0.610715	1.10806	0.797014	0.15474	0.27748	0.13114	0.2145	0.18056	-0.32,0.1,-0.8,-1.42	-1.41911	0.0975763	-0.610715	-0.113368
18060	PHAX	phosphorylated adaptor for RNA export	nucleus|nucleoplasm|nucleolus|cytosol|Cajal body|neuronal cell body|intracellular membrane-bounded organelle|	spliceosomal snRNP assembly|snRNA export from nucleus|gene expression|protein transport|RNA metabolic process|ncRNA metabolic process|	RNA binding|toxic substance binding|	4	661;29832;52377;61866	4.85,4.99,2.77,2.02	6.34,5.46,6.56,3.29	0.39,0.13,1.24,0.71	0.129835	1.24263	0.615987	0.974523	0.706415	0.0276401	0.0350601	0.0083401	0.0193801	0.0317801	-0.39,-0.13,-1.24,-0.71	-1.24263	-0.129835	-0.615987	-0.25745	-0.385065	0.96572	0.97268	0.99134	0.98072	0.96742	3,2.92,2.14,1.33	2.13,3.3,7.11,1.71	-0.49,0.18,1.73,0.36	-0.493676	1.73215	0.445498	1.04756	0.362977	0.36812	0.16404	0.22212	0.24446	0.4297	0.49,-0.18,-1.73,-0.36	-1.73215	0.493676	-0.445498	0.156567
9231	LPPR2	lipid phosphate phosphatase-related protein type 2	integral component of membrane|	dephosphorylation|	phosphatidate phosphatase activity|	4	2237;24203;42552;69910	1.49,1.62,5.61,9.02	1.53,3.91,13.35,8.41	0.04,1.27,1.25,-0.1	-0.100226	1.27168	0.615951	1.26184	1.25199	0.1648	0.0306801	0.0083401	0.0027201	0.0003001	-0.04,-1.27,-1.25,0.1	-1.27168	0.100226	-0.615951	0.0299336	-0.0403589	0.96964	0.83372	0.99134	0.80174	0.69248	2.92,1.37,2.59,4.51	1.56,1.33,12.52,3.21	-0.9,-0.04,2.27,-0.49	-0.898308	2.27366	0.211538	1.11669	-0.040286	0.58246	0.0556201	0.40492	0.21076	0.80948	0.9,0.04,-2.27,0.49	-2.27366	0.898308	-0.211538	0.693612
5293	FSTL4	follistatin-like 4	extracellular region|	None	calcium ion binding|	4	17643;23034;41063;68101	4.76,1.62,3.79,6.76	9.03,1.84,5.23,12.51	0.92,0.18,0.47,0.89	0.182232	0.922183	0.614814	0.905562	0.888941	0.0171001	0.12818	0.0084401	0.0308001	0.0084401	-0.92,-0.18,-0.47,-0.89	-0.922183	-0.182232	-0.614814	-0.324066	-0.4659	0.87222	0.98284	0.99122	0.98994	0.98356	1.37,1.16,1.73,13.27	2.46,1.52,2.32,48.74	0.85,0.38,0.42,1.88	0.383631	1.8769	0.881358	1.36175	0.846592	0.0127201	0.12516	0.0453801	0.11712	0.1596	-0.85,-0.38,-0.42,-1.88	-1.8769	-0.383631	-0.881358	-0.400968
17439	ZFP92	ZFP92 zinc finger protein	nucleus|	transcription, DNA-templated|regulation of transcription, DNA-templated|	DNA binding|metal ion binding|	4	18271;26586;46931;57498	15.88,17.56,1.97,4.54	16.79,17.9,5.59,8.19	0.08,0.03,1.5,0.85	0.0269888	1.5009	0.614678	1.17559	0.850284	0.0650201	0.0109001	0.0084401	0.0046601	0.0110201	-0.08,-0.03,-1.5,-0.85	-1.5009	-0.0269888	-0.614678	-0.0537643	-0.0805398	0.9891	0.93424	0.9912	0.88768	0.75388	12.13,10.78,1.65,8.99	21.27,11.39,1.28,3.59	0.81,0.08,-0.37,-1.33	-1.32555	0.8105	-0.200328	0.445007	0.0795137	0.77448	0.58186	0.75412	0.64416	0.67608	-0.81,-0.08,0.37,1.33	-0.8105	1.32555	0.200328	0.845663
1358	EHBP1L1	EH domain binding protein 1-like 1	cellular_component|membrane|	biological_process|	molecular_function|	4	10477;22786;46439;68310	4.54,33.37,1.35,34.84	12.12,36.03,2.19,41.01	1.42,0.11,0.69,0.24	0.110288	1.41524	0.613755	1.05466	0.694068	0.0332801	0.0165601	0.0085001	0.0109801	0.0342601	-1.42,-0.11,-0.69,-0.24	-1.41524	-0.110288	-0.613755	-0.172854	-0.23542	0.9836	0.96672	0.99118	0.9568	0.90192	2.59,11.68,1.08,49.55	3.45,20.38,1.09,172.14	0.41,0.8,0.02,1.8	0.0166287	1.79675	0.757067	1.29984	0.802929	0.0829001	0.14648	0.0758601	0.13644	0.17796	-0.41,-0.8,-0.02,-1.8	-1.79675	-0.0166287	-0.757067	-0.214296
18367	ZCCHC5	zinc finger, CCHC domain containing 5	None	None	nucleic acid binding|zinc ion binding|	4	12049;18720;46395;71875	4.06,5.34,5.87,4.41	5.81,8.98,9.25,6.38	0.52,0.75,0.66,0.53	0.518113	0.750536	0.614332	0.703043	0.65555	0.0004601	0.23156	0.0085001	0.10052	0.0436401	-0.52,-0.75,-0.66,-0.53	-0.750536	-0.518113	-0.614332	-0.525621	-0.533129	0.76766	0.99978	0.9912	0.99908	0.99094	1.82,5.81,1.37,6.46	1.52,19.39,1.47,6.69	-0.26,1.74,0.11,0.05	-0.258612	1.73866	0.408866	0.921956	0.105256	0.2413	0.1626	0.24678	0.31606	0.65054	0.26,-1.74,-0.11,-0.05	-1.73866	0.258612	-0.408866	0.104224
18267	IMPA2	inositol(myo)-1(or 4)-monophosphatase 2	cytoplasm|cytosol|	inositol biosynthetic process|phosphate-containing compound metabolic process|signal transduction|inositol phosphate metabolic process|small molecule metabolic process|phosphatidylinositol phosphorylation|inositol phosphate dephosphorylation|	inositol monophosphate 1-phosphatase activity|protein homodimerization activity|metal ion binding|inositol monophosphate 3-phosphatase activity|inositol monophosphate 4-phosphatase activity|	2	2401;33163	7.86,2.55	15.82,4.26	1.01,0.74	0.741789	1.00848	0.875136	0.875136	0.741789	0.0046601	0.0463201	0.0085001	0.0085001	0.0046601	-1.01,-0.74	-1.00848	-0.741789	-0.875136	-0.875136	-1.00848	0.95526	0.9957	0.99208	0.99208	0.95526	1.82,1.53	2.74,1.24	0.59,-0.31	-0.308747	0.59409	0.142671	0.142671	-0.308747	0.51944	0.45238	0.47008	0.47008	0.51944	-0.59,0.31	-0.59409	0.308747	-0.142671	-0.142671
11854	PAFAH2	platelet-activating factor acetylhydrolase 2, 40kDa	cytoplasm|	lipid metabolic process|lipid catabolic process|negative regulation of apoptotic process|	1-alkyl-2-acetylglycerophosphocholine esterase activity|phospholipid binding|	4	1212;25653;43573;68755	82.53,15.48,2.11,10.88	63.77,19.17,5.46,24.03	-0.37,0.31,1.37,1.14	-0.372043	1.37236	0.613098	1.25792	1.14348	0.4928	0.0201201	0.0086201	0.0027401	0.0008601	0.37,-0.31,-1.37,-1.14	-1.37236	0.372043	-0.613098	0.0317254	-0.308592	0.9803	0.50988	0.9911	0.79992	0.9417	220.95,36.54,1.49,11.88	300.96,19.29,1.71,113.73	0.45,-0.92,0.2,3.26	-0.92142	3.25863	0.744687	1.85224	0.445859	0.59346	0.0040001	0.0801201	0.0263601	0.37198	-0.45,0.92,-0.2,-3.26	-3.25863	0.92142	-0.744687	0.36287
17203	POLA1	polymerase (DNA directed), alpha 1, catalytic subunit	chromatin|nucleus|nuclear envelope|nucleoplasm|nucleoplasm|alpha DNA polymerase:primase complex|alpha DNA polymerase:primase complex|nucleolus|cytoplasm|nuclear matrix|	G1/S transition of mitotic cell cycle|regulation of transcription involved in G1/S transition of mitotic cell cycle|mitotic S phase|mitotic cell cycle|telomere maintenance via recombination|telomere maintenance|DNA replication|DNA replication, synthesis of RNA primer|DNA replication initiation|DNA replication initiation|DNA strand elongation involved in DNA replication|DNA strand elongation invol…	nucleotide binding|nucleoside binding|DNA binding|DNA binding|chromatin binding|DNA-directed DNA polymerase activity|DNA-directed DNA polymerase activity|DNA primase activity|protein binding|3'-5' exonuclease activity|metal ion binding|protein heterodimerization activity|4 iron, 4 sulfur cluster binding|	4	1746;24676;55792;65176	1,4.54,6.54,1.4	1.22,7.84,10.84,2.19	0.29,0.79,0.73,0.65	0.287546	0.786743	0.612863	0.75813	0.729518	0.0061601	0.20626	0.0086401	0.0739401	0.0271201	-0.29,-0.79,-0.73,-0.65	-0.786743	-0.287546	-0.612863	-0.467596	-0.647646	0.79496	0.99406	0.9911	0.99788	0.9967	1,1.69,19.02,1.29	1,4.62,6.64,4.76	0,1.45,-1.52,1.89	-1.51721	1.88956	0.455281	1.66917	1.44878	0.8399	0.122	0.216	0.0475801	0.0284201	0,-1.45,1.52,-1.89	-1.88956	1.51721	-0.455281	0.758604
12918	POLR2L	polymerase (RNA) II (DNA directed) polypeptide L, 7.6kDa	nucleus|nucleoplasm|DNA-directed RNA polymerase II, core complex|DNA-directed RNA polymerase III complex|DNA-directed RNA polymerase I complex|cytosol|	mRNA splicing, via spliceosome|DNA repair|transcription-coupled nucleotide-excision repair|nucleotide-excision repair|regulation of transcription from RNA polymerase I promoter|transcription from RNA polymerase I promoter|transcription from RNA polymerase II promoter|transcription from RNA polymerase II promoter|transcription initiation from RNA polymerase II promoter|transcription elongation fro…	RNA polymerase I activity|RNA polymerase II activity|RNA polymerase III activity|DNA binding|DNA-directed RNA polymerase activity|zinc ion binding|	4	10581;35501;43988;73977	2.28,2.86,1.84,5.65	5.1,3.82,3.21,5.94	1.16,0.42,0.8,0.07	0.0723165	1.15942	0.612557	0.979589	0.799757	0.0440801	0.0483201	0.0086401	0.0186801	0.0166401	-1.16,-0.42,-0.8,-0.07	-1.15942	-0.0723165	-0.612557	-0.245525	-0.418733	0.95218	0.95546	0.99108	0.97826	0.97502	1.45,1.73,1.57,2.1	3.45,1.05,1.42,3.96	1.25,-0.73,-0.14,0.92	-0.727555	1.25031	0.324096	1.08305	0.915788	0.49078	0.35096	0.31132	0.2268	0.13568	-1.25,0.73,0.14,-0.92	-1.25031	0.727555	-0.324096	0.434857
15957	TBX10	T-box 10	nucleus|	transcription, DNA-templated|regulation of transcription from RNA polymerase II promoter|anatomical structure morphogenesis|	DNA binding|sequence-specific DNA binding transcription factor activity|	4	17365;25181;47764;69840	21.15,3.48,13.93,2.55	28.35,6.47,23.32,3.34	0.42,0.89,0.74,0.39	0.38844	0.894631	0.612234	0.818933	0.743235	0.0021401	0.14176	0.0086601	0.0525201	0.0243601	-0.42,-0.89,-0.74,-0.39	-0.894631	-0.38844	-0.612234	-0.405535	-0.422631	0.85884	0.9982	0.99104	0.9959	0.97574	4.95,1.24,4.75,1.29	16.71,1.99,35.71,1.19	1.75,0.68,2.91,-0.11	-0.113456	2.91025	1.30653	2.33209	1.75393	0.16622	0.0116001	0.0054201	0.0038401	0.0095001	-1.75,-0.68,-2.91,0.11	-2.91025	0.113456	-1.30653	-0.280976
8805	TP53TG5	TP53 target 5	nucleus|cytoplasm|	negative regulation of cell growth|intracellular signal transduction|	molecular_function|	4	6638;25333;42073;71067	22.97,8.13,2.95,6.4	34.83,11.59,5.94,8.01	0.6,0.51,1.01,0.32	0.323744	1.01056	0.611604	0.805769	0.600978	0.0043601	0.0907201	0.0087001	0.0567601	0.0613001	-0.6,-0.51,-1.01,-0.32	-1.01056	-0.323744	-0.611604	-0.41744	-0.511136	0.91184	0.99608	0.99098	0.99636	0.98882	15.43,1.82,2.51,2.35	29.78,5.66,1.56,2.13	0.95,1.64,-0.68,-0.14	-0.68106	1.63963	0.441918	1.2942	0.948774	0.46468	0.19526	0.22432	0.13826	0.12498	-0.95,-1.64,0.68,0.14	-1.63963	0.68106	-0.441918	0.410367
3683	PRRG2	proline rich Gla (G-carboxyglutamic acid) 2	extracellular region|integral component of plasma membrane|	None	calcium ion binding|	4	2238;26872;38431;70628	18.76,1.62,1.58,24.21	22.48,3.56,2.01,39.07	0.26,1.14,0.35,0.69	0.261223	1.13527	0.610395	0.912949	0.690632	0.0081401	0.0538201	0.0088801	0.0293601	0.0351801	-0.26,-1.14,-0.35,-0.69	-1.13527	-0.261223	-0.610395	-0.307842	-0.35446	0.94702	0.9924	0.99084	0.98834	0.9588	7.03,2.83,1.08,7.28	7.63,2.03,1.28,15.63	0.12,-0.48,0.25,1.1	-0.47818	1.10252	0.246932	0.67403	0.245537	0.35936	0.42312	0.37486	0.47972	0.5202	-0.12,0.48,-0.25,-1.1	-1.10252	0.47818	-0.246932	0.180166
7636	CCNH	cyclin H	nucleus|nucleoplasm|holo TFIIH complex|cyclin-dependent protein kinase activating kinase holoenzyme complex|TFIIK complex|	regulation of cyclin-dependent protein serine/threonine kinase activity|G1/S transition of mitotic cell cycle|G2/M transition of mitotic cell cycle|mitotic cell cycle|nucleotide-excision repair, DNA damage removal|ATP catabolic process|DNA repair|transcription-coupled nucleotide-excision repair|nucleotide-excision repair|transcription from RNA polymerase I promoter|transcription initiation from R…	protein binding|DNA-dependent ATPase activity|RNA polymerase II carboxy-terminal domain kinase activity|cyclin-dependent protein serine/threonine kinase regulator activity|protein kinase binding|	4	14248;29925;39901;65069	4.37,5.56,15.57,3.83	4.79,10.13,18.56,8.72	0.13,0.87,0.25,1.19	0.134876	1.18528	0.609634	1.02527	0.865249	0.0266001	0.0433801	0.0089201	0.0136201	0.0099401	-0.13,-0.87,-0.25,-1.19	-1.18528	-0.134876	-0.609634	-0.194003	-0.25313	0.95742	0.97374	0.9908	0.964	0.91264	1.86,2.39,5.28,4.1	3.87,5.56,15.77,11.25	1.06,1.22,1.58,1.46	1.05972	1.57836	1.32911	1.51784	1.45732	0.0003801	0.21704	0.0047601	0.0758001	0.0276801	-1.06,-1.22,-1.58,-1.46	-1.57836	-1.05972	-1.32911	-1.14039
16507	DBI	diazepam binding inhibitor (GABA receptor modulator, acyl-CoA binding protein)	mitochondrion|endoplasmic reticulum|Golgi apparatus|Golgi apparatus|extracellular vesicular exosome|perinuclear endoplasmic reticulum|	hair follicle development|triglyceride metabolic process|transport|phosphatidylcholine acyl-chain remodeling|	lipid binding|benzodiazepine receptor binding|long-chain fatty acyl-CoA binding|protein dimerization activity|	4	4196;20241;46095;57481	8.79,4.41,1.04,5.25	15.29,5.46,1.75,7.88	0.8,0.31,0.74,0.59	0.306858	0.798137	0.608872	0.77145	0.744764	0.0049801	0.19916	0.0090201	0.0687801	0.0239801	-0.8,-0.31,-0.74,-0.59	-0.798137	-0.306858	-0.608872	-0.446293	-0.585729	0.8015	0.99524	0.99076	0.99744	0.99422	12.29,1.49,1.04,3.45	30.49,2.74,1,5.94	1.31,0.88,-0.06,0.79	-0.0576393	1.31065	0.729502	1.09521	0.879764	0.13158	0.32238	0.0850001	0.22058	0.14824	-1.31,-0.88,0.06,-0.79	-1.31065	0.0576393	-0.729502	-0.363796
1039	RBM6	RNA binding motif protein 6	nucleus|	RNA processing|	nucleotide binding|DNA binding|RNA binding|poly(A) RNA binding|	4	14137;33830;46654;60078	5.21,11.27,6.4,3.97	9.82,10.93,11.15,6.73	0.92,-0.05,0.8,0.76	-0.0454072	0.915558	0.608322	0.857619	0.79968	0.1162	0.13178	0.0090601	0.0415801	0.0166601	-0.92,0.05,-0.8,-0.76	-0.915558	0.0454072	-0.608322	-0.359026	-0.76346	0.86862	0.88344	0.9907	0.99316	0.99892	2.75,4.87,5.24,2.14	4.01,12.95,18.02,4.1	0.54,1.41,1.78,0.94	0.542713	1.78258	1.1684	1.59619	1.40979	0.0057801	0.15054	0.0114801	0.0597401	0.0320601	-0.54,-1.41,-1.78,-0.94	-1.78258	-0.542713	-1.1684	-0.740622
9547	LRR1	leucine rich repeat protein 1	None	protein ubiquitination|	None	4	6159;26620;52962;63679	3.04,4.41,1.84,3.17	4.04,7.75,2.94,4.57	0.41,0.81,0.68,0.53	0.41295	0.813232	0.607569	0.744333	0.675434	0.0016401	0.18886	0.0091401	0.0802401	0.0383201	-0.41,-0.81,-0.68,-0.53	-0.813232	-0.41295	-0.607569	-0.470804	-0.528659	0.81132	0.99852	0.99062	0.99794	0.99054	1.45,1.61,1.33,2.14	2.36,2.98,1.52,2.03	0.71,0.88,0.19,-0.07	-0.0737068	0.884689	0.428015	0.795705	0.706721	0.1432	0.54008	0.2329	0.39612	0.2219	-0.71,-0.88,-0.19,0.07	-0.884689	0.0737068	-0.428015	-0.0603258
1149	SLC22A1	solute carrier family 22 (organic cation transporter), member 1	plasma membrane|integral component of plasma membrane|membrane|basolateral plasma membrane|	neurotransmitter transport|drug transmembrane transport|establishment or maintenance of transmembrane electrochemical gradient|organic cation transport|quaternary ammonium group transport|dopamine transport|norepinephrine transport|small molecule metabolic process|epinephrine transport|protein homooligomerization|transmembrane transport|acetate ester transport|	acetylcholine transmembrane transporter activity|dopamine transmembrane transporter activity|norepinephrine transmembrane transporter activity|protein binding|secondary active organic cation transmembrane transporter activity|organic cation transmembrane transporter activity|quaternary ammonium group transmembrane transporter activity|protein homodimerization activity|	4	15164;31068;54626;70620	5.25,5.16,2.68,3.7	8.41,10.31,4.04,4.13	0.68,1,0.59,0.16	0.158717	0.997446	0.606892	0.838478	0.67951	0.0218801	0.0967401	0.0092001	0.0467601	0.0372401	-0.68,-1,-0.59,-0.16	-0.997446	-0.158717	-0.606892	-0.375307	-0.591896	0.90532	0.97806	0.99048	0.99426	0.99468	1.69,3.24,2.18,23.58	3.77,1.8,1.61,9.47	1.16,-0.85,-0.44,-1.32	-1.31693	1.15686	-0.361671	0.359734	-0.437395	0.77096	0.39582	0.85096	0.70584	0.95552	-1.16,0.85,0.44,1.32	-1.15686	1.31693	0.361671	1.08308
11775	SLC30A5	solute carrier family 30 (zinc transporter), member 5	Golgi membrane|nucleus|nucleolus|Golgi apparatus|integral component of plasma membrane|membrane|apical plasma membrane|secretory granule|secretory granule membrane|	cobalt ion transport|zinc ion transport|cellular zinc ion homeostasis|response to zinc ion|regulation of proton transport|cellular protein metabolic process|transmembrane transport|zinc ion transmembrane transport|	zinc ion transmembrane transporter activity|zinc ion binding|	4	7558;31153;42332;62153	1.09,2.68,1.04,8.26	1.22,4.57,1.44,16.79	0.17,0.77,0.46,1.02	0.165106	1.02304	0.605549	0.896208	0.769374	0.0202201	0.0873401	0.0094201	0.0327001	0.0206401	-0.17,-0.77,-0.46,-1.02	-1.02304	-0.165106	-0.605549	-0.314891	-0.464676	0.91546	0.97948	0.99026	0.989	0.98326	1.04,2.88,1,2.22	1.05,2.08,1.09,7.68	0.01,-0.47,0.13,1.79	-0.465813	1.78838	0.365231	0.959038	0.129693	0.35246	0.14884	0.27884	0.2932	0.63206	-0.01,0.47,-0.13,-1.79	-1.78838	0.465813	-0.365231	0.228575
4139	SMDT1	single-pass membrane protein with aspartate-rich tail 1	integral component of mitochondrial inner membrane|uniplex complex|	mitochondrial calcium ion transport|calcium ion import into mitochondrion|mitochondrial calcium ion homeostasis|	None	4	13378;34194;40756;66038	19.42,4.32,1.09,6.27	18.6,9.34,1.53,11.54	-0.06,1.11,0.49,0.88	-0.0624315	1.11145	0.604981	0.995939	0.880425	0.13154	0.0593801	0.0094601	0.0167001	0.0089801	0.06,-1.11,-0.49,-0.88	-1.11145	0.0624315	-0.604981	-0.214023	-0.490478	0.94126	0.86846	0.99022	0.97034	0.98672	30.76,2.1,1.04,5.32	45.96,3.02,1,9.47	0.58,0.52,-0.06,0.83	-0.0576393	0.831054	0.469461	0.705303	0.579551	0.13158	0.57048	0.20708	0.4582	0.28674	-0.58,-0.52,0.06,-0.83	-0.831054	0.0576393	-0.469461	-0.233619
8050	PCSK4	proprotein convertase subtilisin/kexin type 4	acrosomal membrane|integral component of membrane|	proteolysis|binding of sperm to zona pellucida|acrosome reaction|sperm capacitation|	serine-type endopeptidase activity|	4	8175;31810;46574;72352	10.48,1.44,1.13,11.5	22.62,3.21,1,14.5	1.11,1.15,-0.18,0.33	-0.179972	1.15166	0.60411	1.13083	1.11	0.24946	0.0507201	0.0095401	0.0064801	0.0012801	-1.11,-1.15,0.18,-0.33	-1.15166	0.179972	-0.60411	-0.0773913	-0.334754	0.94962	0.74866	0.99016	0.90674	0.95194	9.36,1.94,1,3.12	12.95,3.54,1,11.3	0.47,0.87,0,1.86	0	1.85685	0.798685	1.36312	0.869396	0.0934401	0.13	0.0642201	0.11652	0.15208	-0.47,-0.87,0,-1.86	-1.85685	0	-0.798685	-0.234248
14854	SPATA5L1	spermatogenesis associated 5-like 1	cytoplasm|	metabolic process|	ATP binding|nucleoside-triphosphatase activity|	4	14344;24483;44132;71162	1.13,1.97,1.97,1.89	1.13,5.94,2.9,2.28	0,1.59,0.55,0.27	-0.000667796	1.58925	0.603785	1.07119	0.553123	0.0835201	0.0084801	0.0096201	0.0097201	0.0816401	0,-1.59,-0.55,-0.27	-1.58925	0.000667796	-0.603785	-0.136382	-0.273432	0.99166	0.91466	0.99014	0.94182	0.92516	1,1.2,1.16,1.49	1.09,1.47,1.42,1.19	0.13,0.29,0.29,-0.33	-0.325794	0.291305	0.0959283	0.289907	0.28851	0.27736	0.85138	0.50734	0.7545	0.488	-0.13,-0.29,-0.29,0.33	-0.291305	0.325794	-0.0959283	0.0980506
964	PAXIP1	PAX interacting (with transcription-activation domain) protein 1	nucleus|nuclear matrix|histone methyltransferase complex|	positive regulation of histone H3-K36 methylation|vasculogenesis|DNA repair|DNA recombination|transcription, DNA-templated|response to ionizing radiation|DNA damage response, signal transduction by p53 class mediator|positive regulation of protein ubiquitination|positive regulation of histone acetylation|endothelial cell migration|positive regulation of isotype switching|histone H3-K4 methylation…	protein binding|	4	16024;34432;45762;58140	1.4,1.44,1.35,9.95	2.46,2.81,1.66,12.6	0.81,0.96,0.3,0.34	0.295104	0.960913	0.602401	0.886543	0.812173	0.0055801	0.11198	0.0097801	0.0348801	0.0151801	-0.81,-0.96,-0.3,-0.34	-0.960913	-0.295104	-0.602401	-0.318259	-0.341413	0.88972	0.99468	0.98998	0.98944	0.95462	1.24,1.16,1.16,3.16	1.52,1.24,1.14,4.48	0.29,0.09,-0.03,0.5	-0.0274938	0.503491	0.212168	0.394692	0.285893	0.11282	0.74852	0.40436	0.68056	0.49026	-0.29,-0.09,0.03,-0.5	-0.503491	0.0274938	-0.212168	-0.0296434
1171	PDGFB	platelet-derived growth factor beta polypeptide	Golgi membrane|extracellular region|extracellular region|extracellular space|cytoplasm|endoplasmic reticulum lumen|cell surface|basolateral plasma membrane|platelet alpha granule lumen|	response to hypoxia|embryonic placenta development|positive regulation of endothelial cell proliferation|monocyte chemotaxis|platelet degranulation|positive regulation of glomerular filtration|DNA replication|protein phosphorylation|substrate-dependent cell migration|epidermal growth factor receptor signaling pathway|transforming growth factor beta receptor signaling pathway|heart development|blo…	platelet-derived growth factor receptor binding|platelet-derived growth factor receptor binding|platelet-derived growth factor receptor binding|platelet-derived growth factor receptor binding|protein binding|collagen binding|growth factor activity|superoxide-generating NADPH oxidase activator activity|chemoattractant activity|identical protein binding|protein homodimerization activity|protein het…	4	8850;24276;47899;70591	5.38,1.84,1.09,3.52	8.1,4.31,2.06,2.81	0.59,1.23,0.92,-0.33	-0.327509	1.22632	0.6019	1.0728	0.919293	0.43398	0.0369401	0.0098201	0.0096001	0.0066201	-0.59,-1.23,-0.92,0.33	-1.22632	0.327509	-0.6019	-0.130997	-0.589502	0.96398	0.56712	0.98988	0.93964	0.99448	1.98,1.29,1.04,1.16	5.42,1.33,1.75,1.24	1.45,0.05,0.75,0.09	0.048433	1.45428	0.585313	1.10302	0.751763	0.0721001	0.2636	0.14314	0.21724	0.20106	-1.45,-0.05,-0.75,-0.09	-1.45428	-0.048433	-0.585313	-0.0676068
17088	EML3	echinoderm microtubule associated protein like 3	cytoplasm|microtubule|	None	None	4	8688;33917;45821;59691	8.71,1.35,32.31,2.11	9.16,3.6,33.38,3.87	0.07,1.41,0.05,0.88	0.046893	1.41151	0.601971	1.14376	0.876017	0.0559201	0.0168401	0.0098201	0.0058801	0.0092201	-0.07,-1.41,-0.05,-0.88	-1.41151	-0.046893	-0.601971	-0.0601808	-0.0734685	0.98348	0.94366	0.98994	0.89238	0.74474	5.28,1.16,46.08,1.16	3.49,1.05,42.48,1.75	-0.6,-0.15,-0.12,0.59	-0.596219	0.591495	-0.0684314	0.237049	-0.117397	0.42	0.7024	0.65242	0.79024	0.86586	0.6,0.15,0.12,-0.59	-0.591495	0.596219	0.0684314	0.373911
14840	SLC18A3	solute carrier family 18 (vesicular acetylcholine transporter), member 3	plasma membrane|integral component of plasma membrane|membrane|clathrin-sculpted acetylcholine transport vesicle membrane|	synaptic transmission|neurotransmitter secretion|acetylcholine transport|transmembrane transport|	acetylcholine transmembrane transporter activity|	4	5659;34022;45403;65639	2.82,5.92,12.16,25.85	7.44,11.23,13.4,24.78	1.4,0.93,0.14,-0.06	-0.0609131	1.40185	0.601432	1.16353	0.925218	0.1304	0.0175201	0.0098601	0.0050001	0.0063001	-1.4,-0.93,-0.14,0.06	-1.40185	0.0609131	-0.601432	-0.0393291	-0.139571	0.98286	0.86972	0.98982	0.87526	0.82076	1.45,3.16,3.69,19.06	2.41,6.08,5.23,33.97	0.74,0.94,0.5,0.83	0.503844	0.943813	0.754161	0.888829	0.833844	0.0070801	0.5095	0.0767801	0.33592	0.16568	-0.74,-0.94,-0.5,-0.83	-0.943813	-0.503844	-0.754161	-0.619493
15592	RUNX2	runt-related transcription factor 2	nuclear chromatin|nucleus|transcription factor complex|cytoplasm|	ossification|osteoblast differentiation|osteoblast differentiation|endochondral ossification|osteoblast fate commitment|chondrocyte development|osteoblast development|transcription initiation from RNA polymerase II promoter|positive regulation of cell proliferation|gene expression|T cell differentiation|BMP signaling pathway|positive regulation of chondrocyte differentiation|embryonic forelimb mo…	RNA polymerase II core promoter proximal region sequence-specific DNA binding|RNA polymerase II core promoter proximal region sequence-specific DNA binding transcription factor activity involved in positive regulation of transcription|chromatin binding|sequence-specific DNA binding transcription factor activity|protein binding|ATP binding|protein domain specific binding|bHLH transcription factor …	4	4738;32479;48500;61946	19.02,7.51,1.66,2.64	26.14,12.03,2.76,3.82	0.46,0.68,0.73,0.53	0.458597	0.732095	0.601292	0.705789	0.679483	0.0010401	0.24542	0.0098801	0.0992601	0.0373201	-0.46,-0.68,-0.73,-0.53	-0.732095	-0.458597	-0.601292	-0.496795	-0.534992	0.75226	0.99914	0.9898	0.99874	0.99114	10.95,9.56,1.08,3.24	13.46,34.96,1.52,5.23	0.3,1.87,0.49,0.69	0.298629	1.87047	0.837077	1.2806	0.690735	0.0190001	0.12676	0.0549201	0.14278	0.22862	-0.3,-1.87,-0.49,-0.69	-1.87047	-0.298629	-0.837077	-0.393552
11634	KCNK4	potassium channel, subfamily K, member 4	plasma membrane|integral component of membrane|	potassium ion transport|synaptic transmission|regulation of ion transmembrane transport|potassium ion transmembrane transport|	voltage-gated ion channel activity|potassium channel activity|	3	12873;22675;40297	1.62,6.18,7.02	2.99,6.65,15.07	0.88,0.1,1.1	0.104591	1.10169	0.696008	0.991717	0.881748	0.0798601	0.0470201	0.0099001	0.0101401	0.0047601	-0.88,-0.1,-1.1	-1.10169	-0.104591	-0.696008	-0.493169	-0.881748	0.95336	0.91952	0.99026	0.98948	0.99534	1.08,3.65,2.3	1.28,8.43,8.15	0.25,1.21,1.82	0.245537	1.82218	1.0919	1.51508	1.20797	0.0616201	0.10624	0.0320401	0.0448801	0.0337401	-0.25,-1.21,-1.82	-1.82218	-0.245537	-1.0919	-0.726755
2535	NO_CURRENT_19	#N/A	#N/A	#N/A	#N/A	4	1053;20235;39026;58164	52.37,7.69,2.51,4.94	54.82,9.51,4,12.65	0.07,0.31,0.67,1.36	0.0658008	1.35561	0.600887	1.01511	0.674621	0.0463601	0.0212001	0.0099601	0.0144801	0.0385201	-0.07,-0.31,-0.67,-1.36	-1.35561	-0.0658008	-0.600887	-0.186659	-0.307517	0.97914	0.95308	0.98978	0.96166	0.94118	58.92,2.96,1.61,2.1	106.21,2.83,1.52,3.49	0.85,-0.06,-0.09,0.73	-0.086795	0.85	0.358939	0.791766	0.733532	0.14946	0.55966	0.28318	0.39848	0.20866	-0.85,0.06,0.09,-0.73	-0.85	0.086795	-0.358939	0.0738876
2870	DLST	dihydrolipoamide S-succinyltransferase (E2 component of 2-oxo-glutarate complex)	nucleus|mitochondrial matrix|membrane|oxoglutarate dehydrogenase complex|extracellular vesicular exosome|	generation of precursor metabolites and energy|tricarboxylic acid cycle|lysine catabolic process|L-lysine catabolic process to acetyl-CoA via saccharopine|cellular nitrogen compound metabolic process|cellular metabolic process|small molecule metabolic process|	dihydrolipoyllysine-residue succinyltransferase activity|	4	8856;35101;44762;62420	6.71,28.77,5.3,4.81	8.59,38.85,10.7,7.22	0.36,0.43,1.02,0.59	0.355243	1.01531	0.597567	0.800818	0.586323	0.0029401	0.0896601	0.0104001	0.0581201	0.0668001	-0.36,-0.43,-1.02,-0.59	-1.01531	-0.355243	-0.597567	-0.394316	-0.433389	0.91284	0.99742	0.98954	0.99542	0.97788	3.49,22.93,3,2.22	3.87,28.89,3.82,2.27	0.15,0.33,0.35,0.03	0.030172	0.350592	0.216055	0.341949	0.333307	0.0784001	0.82532	0.4011	0.71804	0.45408	-0.15,-0.33,-0.35,-0.03	-0.350592	-0.030172	-0.216055	-0.0901601
860	BTBD6	BTB (POZ) domain containing 6	cytoplasmic mRNA processing body|	None	None	4	5736;22885;50984;61143	13.71,1.71,14.51,1.22	17.01,3.47,20.01,1.84	0.31,1.02,0.46,0.59	0.311349	1.02225	0.596838	0.805957	0.589666	0.0048001	0.0876401	0.0105801	0.0567401	0.0652801	-0.31,-1.02,-0.46,-0.59	-1.02225	-0.311349	-0.596838	-0.38772	-0.46409	0.91488	0.99554	0.98952	0.99506	0.98326	5.32,1.16,3.85,1.16	7.26,1.38,7.49,1.09	0.45,0.24,0.96,-0.09	-0.0882149	0.958908	0.390221	0.703136	0.447364	0.15004	0.50044	0.2603	0.4598	0.3704	-0.45,-0.24,-0.96,0.09	-0.958908	0.0882149	-0.390221	-0.0773062
8898	PTPRU	protein tyrosine phosphatase, receptor type, U	plasma membrane|integral component of plasma membrane|cell-cell junction|	protein dephosphorylation|cell adhesion|transmembrane receptor protein tyrosine phosphatase signaling pathway|negative regulation of cell proliferation|single organismal cell-cell adhesion|cell differentiation|negative regulation of cell migration|organ regeneration|homotypic cell-cell adhesion|protein localization to cell surface|peptidyl-tyrosine dephosphorylation|peptidyl-tyrosine dephosphoryl…	protein tyrosine phosphatase activity|protein tyrosine phosphatase activity|transmembrane receptor protein tyrosine phosphatase activity|protein binding|beta-catenin binding|	4	17116;27278;54933;70337	28.86,1.71,6.58,32.89	38.23,3.47,11.28,37.3	0.41,1.02,0.78,0.18	0.181843	1.02225	0.596816	0.899792	0.777336	0.0171401	0.0876401	0.0105801	0.0318801	0.0192401	-0.41,-1.02,-0.78,-0.18	-1.02225	-0.181843	-0.596816	-0.29384	-0.405836	0.91488	0.9828	0.98952	0.9867	0.97256	14.37,1.24,2.63,22.4	14.54,1.47,2.79,37.35	0.02,0.24,0.08,0.74	0.0174634	0.737799	0.269802	0.489133	0.240468	0.0827001	0.62282	0.35612	0.61184	0.52878	-0.02,-0.24,-0.08,-0.74	-0.737799	-0.0174634	-0.269802	-0.0504713
2145	LPCAT1	lysophosphatidylcholine acyltransferase 1	Golgi membrane|endoplasmic reticulum|endoplasmic reticulum|endoplasmic reticulum membrane|Golgi apparatus|lipid particle|membrane|integral component of membrane|	phospholipid metabolic process|phosphatidic acid biosynthetic process|phospholipid biosynthetic process|triglyceride biosynthetic process|phosphatidylglycerol acyl-chain remodeling|phosphatidylcholine acyl-chain remodeling|phosphatidylcholine acyl-chain remodeling|surfactant homeostasis|cellular lipid metabolic process|small molecule metabolic process|positive regulation of protein catabolic proc…	calcium ion binding|1-alkenylglycerophosphocholine O-acyltransferase activity|1-acylglycerophosphocholine O-acyltransferase activity|1-acylglycerophosphocholine O-acyltransferase activity|1-alkylglycerophosphocholine O-acyltransferase activity|1-alkylglycerophosphocholine O-acetyltransferase activity|	4	5300;29078;45321;73784	3.57,4.45,4.68,1.58	7.53,4.09,6.38,3.12	1.08,-0.12,0.45,0.98	-0.123882	1.07701	0.596541	1.03066	0.984319	0.18976	0.0688401	0.0106001	0.0132001	0.0039601	-1.08,0.12,-0.45,-0.98	-1.07701	0.123882	-0.596541	-0.162419	-0.44872	0.93336	0.80832	0.9895	0.95286	0.98082	1.57,1.57,1.82,1.16	2.36,1.85,4.2,1.24	0.59,0.23,1.21,0.09	0.0867805	1.20957	0.5299	0.899679	0.589786	0.0558601	0.37078	0.17218	0.32946	0.28046	-0.59,-0.23,-1.21,-0.09	-1.20957	-0.0867805	-0.5299	-0.16012
13251	ERAP2	endoplasmic reticulum aminopeptidase 2	endoplasmic reticulum lumen|endoplasmic reticulum membrane|integral component of membrane|	antigen processing and presentation of peptide antigen via MHC class I|proteolysis|regulation of blood pressure|antigen processing and presentation of endogenous peptide antigen via MHC class I|	aminopeptidase activity|metallopeptidase activity|zinc ion binding|	4	12175;21281;48466;59218	6.27,2.06,11.19,18.32	4.71,6.56,17.19,26.1	-0.41,1.67,0.62,0.51	-0.414175	1.66862	0.596294	1.14422	0.619807	0.54704	0.0062201	0.0106201	0.0058601	0.0541001	0.41,-1.67,-0.62,-0.51	-1.66862	0.414175	-0.596294	-0.0483732	-0.510921	0.99388	0.45622	0.98946	0.88354	0.98882	2.02,2.3,3,12.9	2.74,7.07,11.06,29.83	0.44,1.62,1.88,1.21	0.440574	1.8842	1.28765	1.75045	1.61671	0.0094601	0.1232	0.0060401	0.0369601	0.0161601	-0.44,-1.62,-1.88,-1.21	-1.8842	-0.440574	-1.28765	-0.824844
14559	ZFAND4	zinc finger, AN1-type domain 4	None	None	zinc ion binding|	4	5886;23477;50297;69710	26.29,37.94,2.73,22.83	32.81,36.25,3.56,76.56	0.32,-0.07,0.38,1.75	-0.0657339	1.74552	0.59579	1.06469	0.383857	0.13614	0.0042601	0.0106601	0.0102001	0.19706	-0.32,0.07,-0.38,-1.75	-1.74552	0.0657339	-0.59579	-0.126891	-0.319515	0.99522	0.86418	0.9894	0.93764	0.9457	88.8,30.88,1.33,7.56	234.83,17.18,1.52,16.66	1.4,-0.85,0.19,1.14	-0.845985	1.40301	0.47273	1.27127	1.13953	0.55506	0.28304	0.20538	0.1463	0.0719201	-1.4,0.85,-0.19,-1.14	-1.40301	0.845985	-0.47273	0.325814
16294	FAM160A1	family with sequence similarity 160, member A1	None	None	None	4	13028;32604;41344;74408	1.75,20.22,4.85,9.86	4.84,20.59,7.09,12.51	1.46,0.03,0.55,0.34	0.0258294	1.46462	0.595259	1.00551	0.546408	0.0655201	0.0131001	0.0107001	0.0156201	0.0841001	-1.46,-0.03,-0.55,-0.34	-1.46462	-0.0258294	-0.595259	-0.185006	-0.344183	0.98654	0.93374	0.98928	0.96106	0.95536	1.08,9.48,1.9,2.96	1.85,8.85,1.71,4.15	0.77,-0.1,-0.15,0.49	-0.153373	0.771765	0.252412	0.630661	0.489557	0.18842	0.60368	0.37058	0.50924	0.34048	-0.77,0.1,0.15,-0.49	-0.771765	0.153373	-0.252412	0.125836
4807	CXXC1	CXXC finger protein 1	nucleus|nucleoplasm|nuclear matrix|nuclear speck|histone methyltransferase complex|Set1C/COMPASS complex|	transcription, DNA-templated|regulation of transcription, DNA-templated|activation of signaling protein activity involved in unfolded protein response|endoplasmic reticulum unfolded protein response|cellular protein metabolic process|positive regulation of transcription, DNA-templated|histone H3-K4 methylation|	protein binding|zinc ion binding|histone methyltransferase activity (H3-K4 specific)|unmethylated CpG binding|	4	14102;26506;42370;62604	3.66,1.4,1.04,4.9	5.1,2.41,1.09,10.18	0.48,0.79,0.06,1.06	0.0594582	1.05503	0.595238	0.920528	0.786022	0.0498401	0.0755801	0.0107001	0.0278401	0.0179401	-0.48,-0.79,-0.06,-1.06	-1.05503	-0.0594582	-0.595238	-0.269949	-0.48044	0.92644	0.94912	0.98926	0.98308	0.98526	4.3,1.04,1,2.47	2.32,1.38,1.05,2.08	-0.89,0.4,0.07,-0.25	-0.892733	0.403095	-0.167143	0.234699	0.0663032	0.58	0.79874	0.73018	0.79166	0.69412	0.89,-0.4,-0.07,0.25	-0.403095	0.892733	0.167143	0.568985
9540	TSPO	translocator protein (18kDa)	cytoplasm|mitochondrion|mitochondrial outer membrane|integral component of membrane|nuclear membrane|intracellular membrane-bounded organelle|extracellular vesicular exosome|	protein targeting to mitochondrion|steroid biosynthetic process|heme biosynthetic process|anion transport|chloride transport|apoptotic process|synaptic transmission|synaptic transmission|aging|steroid metabolic process|cell proliferation|glial cell migration|response to manganese ion|response to vitamin B1|positive regulation of necrotic cell death|peripheral nervous system axon regeneration|adre…	androgen binding|benzodiazepine receptor activity|cholesterol binding|	4	8225;32889;38346;72087	10.43,4.99,1.18,4.81	19.88,14.72,1.13,4.62	0.93,1.56,-0.06,-0.06	-0.058622	1.56177	0.594325	1.24596	0.930149	0.12736	0.0090801	0.0107801	0.0029801	0.0061601	-0.93,-1.56,0.06,0.06	-1.56177	0.058622	-0.594325	0.0573074	0.0559929	0.99108	0.87226	0.98908	0.7671	0.52948	6.87,3.53,1.04,8.21	5.8,9.94,1,2.41	-0.24,1.49,-0.06,-1.77	-1.76864	1.4941	-0.14427	0.718233	-0.0576393	0.90434	0.2488	0.71224	0.44922	0.8231	0.24,-1.49,0.06,1.77	-1.4941	1.76864	0.14427	1.00677
118	FAM195A	family with sequence similarity 195, member A	None	None	None	4	15737;24518;53279;63693	3.17,14.91,1,3.04	3.87,17.01,1,11.32	0.29,0.19,0,1.9	0	1.89835	0.593969	1.09258	0.286814	0.0778401	0.0023001	0.0108801	0.0085401	0.3054	-0.29,-0.19,0,-1.9	-1.89835	0	-0.593969	-0.0953557	-0.190711	0.9977	0.91684	0.98904	0.91914	0.8683	1.12,7.85,1,1.37	4.15,6.46,1.09,2.32	1.89,-0.28,0.13,0.76	-0.281776	1.88703	0.624064	1.32417	0.761306	0.2534	0.1227	0.12516	0.12856	0.1965	-1.89,0.28,-0.13,-0.76	-1.88703	0.281776	-0.624064	0.0760418
5163	CDA	cytidine deaminase	extracellular region|cytosol|cytosol|	pyrimidine nucleobase metabolic process|cell surface receptor signaling pathway|pyrimidine-containing compound salvage|cytidine deamination|cytosine metabolic process|negative regulation of cell growth|pyrimidine nucleoside salvage|small molecule metabolic process|negative regulation of nucleotide metabolic process|protein homotetramerization|nucleobase-containing small molecule metabolic process|	nucleoside binding|cytidine deaminase activity|cytidine deaminase activity|zinc ion binding|zinc ion binding|protein homodimerization activity|	4	10737;35104;43438;62393	1.66,27.4,23.94,7.29	4.26,25.04,38.45,10.04	1.36,-0.13,0.68,0.46	-0.129613	1.35739	0.593449	1.02048	0.683569	0.19602	0.0211001	0.0109201	0.0140001	0.0365201	-1.36,0.13,-0.68,-0.46	-1.35739	0.129613	-0.593449	-0.166417	-0.462448	0.97922	0.8031	0.989	0.95474	0.9829	2.26,6.26,9.23,15.59	2.03,25.27,36.46,11.77	-0.15,2.01,1.98,-0.41	-0.405752	2.01347	0.85881	1.99741	1.98135	0.32012	0.0941001	0.0500801	0.0157801	0.0038401	0.15,-2.01,-1.98,0.41	-2.01347	0.405752	-0.85881	0.27979
15078	PPWD1	peptidylprolyl isomerase domain and WD repeat containing 1	nucleus|catalytic step 2 spliceosome|	mRNA splicing, via spliceosome|protein peptidyl-prolyl isomerization|protein folding|	peptidyl-prolyl cis-trans isomerase activity|	4	16852;22324;48260;70112	3.26,4.59,2.42,8.57	4.75,3.34,3.65,27.78	0.54,-0.46,0.59,1.7	-0.458667	1.69596	0.593523	1.14462	0.593279	0.59966	0.0053801	0.0109201	0.0058401	0.0636601	-0.54,0.46,-0.59,-1.7	-1.69596	0.458667	-0.593523	-0.0424265	-0.54352	0.99466	0.40126	0.98902	0.878	0.99172	1.37,2.92,1.45,6.01	2.13,2.08,2.32,9.89	0.64,-0.49,0.68,0.72	-0.486124	0.717544	0.387071	0.697636	0.677729	0.36368	0.63284	0.26238	0.46308	0.2348	-0.64,0.49,-0.68,-0.72	-0.717544	0.486124	-0.387071	-0.0765049
2189	NEFM	neurofilament, medium polypeptide	neurofilament|axon|neuromuscular junction|neurofibrillary tangle|	microtubule cytoskeleton organization|axon cargo transport|regulation of axon diameter|neurofilament bundle assembly|	structural constituent of cytoskeleton|protein binding|microtubule binding|	3	11962;49031;60189	7.69,1.53,1.71	10.13,1.88,4.35	0.4,0.3,1.35	0.297563	1.34905	0.681622	0.873652	0.398254	0.0199601	0.0168601	0.0110601	0.0218201	0.10834	-0.4,-0.3,-1.35	-1.34905	-0.297563	-0.681622	-0.347909	-0.398254	0.9835	0.98034	0.98918	0.96534	0.8918	3.08,1.04,1.24	4.39,1,2.5	0.51,-0.06,1.01	-0.0576393	1.00915	0.487364	0.759866	0.510584	0.21686	0.3765	0.2258	0.28954	0.19976	-0.51,0.06,-1.01	-1.00915	0.0576393	-0.487364	-0.226472
12110	MRPL54	mitochondrial ribosomal protein L54	mitochondrion|ribosome|	None	poly(A) RNA binding|	4	12058;27893;44768;68914	15.53,22.7,5.78,3.7	27.03,21.56,6.65,10.04	0.8,-0.07,0.2,1.44	-0.0746223	1.44001	0.591449	1.11983	0.799661	0.14292	0.0153401	0.0111001	0.0071801	0.0166601	-0.8,0.07,-0.2,-1.44	-1.44001	0.0746223	-0.591449	-0.0630634	-0.200749	0.98494	0.85666	0.9888	0.89514	0.87574	16.08,48.94,26.11,2.18	39.28,15.2,9.04,2.69	1.29,-1.69,-1.53,0.3	-1.68651	1.28847	-0.40607	0.796016	0.303559	0.88632	0.33258	0.87264	0.39592	0.47482	-1.29,1.69,1.53,-0.3	-1.28847	1.68651	0.40607	1.60816
15656	GLS2	glutaminase 2 (liver, mitochondrial)	mitochondrion|mitochondrial matrix|	cellular amino acid metabolic process|glutamine metabolic process|synaptic transmission|neurotransmitter secretion|cellular amino acid biosynthetic process|glutamate secretion|cellular nitrogen compound metabolic process|regulation of apoptotic process|small molecule metabolic process|reactive oxygen species metabolic process|	glutaminase activity|protein binding|	4	3927;27215;52200;58262	1.71,1.31,6.89,60.57	3.51,1.88,12.03,60.46	1.04,0.52,0.8,0	-0.00244853	1.04047	0.591174	0.922132	0.803793	0.0864001	0.0799001	0.0111201	0.0275201	0.0162001	-1.04,-0.52,-0.8,0	-1.04047	0.00244853	-0.591174	-0.260215	-0.522879	0.92256	0.9124	0.98874	0.9813	0.98996	1.37,1.16,2.67,24.44	1.28,1.09,4.1,43.14	-0.09,-0.09,0.62,0.82	-0.0922565	0.819884	0.314737	0.719709	0.619534	0.15252	0.57726	0.31854	0.4482	0.26466	0.09,0.09,-0.62,-0.82	-0.819884	0.0922565	-0.314737	0.0902357
12959	C8orf31	chromosome 8 open reading frame 31	None	None	None	4	10953;20470;54605;60866	1.18,8.57,1.4,1.71	2.28,10.7,2.76,1.84	0.95,0.32,0.98,0.11	0.105433	0.98305	0.590528	0.96816	0.953269	0.0343601	0.10174	0.0111401	0.0202001	0.0051401	-0.95,-0.32,-0.98,-0.11	-0.98305	-0.105433	-0.590528	-0.212896	-0.320359	0.89996	0.96528	0.98868	0.97004	0.94602	1.08,4.22,1.04,1.2	1.52,27.53,1.09,2.93	0.49,2.71,0.07,1.28	0.0720534	2.70538	1.13709	1.99391	1.28243	0.0611001	0.0193001	0.0133601	0.0159801	0.0486401	-0.49,-2.71,-0.07,-1.28	-2.70538	-0.0720534	-1.13709	-0.280264
1161	CSTA	cystatin A (stefin A)	cornified envelope|extracellular space|nucleus|cytoplasm|extracellular vesicular exosome|	negative regulation of peptidase activity|negative regulation of endopeptidase activity|negative regulation of endopeptidase activity|single organismal cell-cell adhesion|peptide cross-linking|keratinocyte differentiation|negative regulation of proteolysis|	protease binding|cysteine-type endopeptidase inhibitor activity|structural molecule activity|protein binding, bridging|	4	15548;19076;55603;64240	83.86,15.22,9.95,2.59	113.53,20.14,12.82,5.76	0.44,0.4,0.37,1.15	0.366446	1.15174	0.589998	0.794373	0.437006	0.0027401	0.0505001	0.0112001	0.0601401	0.15254	-0.44,-0.4,-0.37,-1.15	-1.15174	-0.366446	-0.589998	-0.385623	-0.4048	0.94982	0.99758	0.98862	0.99492	0.97218	40.7,5.36,6.14,1.45	118.81,14.73,4.43,2.55	1.55,1.46,-0.47,0.82	-0.46893	1.54551	0.838028	1.50192	1.45834	0.35412	0.22934	0.0547001	0.0791801	0.0276601	-1.55,-1.46,0.47,-0.82	-1.54551	0.46893	-0.838028	-0.174132
885	ALDH1L1	aldehyde dehydrogenase 1 family, member L1	mitochondrion|extracellular vesicular exosome|	one-carbon metabolic process|biosynthetic process|10-formyltetrahydrofolate catabolic process|methylation|oxidation-reduction process|	catalytic activity|methyltransferase activity|formyltetrahydrofolate dehydrogenase activity|oxidoreductase activity, acting on the aldehyde or oxo group of donors, NAD or NADP as acceptor|hydroxymethyl-, formyl- and related transferase activity|	4	7331;26663;38826;68635	20.35,3.92,3.52,12.87	28.79,7,4.13,22.31	0.5,0.84,0.23,0.79	0.229469	0.835268	0.589656	0.814412	0.793555	0.0110401	0.17406	0.0112601	0.0540201	0.0172601	-0.5,-0.84,-0.23,-0.79	-0.835268	-0.229469	-0.589656	-0.364901	-0.500333	0.82686	0.98956	0.98858	0.99362	0.9877	7.15,2.63,2.1,3.61	36.84,10.97,3.02,7.68	2.36,2.06,0.52,1.09	0.524876	2.36414	1.50964	2.21219	2.06024	0.0064201	0.0458601	0.0015401	0.0068001	0.0027001	-2.36,-2.06,-0.52,-1.09	-2.36414	-0.524876	-1.50964	-0.807087
11924	EZR	ezrin	ruffle|uropod|extracellular space|nucleolus|cytosol|cytosol|actin filament|plasma membrane|microvillus|focal adhesion|actin cytoskeleton|membrane|basolateral plasma membrane|apical plasma membrane|extrinsic component of membrane|filopodium|T-tubule|cortical cytoskeleton|microvillus membrane|ruffle membrane|cell body|microspike|membrane raft|apical part of cell|cell tip|extracellular vesicular exo…	cytoskeletal anchoring at plasma membrane|leukocyte cell-cell adhesion|axon guidance|regulation of cell shape|positive regulation of gene expression|membrane to membrane docking|receptor internalization|establishment or maintenance of apical/basal cell polarity|filopodium assembly|actin filament bundle assembly|establishment of endothelial barrier|	protein binding|protein domain specific binding|poly(A) RNA binding|cell adhesion molecule binding|actin filament binding|	4	8270;22323;49003;56917	1.62,21.28,28.41,3.3	5.01,26.28,28.35,4.44	1.63,0.3,0,0.43	-0.00325627	1.63002	0.589463	1.02854	0.427062	0.0874001	0.0072201	0.0112801	0.0133401	0.1606	-1.63,-0.3,0,-0.43	-1.63002	0.00325627	-0.589463	-0.150388	-0.304031	0.99284	0.91146	0.98858	0.94818	0.93966	1.12,20.48,11.11,1.49	1.42,81.7,21.88,1.33	0.34,2,0.98,-0.16	-0.163905	1.99591	0.788197	1.48696	0.978003	0.19298	0.0982401	0.0673401	0.0823001	0.1151	-0.34,-2,-0.98,0.16	-1.99591	0.163905	-0.788197	-0.0894348
2696	SIRT3	sirtuin 3	mitochondrion|mitochondrial matrix|membrane|	protein deacetylation|aerobic respiration|peptidyl-lysine deacetylation|histone H3 deacetylation|	protein binding|zinc ion binding|NAD-dependent histone deacetylase activity (H3-K14 specific)|NAD+ binding|	3	13661;53458;65970	7.24,13.98,31.74	10.48,24.6,50.94	0.53,0.82,0.68	0.533256	0.815701	0.677178	0.749139	0.682576	0.0023801	0.14362	0.0113601	0.0468601	0.0197001	-0.53,-0.82,-0.68	-0.815701	-0.533256	-0.677178	-0.607916	-0.682576	0.8563	0.99754	0.98876	0.99632	0.98082	4.99,6.83,52.24	21.08,16.94,133.77	2.08,1.31,1.36	1.31099	2.07756	1.58171	1.71707	1.35657	0.0009801	0.0648201	0.0039601	0.0235001	0.0207801	-2.08,-1.31,-1.36	-2.07756	-1.31099	-1.58171	-1.33378
4748	NLRP6	NLR family, pyrin domain containing 6	cytoplasm|plasma membrane|nuclear membrane|	G-protein coupled receptor signaling pathway|response to bacterium|negative regulation of toll-like receptor signaling pathway|wound healing|negative regulation of I-kappaB kinase/NF-kappaB signaling|negative regulation of MAPK cascade|regulation of inflammatory response|negative regulation of immune response|	vasopressin receptor activity|ATP binding|	3	8674;34817;38757	4.06,3.39,2.68	3.73,12.6,3.21	-0.12,1.89,0.26	-0.118895	1.8936	0.677171	1.0752	0.256804	0.28258	0.0018401	0.0113601	0.0056201	0.217	0.12,-1.89,-0.26	-1.8936	0.118895	-0.677171	-0.0689544	-0.256804	0.9981	0.71526	0.98876	0.78226	0.78264	3.45,1.53,1.49	1.24,7.96,2.18	-1.48,2.38,0.55	-1.4801	2.37942	0.48212	1.46323	0.547042	0.86416	0.0343201	0.22842	0.0524601	0.18416	1.48,-2.38,-0.55	-2.37942	1.4801	-0.48212	0.46653
15277	ALAS2	aminolevulinate, delta-, synthase 2	mitochondrion|mitochondrial inner membrane|mitochondrial matrix|	response to hypoxia|porphyrin-containing compound metabolic process|protoporphyrinogen IX biosynthetic process|heme biosynthetic process|heme biosynthetic process|heme biosynthetic process|cellular iron ion homeostasis|erythrocyte differentiation|erythrocyte differentiation|oxygen homeostasis|hemoglobin biosynthetic process|small molecule metabolic process|	5-aminolevulinate synthase activity|protein binding|glycine binding|pyridoxal phosphate binding|coenzyme binding|	4	2190;32053;51760;72993	1.93,9.64,19.47,15.17	4.44,10.62,25,23.81	1.2,0.14,0.36,0.65	0.139803	1.20219	0.58815	0.926059	0.649931	0.0257001	0.0404401	0.0115201	0.0268401	0.0451801	-1.2,-0.14,-0.36,-0.65	-1.20219	-0.139803	-0.58815	-0.25024	-0.360678	0.96048	0.9746	0.98846	0.97916	0.96094	1.41,2.35,11.48,14.66	1.66,2.13,12.33,30.25	0.24,-0.14,0.1,1.05	-0.139674	1.04567	0.311664	0.641117	0.236562	0.18046	0.45272	0.3211	0.5024	0.53424	-0.24,0.14,-0.1,-1.05	-1.04567	0.139674	-0.311664	0.0177881
14606	SLC5A10	solute carrier family 5 (sodium/sugar cotransporter), member 10	plasma membrane|integral component of membrane|extracellular vesicular exosome|	sodium ion transport|transmembrane transport|	transporter activity|	3	13549;22017;46482	39.22,5.34,1.31	42.47,8.68,3.03	0.11,0.7,1.21	0.114714	1.20935	0.674713	0.954712	0.700079	0.0746201	0.0299801	0.0115401	0.0132201	0.0173801	-0.11,-0.7,-1.21	-1.20935	-0.114714	-0.674713	-0.407396	-0.700079	0.96968	0.9252	0.9886	0.9785	0.98286	124.87,3.93,1.45	98.96,2.65,1.52	-0.34,-0.57,0.07	-0.572451	0.0671028	-0.28028	-0.134195	-0.335493	0.50948	0.87692	0.77312	0.8787	0.81634	0.34,0.57,-0.07	-0.0671028	0.572451	0.28028	0.453972
15216	NSUN4	NOP2/Sun domain family, member 4	mitochondrial large ribosomal subunit|	rRNA processing|methylation|	RNA binding|protein binding|methyltransferase activity|	4	10317;35985;38711;74029	1.71,27,1.84,23.32	5.54,45.11,1.31,30.86	1.7,0.74,-0.49,0.4	-0.492617	1.69801	0.587614	1.21938	0.740749	0.63856	0.0052801	0.0115801	0.0036601	0.0246601	-1.7,-0.74,0.49,-0.4	-1.69801	0.492617	-0.587614	0.0441501	-0.404317	0.99466	0.36112	0.98834	0.78382	0.97196	1.24,12.62,1.12,9.11	4.2,88.29,1.19,14.87	1.75,2.81,0.08,0.71	0.0822441	2.80685	1.33755	2.28047	1.75408	0.0569001	0.0150001	0.0045801	0.0048801	0.0094801	-1.75,-2.81,-0.08,-0.71	-2.80685	-0.0822441	-1.33755	-0.394634
5294	MSMP	microseminoprotein, prostate associated	extracellular space|cytoplasm|	biological_process|	molecular_function|	4	18485;34864;52977;68842	37.4,5.96,9.33,2.2	32.45,9.2,13.13,5.94	-0.2,0.63,0.49,1.44	-0.20488	1.43589	0.587925	1.03147	0.627052	0.27988	0.0156201	0.0115801	0.0130401	0.0510601	0.2,-0.63,-0.49,-1.44	-1.43589	0.20488	-0.587925	-0.144379	-0.493639	0.98464	0.71914	0.9884	0.94558	0.98702	14.98,4.67,4.75,1.82	13.13,4.67,4.95,3.63	-0.19,0,0.06,1	-0.189862	1.00129	0.217756	0.530467	0.0596461	0.20702	0.4779	0.39974	0.5818	0.70844	0.19,0,-0.06,-1	-1.00129	0.189862	-0.217756	0.0949556
8892	SORBS3	sorbin and SH3 domain containing 3	nucleus|cytosol|cytoskeleton|focal adhesion|	negative regulation of transcription from RNA polymerase II promoter|muscle contraction|actin filament organization|cell adhesion|cell-substrate adhesion|positive regulation of MAPK cascade|positive regulation of cytoskeleton organization|positive regulation of stress fiber assembly|	structural constituent of cytoskeleton|protein binding|transcription factor binding|vinculin binding|	4	5054;27192;52635;68361	23.59,1.49,4.14,14.29	25.75,3.38,6.47,18.78	0.13,1.19,0.64,0.39	0.126449	1.18535	0.587191	0.913971	0.642593	0.0282801	0.0432801	0.0116201	0.0291601	0.0470001	-0.13,-1.19,-0.64,-0.39	-1.18535	-0.126449	-0.587191	-0.260411	-0.394373	0.9575	0.97214	0.98832	0.98132	0.97022	9.85,2.02,1.69,11.96	8.24,1.8,3.87,30.06	-0.26,-0.17,1.19,1.33	-0.256312	1.32927	0.524819	1.26082	1.19237	0.24042	0.31494	0.17474	0.1501	0.0633001	0.26,0.17,-1.19,-1.33	-1.32927	0.256312	-0.524819	0.211184
16873	RPL11	ribosomal protein L11	nucleolus|cytosol|membrane|cytosolic large ribosomal subunit|extracellular vesicular exosome|	nuclear-transcribed mRNA catabolic process, nonsense-mediated decay|rRNA processing|translation|translation|translational initiation|translational elongation|translational termination|protein targeting|SRP-dependent cotranslational protein targeting to membrane|gene expression|viral process|RNA metabolic process|mRNA metabolic process|viral life cycle|viral transcription|protein localization to n…	RNA binding|structural constituent of ribosome|protein binding|rRNA binding|poly(A) RNA binding|	4	6325;35757;43823;73424	4.76,1.62,1.44,1.89	7.53,2.5,2.24,2.54	0.66,0.63,0.63,0.43	0.431928	0.660092	0.587315	0.645759	0.631427	0.0014001	0.31126	0.0116201	0.13684	0.0500001	-0.66,-0.63,-0.63,-0.43	-0.660092	-0.431928	-0.587315	-0.528871	-0.625814	0.68924	0.9987	0.98834	0.99912	0.9961	4.06,1.29,1.16,1.16	7.07,1,1.19,1.24	0.8,-0.36,0.03,0.09	-0.362138	0.80063	0.139012	0.443705	0.0867805	0.29668	0.5874	0.46942	0.645	0.6668	-0.8,0.36,-0.03,-0.09	-0.80063	0.362138	-0.139012	0.165682
7622	AHCTF1	AT hook containing transcription factor 1	condensed chromosome kinetochore|chromatin|nucleus|nuclear pore|nucleoplasm|cytosol|nuclear matrix|nuclear pore outer ring|nuclear membrane|extracellular vesicular exosome|	mitotic cell cycle|cytokinesis|regulation of transcription, DNA-templated|protein transport|mRNA transport|nuclear pore complex assembly|	DNA binding|sequence-specific DNA binding transcription factor activity|	4	2563;29917;46909;73252	27.79,6.8,11.85,20.88	40.22,17.01,14.45,24.07	0.53,1.32,0.29,0.2	0.204821	1.32267	0.586767	0.927839	0.533008	0.0140001	0.0250601	0.0116401	0.0266201	0.0908201	-0.53,-1.32,-0.29,-0.2	-1.32267	-0.204821	-0.586767	-0.245694	-0.286567	0.9755	0.98648	0.98826	0.97826	0.93218	14.53,5.2,2.59,20.52	19.91,6.6,6.88,45.68	0.45,0.34,1.41,1.15	0.343651	1.40937	0.840273	1.28177	1.15416	0.0153201	0.28036	0.0542001	0.1423	0.0694601	-0.45,-0.34,-1.41,-1.15	-1.40937	-0.343651	-0.840273	-0.398778
18208	LY6K	lymphocyte antigen 6 complex, locus K	extracellular region|nucleus|nucleolus|cytoplasm|plasma membrane|anchored component of membrane|	None	None	4	18171;36989;54355;67160	38.07,9.59,3.13,1.13	36.86,12.51,8.76,1.62	-0.05,0.38,1.49,0.51	-0.0464035	1.48734	0.5846	1.0006	0.51386	0.1169	0.0119001	0.0117801	0.0161601	0.1008	0.05,-0.38,-1.49,-0.51	-1.48734	0.0464035	-0.5846	-0.168602	-0.383607	0.98796	0.88296	0.98802	0.95534	0.96714	77.71,2.92,1.57,1.08	32.23,3.35,5.28,1.05	-1.27,0.2,1.75,-0.05	-1.26983	1.7491	0.158359	0.975016	0.200929	0.7501	0.1597	0.45212	0.28366	0.55554	1.27,-0.2,-1.75,0.05	-1.7491	1.26983	-0.158359	0.658297
18018	MYCT1	myc target 1	nucleus|	None	None	2	4470;53249	2.77,11.23	5.1,19.13	0.88,0.77	0.768451	0.880532	0.824491	0.824491	0.768451	0.0037601	0.0776401	0.0118401	0.0118401	0.0037601	-0.88,-0.77	-0.880532	-0.768451	-0.824491	-0.824491	-0.880532	0.92304	0.99636	0.98858	0.98858	0.92304	1.29,4.95	1.24,9.47	-0.06,0.93	-0.0574503	0.934121	0.438335	0.438335	-0.0574503	0.36186	0.30146	0.28958	0.28958	0.36186	0.06,-0.93	-0.934121	0.0574503	-0.438335	-0.438335
6664	MME	membrane metallo-endopeptidase	cytoplasm|plasma membrane|plasma membrane|integral component of plasma membrane|brush border|synaptic vesicle|integral component of membrane|axon|dendrite|neuron projection terminus|synapse|extracellular vesicular exosome|	kidney development|angiotensin maturation|proteolysis|peptide metabolic process|sensory perception of pain|cellular protein metabolic process|creatinine metabolic process|beta-amyloid metabolic process|cellular response to cytokine stimulus|cellular response to UV-A|cellular response to UV-B|replicative senescence|	endopeptidase activity|endopeptidase activity|metalloendopeptidase activity|protein binding|zinc ion binding|peptide binding|	4	11859;31163;46163;70062	10.3,25.8,1.8,3.83	14.1,37.88,3.78,4.57	0.45,0.55,1.07,0.25	0.254181	1.07231	0.583396	0.813126	0.553943	0.0088801	0.0700601	0.0119001	0.0546001	0.0812801	-0.45,-0.55,-1.07,-0.25	-1.07231	-0.254181	-0.583396	-0.353666	-0.45315	0.9318	0.9917	0.98784	0.99272	0.98144	5.89,32.18,1.04,1.98	10.22,44.41,1.09,4.67	0.79,0.46,0.07,1.24	0.0720534	1.23868	0.642434	1.01655	0.794431	0.0611001	0.35622	0.1169	0.2609	0.18138	-0.79,-0.46,-0.07,-1.24	-1.23868	-0.0720534	-0.642434	-0.268315
2236	STK32B	serine/threonine kinase 32B	None	protein phosphorylation|	protein serine/threonine kinase activity|ATP binding|metal ion binding|	4	12505;34303;50917;61367	15.61,2.86,4.85,10.03	17.54,6.73,12.2,7.62	0.17,1.24,1.33,-0.4	-0.397712	1.33048	0.584057	1.28301	1.23555	0.52638	0.0239201	0.0119001	0.0022801	0.0003601	-0.17,-1.24,-1.33,0.4	-1.33048	0.397712	-0.584057	0.114898	-0.167915	0.97638	0.47646	0.98798	0.68486	0.84844	10.58,1.37,2.1,13.64	6.5,2.5,1.85,30.25	-0.7,0.87,-0.19,1.15	-0.702116	1.14965	0.283881	1.01179	0.873936	0.478	0.39924	0.34362	0.26306	0.1504	0.7,-0.87,0.19,-1.15	-1.14965	0.702116	-0.283881	0.44403
3012	PRX	periaxin	cellular_component|nucleus|cytoplasm|plasma membrane|	cell death|axon ensheathment|	molecular_function|protein binding|	4	6121;25871;49433;69705	24.92,1.49,8.88,4.5	14.01,5.06,14.85,7.09	-0.83,1.77,0.74,0.66	-0.830236	1.76611	0.583274	1.25378	0.741451	0.8942	0.0038201	0.0119201	0.0028201	0.0246201	0.83,-1.77,-0.74,-0.66	-1.76611	0.830236	-0.583274	0.0872301	-0.655776	0.9956	0.1049	0.98782	0.72558	0.99684	16.65,1.16,3.93,3.57	8.24,2.65,11.06,6.22	-1.01,1.19,1.49,0.8	-1.01454	1.49157	0.616215	1.33875	1.18594	0.63796	0.24964	0.1285	0.12388	0.0643401	1.01,-1.19,-1.49,-0.8	-1.49157	1.01454	-0.616215	0.106324
9997	CPT1C	carnitine palmitoyltransferase 1C	mitochondrial outer membrane|endoplasmic reticulum membrane|cell junction|alpha-amino-3-hydroxy-5-methyl-4-isoxazolepropionic acid selective glutamate receptor complex|synapse|	fatty acid beta-oxidation|carnitine metabolic process|	carnitine O-palmitoyltransferase activity|	4	1491;32349;40829;65868	13.36,4.54,1.22,8.48	11.45,6.78,3.78,10.79	-0.22,0.58,1.63,0.35	-0.221569	1.62946	0.583113	1.10342	0.577377	0.29972	0.0072601	0.0119601	0.0078001	0.0699801	0.22,-0.58,-1.63,-0.35	-1.62946	0.221569	-0.583113	-0.0628073	-0.347183	0.9928	0.69934	0.98782	0.89494	0.95632	10.74,3.12,1.77,2.43	8.67,3.45,1.14,4.81	-0.31,0.14,-0.64,0.99	-0.636971	0.986909	0.0458738	0.565148	0.143388	0.44212	0.48484	0.55204	0.55662	0.61238	0.31,-0.14,0.64,-0.99	-0.986909	0.636971	-0.0458738	0.473401
1224	MRPL12	mitochondrial ribosomal protein L12	mitochondrion|mitochondrial large ribosomal subunit|	transcription from mitochondrial promoter|translation|positive regulation of transcription, DNA-templated|	RNA binding|structural constituent of ribosome|protein binding|	4	1617;36039;48202;58900	4.32,8.04,1.09,2.68	4.4,10.66,1.62,6.73	0.02,0.41,0.57,1.33	0.0248619	1.3278	0.582694	0.949594	0.571392	0.0660401	0.0244801	0.0120801	0.0227601	0.0727201	-0.02,-0.41,-0.57,-1.33	-1.3278	-0.0248619	-0.582694	-0.215794	-0.406726	0.97592	0.93324	0.9877	0.97082	0.97282	2.18,2.47,1.29,1.57	1.56,6.74,1.05,2.93	-0.48,1.45,-0.3,0.9	-0.480128	1.44926	0.39299	1.17396	0.898665	0.35996	0.26588	0.2581	0.18432	0.14208	0.48,-1.45,0.3,-0.9	-1.44926	0.480128	-0.39299	0.387982
7365	SMAD3	SMAD family member 3	nuclear chromatin|nucleus|nuclear inner membrane|nucleoplasm|transcription factor complex|cytoplasm|cytosol|plasma membrane|receptor complex|SMAD protein complex|SMAD2-SMAD3 protein complex|	negative regulation of transcription from RNA polymerase II promoter|negative regulation of transcription from RNA polymerase II promoter|negative regulation of transcription from RNA polymerase II promoter|ureteric bud development|response to hypoxia|in utero embryonic development|mesoderm formation|somitogenesis|liver development|negative regulation of protein phosphorylation|heart looping|oste…	core promoter proximal region sequence-specific DNA binding|protein binding transcription factor activity|RNA polymerase II activating transcription factor binding|double-stranded DNA binding|sequence-specific DNA binding transcription factor activity|sequence-specific DNA binding transcription factor activity|transforming growth factor beta receptor binding|protein binding|collagen binding|beta-…	4	9798;23119;47905;70419	6.31,1.22,13.09,8.84	10.09,2.54,19.62,8.9	0.68,1.06,0.58,0.01	0.00932142	1.05848	0.581769	0.867136	0.675788	0.0735601	0.0743601	0.0122001	0.0390201	0.0383201	-0.68,-1.06,-0.58,-0.01	-1.05848	-0.00932142	-0.581769	-0.296401	-0.583481	0.92744	0.9255	0.9876	0.98702	0.99414	1.94,1.24,5.36,4.83	8.62,2.93,9.23,2.79	2.15,1.23,0.78,-0.79	-0.7937	2.1533	0.844435	1.69385	1.23439	0.52562	0.0710801	0.0533001	0.0444201	0.0557001	-2.15,-1.23,-0.78,0.79	-2.1533	0.7937	-0.844435	0.00497493
11485	SLC26A3	solute carrier family 26 (anion exchanger), member 3	plasma membrane|membrane|integral component of membrane|apical plasma membrane|brush border membrane|sperm midpiece|	regulation of transcription, DNA-templated|ion transport|anion transport|excretion|bicarbonate transport|sperm capacitation|intracellular pH elevation|transmembrane transport|membrane hyperpolarization|cellular response to cAMP|sulfate transmembrane transport|chloride transmembrane transport|chloride transmembrane transport|regulation of RNA biosynthetic process|	sequence-specific DNA binding transcription factor activity|transcription cofactor activity|transporter activity|protein binding|secondary active sulfate transmembrane transporter activity|bicarbonate transmembrane transporter activity|chloride transmembrane transporter activity|anion:anion antiporter activity|	4	8374;20689;37998;71772	2.73,7.42,54.63,3.83	9.03,8.06,49.57,5.9	1.73,0.12,-0.14,0.62	-0.140338	1.72706	0.581566	1.17396	0.620861	0.2069	0.0047401	0.0122401	0.0046601	0.0535801	-1.73,-0.12,0.14,-0.62	-1.72706	0.140338	-0.581566	0.010828	-0.118681	0.99492	0.79178	0.9876	0.82508	0.79932	2.26,2.39,33.65,3.49	4.48,6.41,55.37,3.3	0.98,1.43,0.72,-0.08	-0.0773307	1.42546	0.762878	1.20521	0.984956	0.14568	0.27468	0.0743001	0.17214	0.11344	-0.98,-1.43,-0.72,0.08	-1.42546	0.0773307	-0.762878	-0.320548
8082	PPIH	peptidylprolyl isomerase H (cyclophilin H)	spliceosomal complex|cytoplasm|nuclear speck|U4/U6 x U5 tri-snRNP complex|U4/U6 snRNP|	mRNA splicing, via spliceosome|protein peptidyl-prolyl isomerization|protein peptidyl-prolyl isomerization|protein folding|protein complex assembly|positive regulation of viral genome replication|	peptidyl-prolyl cis-trans isomerase activity|protein binding|cyclosporin A binding|ribonucleoprotein complex binding|	4	16663;20011;55392;74419	3.83,2.46,17.47,12.96	8.59,5.72,18.25,11.94	1.16,1.22,0.06,-0.12	-0.118003	1.2165	0.581042	1.18986	1.16322	0.18358	0.0386801	0.0122601	0.0042201	0.0007001	-1.16,-1.22,-0.06,0.12	-1.2165	0.118003	-0.581042	0.0277733	-0.0624566	0.9622	0.81526	0.98756	0.80446	0.73174	1.41,5.93,5.65,12.54	2.74,6.13,7.58,5.56	0.96,0.05,0.43,-1.17	-1.17236	0.960988	0.0651682	0.693281	0.425573	0.7111	0.499	0.53536	0.4663	0.38698	-0.96,-0.05,-0.43,1.17	-0.960988	1.17236	-0.0651682	0.562944
15329	FAM159A	family with sequence similarity 159, member A	integral component of membrane|	None	None	4	8423;25828;38303;72859	4.94,2.37,1.66,1.13	9.03,2.1,3.03,1.93	0.87,-0.17,0.86,0.77	-0.174334	0.869514	0.581272	0.866758	0.864001	0.24318	0.1558	0.0122601	0.0390801	0.0100201	-0.87,0.17,-0.86,-0.77	-0.869514	0.174334	-0.581272	-0.295786	-0.765907	0.84492	0.75558	0.98758	0.98688	0.99894	4.22,1.98,3.45,1.04	4.1,1.33,5.8,1.05	-0.04,-0.57,0.75,0.01	-0.57367	0.75054	0.0363176	0.379602	0.00866388	0.40806	0.61546	0.56078	0.69154	0.75082	0.04,0.57,-0.75,-0.01	-0.75054	0.57367	-0.0363176	0.306967
3258	AGO1	argonaute RISC catalytic component 1	cytoplasmic mRNA processing body|cytoplasm|cytosol|polysome|ribonucleoprotein complex|micro-ribonucleoprotein complex|	nuclear-transcribed mRNA catabolic process|transcription, DNA-templated|regulation of transcription, DNA-templated|epidermal growth factor receptor signaling pathway|Notch signaling pathway|fibroblast growth factor receptor signaling pathway|gene expression|negative regulation of translation involved in gene silencing by miRNA|Fc-epsilon receptor signaling pathway|innate immune response|neurotrop…	RNA binding|protein binding|poly(A) RNA binding|	3	9689;30190;44479	3.26,4.63,1.27	6.73,5.19,2.19	1.05,0.16,0.79	0.164429	1.04732	0.667801	0.919487	0.791651	0.0532401	0.0588401	0.0123601	0.0163601	0.0094401	-1.05,-0.16,-0.79	-1.04732	-0.164429	-0.667801	-0.47804	-0.791651	0.94172	0.94614	0.98766	0.98796	0.99156	2.71,1.37,1.04	4.9,1.56,1.09	0.85,0.19,0.07	0.0720534	0.854471	0.373748	0.524595	0.194719	0.12064	0.45522	0.29688	0.43802	0.38662	-0.85,-0.19,-0.07	-0.854471	-0.0720534	-0.373748	-0.133386
4632	SP2	Sp2 transcription factor	nucleus|	in utero embryonic development|transcription, DNA-templated|regulation of transcription from RNA polymerase II promoter|immune response|multicellular organism growth|fibroblast proliferation|embryonic organ development|cardiovascular system development|	DNA binding|histone deacetylase binding|metal ion binding|	4	6486;36089;54279;69187	4.85,7.33,19.42,5.12	6.91,12.12,27.82,7.57	0.51,0.72,0.52,0.57	0.510036	0.724464	0.57947	0.644751	0.565038	0.0005601	0.25212	0.0124401	0.13734	0.0753401	-0.51,-0.72,-0.52,-0.57	-0.724464	-0.510036	-0.57947	-0.514188	-0.51834	0.74658	0.99968	0.98738	0.99898	0.98948	1.69,4.95,5.12,6.34	3.82,9.51,17.46,5.23	1.17,0.94,1.77,-0.28	-0.27686	1.77076	0.902475	1.47274	1.17473	0.2508	0.15418	0.0415001	0.0860201	0.0659001	-1.17,-0.94,-1.77,0.28	-1.77076	0.27686	-0.902475	-0.332205
5676	SNAPC4	small nuclear RNA activating complex, polypeptide 4, 190kDa	nucleus|nucleoplasm|snRNA-activating protein complex|	regulation of transcription, DNA-templated|transcription from RNA polymerase II promoter|transcription from RNA polymerase III promoter|snRNA transcription|gene expression|snRNA transcription from RNA polymerase II promoter|snRNA transcription from RNA polymerase III promoter|	DNA binding|chromatin binding|sequence-specific DNA binding transcription factor activity|	4	12065;29144;48872;73716	2.37,3.61,15.48,5.52	5.59,4.26,14.01,10.93	1.24,0.24,-0.14,0.99	-0.1438	1.2356	0.579145	1.11062	0.98564	0.21038	0.0356201	0.0124601	0.0073801	0.0038401	-1.24,-0.24,0.14,-0.99	-1.2356	0.1438	-0.579145	-0.0476703	-0.239141	0.9652	0.78874	0.98736	0.8828	0.9042	1.41,1.12,8.95,2.83	1.28,1.52,11.21,7.35	-0.13,0.44,0.32,1.37	-0.134651	1.37459	0.499887	0.904847	0.4351	0.17682	0.29498	0.18862	0.32638	0.3796	0.13,-0.44,-0.32,-1.37	-1.37459	0.134651	-0.499887	-0.0949269
4024	CAMKMT	calmodulin-lysine N-methyltransferase	nucleus|Golgi apparatus|	peptidyl-lysine methylation|	calmodulin-lysine N-methyltransferase activity|	4	11036;23572;39744;72573	7.47,1.04,2.86,25.45	14.15,1.4,5.01,28.53	0.92,0.42,0.81,0.16	0.164817	0.92195	0.579144	0.865966	0.809982	0.0205601	0.12842	0.0124601	0.0392401	0.0153801	-0.92,-0.42,-0.81,-0.16	-0.92195	-0.164817	-0.579144	-0.292321	-0.419826	0.87218	0.97924	0.98736	0.98654	0.9752	3.28,1.12,1.86,12.37	4.9,1.05,3.73,7.82	0.58,-0.1,1.01,-0.66	-0.661999	1.00612	0.205737	0.792541	0.578961	0.4547	0.47572	0.4098	0.39802	0.287	-0.58,0.1,-1.01,0.66	-1.00612	0.661999	-0.205737	0.381067
3410	TM4SF4	transmembrane 4 L six family member 4	integral component of membrane|	tissue regeneration|	None	4	12329;18760;39498;73498	7.78,19.47,77,1.53	15.73,26.32,66.07,3.25	1.02,0.44,-0.22,1.09	-0.220894	1.08543	0.579098	1.05109	1.01676	0.29888	0.0664601	0.0124801	0.0112601	0.0028201	-1.02,-0.44,0.22,-1.09	-1.08543	0.220894	-0.579098	-0.107104	-0.435102	0.93558	0.70032	0.98736	0.92554	0.97838	2.92,14.25,135.68,1.16	5.66,39.66,335.39,1.52	0.96,1.48,1.31,0.38	0.383631	1.47694	1.03053	1.3913	1.30566	0.0127201	0.25504	0.0228601	0.10824	0.0447401	-0.96,-1.48,-1.31,-0.38	-1.47694	-0.383631	-1.03053	-0.669764
6379	RPF1	ribosome production factor 1 homolog (S. cerevisiae)	nucleolus|	rRNA processing|	RNA binding|rRNA binding|poly(A) RNA binding|	4	5349;30748;53047;68430	4.81,1.58,4.41,1.97	6.16,2.46,10.53,2.06	0.36,0.64,1.26,0.06	0.0603781	1.25538	0.578358	0.94775	0.640117	0.0492001	0.0327001	0.0125401	0.0230401	0.0474801	-0.36,-0.64,-1.26,-0.06	-1.25538	-0.0603781	-0.578358	-0.208966	-0.357554	0.96776	0.95026	0.98724	0.96896	0.95966	1.41,1.2,2.71,1.08	2.03,1.14,5.42,1.14	0.53,-0.08,1,0.08	-0.0771902	0.999174	0.382719	0.765357	0.531541	0.14422	0.47906	0.26566	0.41696	0.31494	-0.53,0.08,-1,-0.08	-0.999174	0.0771902	-0.382719	-7.97783e-05
12879	ARRB2	arrestin, beta 2	nucleus|cytoplasm|cytosol|plasma membrane|plasma membrane|coated pit|postsynaptic density|basolateral plasma membrane|endocytic vesicle|cytoplasmic vesicle|dendritic spine|postsynaptic membrane|	G-protein coupled receptor internalization|G-protein coupled receptor internalization|desensitization of G-protein coupled receptor protein signaling pathway by arrestin|positive regulation of receptor internalization|apoptotic DNA fragmentation|transcription from RNA polymerase II promoter|transforming growth factor beta receptor signaling pathway|Notch signaling pathway|brain development|blood …	G-protein coupled receptor binding|receptor binding|protein binding|enzyme binding|protein domain specific binding|ubiquitin protein ligase binding|alpha-1A adrenergic receptor binding|alpha-1B adrenergic receptor binding|angiotensin receptor binding|type 1 angiotensin receptor binding|D1 dopamine receptor binding|follicle-stimulating hormone receptor binding|type 2A serotonin receptor binding|pr…	4	6099;32207;40228;68797	1.53,17.74,1.22,3.97	3.21,22.09,1.4,6.6	1.07,0.32,0.19,0.73	0.193766	1.06571	0.577592	0.900269	0.734828	0.0154801	0.0721201	0.0126201	0.0318201	0.0255801	-1.07,-0.32,-0.19,-0.73	-1.06571	-0.193766	-0.577592	-0.254915	-0.316064	0.9302	0.9848	0.98716	0.98026	0.94468	1.16,6.54,1.04,1.49	1.19,5.94,1.05,2.41	0.03,-0.14,0.01,0.7	-0.140051	0.695101	0.148622	0.362938	0.0307745	0.18064	0.64662	0.46038	0.70314	0.72856	-0.03,0.14,-0.01,-0.7	-0.695101	0.140051	-0.148622	0.0656938
7673	TPD52L2	tumor protein D52-like 2	cytoplasm|perinuclear region of cytoplasm|	regulation of cell proliferation|	protein binding|protein homodimerization activity|poly(A) RNA binding|protein heterodimerization activity|	4	10056;33239;54361;72652	6.76,42.19,3.44,15.48	12.2,48.55,7.97,15.91	0.85,0.2,1.21,0.04	0.0393506	1.21389	0.577226	1.03339	0.852894	0.0594201	0.0391201	0.0126401	0.0128201	0.0107801	-0.85,-0.2,-1.21,-0.04	-1.21389	-0.0393506	-0.577226	-0.121058	-0.202765	0.96186	0.93996	0.98708	0.9342	0.87786	1.94,26.19,1.9,3.93	4.01,26.02,2.83,8.76	1.05,-0.01,0.58,1.15	-0.00941731	1.15463	0.693499	1.102	1.04938	0.10642	0.39688	0.0976601	0.21764	0.0939001	-1.05,0.01,-0.58,-1.15	-1.15463	0.00941731	-0.693499	-0.284993
8073	OR8D2	olfactory receptor, family 8, subfamily D, member 2	plasma membrane|integral component of membrane|	G-protein coupled receptor signaling pathway|detection of chemical stimulus involved in sensory perception of smell|	G-protein coupled receptor activity|olfactory receptor activity|	3	35662;41383;59708	9.64,8.66,11.36	18.29,10.31,20.01	0.92,0.25,0.82	0.251006	0.924712	0.664083	0.870621	0.816529	0.0279201	0.0967801	0.0126801	0.0223601	0.0079601	-0.92,-0.25,-0.82	-0.924712	-0.251006	-0.664083	-0.533768	-0.816529	0.90304	0.97152	0.9873	0.9926	0.99276	3.24,5.97,7.85	11.39,7.96,4.9	1.81,0.41,-0.68	-0.678492	1.81334	0.516424	1.11388	0.414428	0.5616	0.10846	0.20976	0.13382	0.248	-1.81,-0.41,0.68	-1.81334	0.678492	-0.516424	0.132032
11361	KRT75	keratin 75	keratin filament|extracellular vesicular exosome|	None	structural molecule activity|	4	6307;35641;46582;67893	35.37,4.81,3.48,2.11	42.86,4.79,5.06,5.94	0.28,0,0.54,1.5	-0.00451595	1.49529	0.576912	1.01742	0.539544	0.0889201	0.0113201	0.0127001	0.0142001	0.0872601	-0.28,0,-0.54,-1.5	-1.49529	0.00451595	-0.576912	-0.136404	-0.277325	0.98848	0.90974	0.987	0.94184	0.9277	51.83,1.45,1.73,1.77	124.83,3.96,3.12,2.79	1.27,1.45,0.85,0.65	0.651407	1.45212	1.05442	1.36013	1.26813	0.0033601	0.26434	0.0207401	0.11758	0.0502801	-1.27,-1.45,-0.85,-0.65	-1.45212	-0.651407	-1.05442	-0.748706
8487	TXLNG	taxilin gamma	cytosol|nuclear membrane|	transcription, DNA-templated|regulation of transcription, DNA-templated|cell cycle|regulation of cell cycle process|regulation of bone mineralization|regulation of cell cycle|	syntaxin binding|protein heterodimerization activity|	4	9774;18854;43292;60629	10.3,1.04,1.49,2.06	13.26,2.28,2.37,2.28	0.36,1.13,0.67,0.14	0.143897	1.12605	0.576372	0.898422	0.670797	0.0249801	0.0566201	0.0127201	0.0321401	0.0397801	-0.36,-1.13,-0.67,-0.14	-1.12605	-0.143897	-0.576372	-0.254322	-0.364747	0.94424	0.97524	0.98696	0.98016	0.96186	8.3,1.08,1.65,1.16	7.77,2.6,6.55,1.66	-0.09,1.26,1.99,0.51	-0.094112	1.98703	0.917433	1.62597	1.26491	0.15358	0.10016	0.0385801	0.0544401	0.0506601	0.09,-1.26,-1.99,-0.51	-1.98703	0.094112	-0.917433	-0.208897
16476	PTCHD2	patched domain containing 2	endoplasmic reticulum|integral component of membrane|nuclear membrane|	smoothened signaling pathway|regulation of lipid transport|cholesterol homeostasis|	molecular_function|hedgehog receptor activity|	4	14764;26911;44477;57435	13.67,3.83,22.66,13.31	24.16,6.21,44.63,11.68	0.82,0.69,0.98,-0.19	-0.189261	0.978002	0.5763	0.89998	0.821957	0.26094	0.10456	0.0127401	0.0318601	0.0141001	-0.82,-0.69,-0.98,0.19	-0.978002	0.189261	-0.5763	-0.252619	-0.6945	0.89726	0.73772	0.98694	0.97978	0.998	4.55,3.98,8.38,10.5	17.13,4.86,49.58,7.16	1.91,0.29,2.57,-0.55	-0.551805	2.56518	1.05401	2.23954	1.9139	0.39728	0.0275601	0.0207801	0.0059801	0.0050201	-1.91,-0.29,-2.57,0.55	-2.56518	0.551805	-1.05401	0.131529
14484	EREG	epiregulin	extracellular region|extracellular space|integral component of plasma membrane|	angiogenesis|ovarian cumulus expansion|oocyte maturation|positive regulation of cytokine production|female meiotic division|epidermal growth factor receptor signaling pathway|epidermal growth factor receptor signaling pathway|cell-cell signaling|positive regulation of cell proliferation|positive regulation of cell proliferation|negative regulation of cell proliferation|fibroblast growth factor re…	epidermal growth factor receptor binding|epidermal growth factor receptor binding|protein binding|growth factor activity|	4	10144;22780;53016;59518	5.74,5.03,1.53,4.68	8.98,8.37,2.94,4.62	0.65,0.73,0.94,-0.02	-0.0182001	0.941386	0.575986	0.837731	0.734075	0.0969401	0.12086	0.0127601	0.0469601	0.0257401	-0.65,-0.73,-0.94,0.02	-0.941386	0.0182001	-0.575986	-0.314241	-0.646683	0.88024	0.90216	0.9869	0.98894	0.99668	6.63,2.55,1.24,1.53	2.88,2.93,1.28,2.22	-1.2,0.2,0.04,0.54	-1.20126	0.538935	-0.104807	0.369539	0.200142	0.72446	0.73096	0.6813	0.69864	0.5567	1.2,-0.2,-0.04,-0.54	-0.538935	1.20126	0.104807	0.579152
3020	CRIP2	cysteine-rich protein 2	cell cortex|extracellular matrix|	positive regulation of cell proliferation|hemopoiesis|	zinc ion binding|	4	10198;22772;42412;63335	2.68,5.03,1.8,73.76	4.31,5.68,4.13,87.33	0.68,0.17,1.2,0.24	0.174257	1.20111	0.575565	0.942235	0.683363	0.0186001	0.0407401	0.0128001	0.0238801	0.0365201	-0.68,-0.17,-1.2,-0.24	-1.20111	-0.174257	-0.575565	-0.208894	-0.243531	0.9602	0.98124	0.98686	0.96896	0.90712	2.1,3.2,3.24,38.99	1.38,4.43,1.33,46.76	-0.61,0.47,-1.29,0.26	-1.28626	0.469778	-0.291079	0.36599	0.262201	0.75776	0.76704	0.81374	0.70106	0.50866	0.61,-0.47,1.29,-0.26	-0.469778	1.28626	0.291079	0.948147
375	DTX3L	deltex 3 like, E3 ubiquitin ligase	nucleus|cytoplasm|	double-strand break repair|cellular response to DNA damage stimulus|histone monoubiquitination|	ubiquitin-protein transferase activity|ubiquitin-protein transferase activity|protein binding|zinc ion binding|ligase activity|histone binding|	4	17664;36167;50834;61651	9.41,12.38,1.4,13.62	13.35,18.34,1.75,25.57	0.5,0.57,0.32,0.91	0.323314	0.908565	0.575596	0.737518	0.566472	0.0043801	0.13512	0.0128001	0.0834601	0.0747601	-0.5,-0.57,-0.32,-0.91	-0.908565	-0.323314	-0.575596	-0.413674	-0.504033	0.8652	0.99608	0.98686	0.99624	0.98806	7.97,3.2,1.04,27.41	2.74,2.46,1.09,16.8	-1.54,-0.38,0.07,-0.71	-1.54038	0.0720534	-0.638919	-0.154536	-0.381125	0.84684	0.93742	0.94978	0.96236	0.94552	1.54,0.38,-0.07,0.71	-0.0720534	1.54038	0.638919	1.1233
682	TNFSF15	tumor necrosis factor (ligand) superfamily, member 15	extracellular space|plasma membrane|integral component of plasma membrane|integral component of membrane|	activation of cysteine-type endopeptidase activity involved in apoptotic process|immune response|signal transduction|activation of NF-kappaB-inducing kinase activity|cytokine metabolic process|positive regulation of cytokine secretion|	receptor binding|death receptor binding|cytokine activity|tumor necrosis factor receptor binding|	4	6974;36683;45532;70211	51.8,7.02,3.35,7.6	55.04,11.76,4.97,14.15	0.09,0.74,0.57,0.9	0.0875412	0.896502	0.574625	0.82032	0.744138	0.0392601	0.14102	0.0129001	0.0521601	0.0241001	-0.09,-0.74,-0.57,-0.9	-0.896502	-0.0875412	-0.574625	-0.328929	-0.570317	0.85952	0.96026	0.98672	0.99034	0.99368	71.15,2.55,1.45,3.04	44.64,3.63,1.56,3.73	-0.67,0.51,0.11,0.3	-0.6724	0.511545	0.0613599	0.40335	0.295154	0.46014	0.74456	0.539	0.67454	0.48174	0.67,-0.51,-0.11,-0.3	-0.511545	0.6724	-0.0613599	0.28063
17331	LDLRAD4	low density lipoprotein receptor class A domain containing 4	plasma membrane|integral component of membrane|	biological_process|	molecular_function|	4	15795;25421;44592;58160	25.54,17.74,2.06,17.16	108.11,20.72,2.32,15.16	2.08,0.22,0.17,-0.18	-0.179177	2.08188	0.574527	1.15287	0.223851	0.24882	0.0009401	0.0129201	0.0055001	0.39352	-2.08,-0.22,-0.17,0.18	-2.08188	0.179177	-0.574527	0.00381218	-0.171552	0.99908	0.75042	0.98668	0.8326	0.85148	6.42,6.99,2.88,10.78	11.63,7.35,1.28,7.11	0.86,0.07,-1.16,-0.6	-1.16497	0.85678	-0.20908	0.464328	0.0718769	0.7074	0.556	0.75986	0.6303	0.6905	-0.86,-0.07,1.16,0.6	-0.85678	1.16497	0.20908	0.882487
6320	SS18	synovial sarcoma translocation, chromosome 18	nucleus|cytoplasmic microtubule|	microtubule cytoskeleton organization|cell morphogenesis|transcription, DNA-templated|response to drug|positive regulation of transcription from RNA polymerase II promoter|ephrin receptor signaling pathway|	protein binding|ligand-dependent nuclear receptor transcription coactivator activity|	4	2968;37103;52723;63023	19.42,5.3,8.75,10.48	24.64,9.16,11.1,18.47	0.34,0.79,0.34,0.82	0.343389	0.81778	0.573807	0.804195	0.790609	0.0034201	0.18566	0.0129801	0.0572601	0.0175801	-0.34,-0.79,-0.34,-0.82	-0.81778	-0.343389	-0.573807	-0.34342	-0.343451	0.81524	0.99702	0.98658	0.99172	0.95508	17.14,4.79,16.33,14.82	14.07,17.84,4.29,76.25	-0.28,1.9,-1.93,2.36	-1.92743	2.36335	0.512004	2.12993	1.89652	0.93418	0.0458601	0.18196	0.0093201	0.0053601	0.28,-1.9,1.93,-2.36	-2.36335	1.92743	-0.512004	1.10593
5776	PPP3R2	protein phosphatase 3, regulatory subunit B, beta	None	None	calcium ion binding|	4	20;21229;49268;64603	4.37,19.87,31.6,6	8.28,23.19,38.8,10.84	0.92,0.22,0.3,0.85	0.223087	0.923124	0.573566	0.887497	0.851871	0.0118001	0.12756	0.0130201	0.0346801	0.0109001	-0.92,-0.22,-0.3,-0.85	-0.923124	-0.223087	-0.573566	-0.259635	-0.296182	0.87312	0.98876	0.98654	0.98116	0.93656	1.73,5.16,18.04,5.24	1.89,7.73,31.52,32.7	0.13,0.58,0.81,2.64	0.127255	2.64181	1.03932	1.72357	0.80533	0.0477201	0.0232601	0.0220001	0.0403801	0.17688	-0.13,-0.58,-0.81,-2.64	-2.64181	-0.127255	-1.03932	-0.355068
7568	DYDC1	DPY30 domain containing 1	None	None	None	4	348;25562;40328;58650	3.92,5.78,29.79,3.35	6.43,10.62,26.59,6.12	0.71,0.88,-0.16,0.87	-0.164043	0.876416	0.573546	0.873143	0.869871	0.23072	0.15114	0.0130201	0.0376001	0.0096601	-0.71,-0.88,0.16,-0.87	-0.876416	0.164043	-0.573546	-0.27395	-0.711942	0.84942	0.76878	0.9865	0.9837	0.99832	1.53,5.69,9.36,1.49	2.13,14.83,8.24,2.13	0.48,1.38,-0.18,0.52	-0.182793	1.38234	0.547904	0.948926	0.515515	0.20236	0.29192	0.162	0.29902	0.32368	-0.48,-1.38,0.18,-0.52	-1.38234	0.182793	-0.547904	-0.146881
4104	TMEM160	transmembrane protein 160	mitochondrion|integral component of membrane|	None	None	4	14036;36945;47205;61118	6.93,9.19,7.86,1.75	5.46,16.57,19.35,2.46	-0.35,0.85,1.3,0.49	-0.346115	1.29896	0.572338	1.07453	0.850093	0.45978	0.0277601	0.0130601	0.0095601	0.0110201	0.35,-0.85,-1.3,-0.49	-1.29896	0.346115	-0.572338	-0.0701482	-0.486411	0.97274	0.54192	0.98636	0.9012	0.9861	4.63,8.95,7.6,1.49	4.29,19.01,5.47,1.28	-0.11,1.09,-0.48,-0.22	-0.475652	1.08724	0.0717732	0.48931	-0.108624	0.35804	0.4317	0.52934	0.61166	0.85898	0.11,-1.09,0.48,0.22	-1.08724	0.475652	-0.0717732	0.345764
14087	SLC38A1	solute carrier family 38, member 1	plasma membrane|integral component of membrane|axon|extracellular vesicular exosome|	neurotransmitter uptake|amino acid transmembrane transport|ion transport|sodium ion transport|amino acid transport|glutamine transport|synaptic transmission|neutral amino acid transport|transmembrane transport|	sodium:amino acid symporter activity|neutral amino acid transmembrane transporter activity|L-glutamine transmembrane transporter activity|	4	7788;33486;41648;56068	5.52,1.09,5.74,8.31	10.04,1.84,7.57,10	0.86,0.76,0.4,0.27	0.26738	0.864165	0.571859	0.809984	0.755804	0.0075201	0.15856	0.0131001	0.0555201	0.0227401	-0.86,-0.76,-0.4,-0.27	-0.864165	-0.26738	-0.571859	-0.333733	-0.400087	0.84244	0.99278	0.98626	0.99086	0.97104	2.79,1,2.35,3.81	4.72,1.05,3.4,7.68	0.76,0.07,0.54,1.01	0.0663032	1.01004	0.591724	0.882671	0.755304	0.0642201	0.47302	0.14006	0.33994	0.19932	-0.76,-0.07,-0.54,-1.01	-1.01004	-0.0663032	-0.591724	-0.300778
7168	AIM2	absent in melanoma 2	nucleus|cytoplasm|cytosol|AIM2 inflammasome complex|	activation of innate immune response|positive regulation of defense response to virus by host|apoptotic process|inflammatory response|immune response|negative regulation of NF-kappaB transcription factor activity|positive regulation of protein oligomerization|positive regulation of interleukin-1 beta production|tumor necrosis factor-mediated signaling pathway|cellular response to interferon-beta|…	double-stranded DNA binding|protein binding|identical protein binding|	4	16484;28391;52754;71385	4.1,3.83,1.13,33.91	11.45,6.12,1.13,37.04	1.48,0.67,0,0.13	-0.000667796	1.4822	0.570735	1.07802	0.673841	0.0835201	0.0123601	0.0132001	0.0092801	0.0388001	-1.48,-0.67,0,-0.13	-1.4822	0.000667796	-0.570735	-0.0634483	-0.127564	0.98764	0.91466	0.9861	0.8954	0.80992	2.47,2.71,1.08,8.79	15.86,3.3,1.09,28.61	2.68,0.29,0.02,1.7	0.0166287	2.68447	1.17234	2.19382	1.70317	0.0829001	0.0209201	0.0113001	0.0071401	0.0117201	-2.68,-0.29,-0.02,-1.7	-2.68447	-0.0166287	-1.17234	-0.150854
18479	NOB1	NIN1/RPN12 binding protein 1 homolog (S. cerevisiae)	nucleus|	visual perception|	metal ion binding|	4	11218;35640;44583;64421	2.68,18.45,2.06,1.71	4.75,22.75,2.24,3.51	0.82,0.3,0.12,1.04	0.115702	1.04047	0.570579	0.932232	0.823993	0.0317201	0.0799001	0.0132201	0.0256601	0.0139601	-0.82,-0.3,-0.12,-1.04	-1.04047	-0.115702	-0.570579	-0.208925	-0.302149	0.92256	0.96846	0.98606	0.96896	0.93856	1.16,14.98,1.73,1.12	1.56,28.09,1.75,1.19	0.43,0.91,0.02,0.08	0.0155439	0.90688	0.358084	0.667274	0.427668	0.0853401	0.52902	0.28398	0.48462	0.38564	-0.43,-0.91,-0.02,-0.08	-0.90688	-0.0155439	-0.358084	-0.048894
11067	POLR2G	polymerase (RNA) II (DNA directed) polypeptide G	cytoplasmic mRNA processing body|nucleus|nucleoplasm|DNA-directed RNA polymerase II, core complex|nucleolus|	nuclear-transcribed mRNA catabolic process, exonucleolytic|mRNA splicing, via spliceosome|DNA repair|transcription-coupled nucleotide-excision repair|nucleotide-excision repair|transcription from RNA polymerase II promoter|transcription from RNA polymerase II promoter|transcription initiation from RNA polymerase II promoter|transcription initiation from RNA polymerase II promoter|transcription el…	single-stranded DNA binding|single-stranded RNA binding|DNA-directed RNA polymerase activity|translation initiation factor binding|	4	13192;37147;44651;73439	13,4.5,1.53,7.78	20.89,7.04,2.72,8.46	0.68,0.65,0.83,0.12	0.120788	0.828916	0.570224	0.75667	0.684423	0.0301801	0.17794	0.0132401	0.0742801	0.0363801	-0.68,-0.65,-0.83,-0.12	-0.828916	-0.120788	-0.570224	-0.383778	-0.646769	0.82334	0.97032	0.986	0.99482	0.99668	9.11,1.57,1,1.73	16.28,1.56,2.41,2.88	0.84,-0.01,1.27,0.73	-0.00579423	1.26958	0.708592	1.05367	0.837768	0.10544	0.3421	0.0925601	0.24134	0.16394	-0.84,0.01,-1.27,-0.73	-1.26958	0.00579423	-0.708592	-0.363512
11394	ZNF622	zinc finger protein 622	nucleolus|cytoplasm|Golgi apparatus|	intrinsic apoptotic signaling pathway in response to oxidative stress|positive regulation of kinase activity|positive regulation of apoptotic process|positive regulation of MAPK cascade|positive regulation of JNK cascade|	protein binding|zinc ion binding|poly(A) RNA binding|	4	8651;30132;46553;63274	11.5,1.4,2.15,4.14	13.31,3.12,3.47,4.84	0.21,1.16,0.69,0.22	0.211085	1.15637	0.570096	0.923056	0.689738	0.0132001	0.0491801	0.0132801	0.0274201	0.0353401	-0.21,-1.16,-0.69,-0.22	-1.15637	-0.211085	-0.570096	-0.217136	-0.223186	0.95098	0.9873	0.98598	0.9715	0.8924	9.56,1.53,1.24,4.1	22.73,1.61,1.09,2.65	1.25,0.07,-0.19,-0.63	-0.631026	1.24941	0.126825	0.66214	0.074874	0.43952	0.35144	0.48004	0.488	0.68282	-1.25,-0.07,0.19,0.63	-1.24941	0.631026	-0.126825	0.408489
5800	ABCB4	ATP-binding cassette, sub-family B (MDR/TAP), member 4	plasma membrane|integral component of plasma membrane|membrane|integral component of membrane|intercellular canaliculus|	ATP catabolic process|lipid metabolic process|transport|drug transmembrane transport|response to drug|xenobiotic transport|cellular lipid metabolic process|small molecule metabolic process|transmembrane transport|	ATP binding|xenobiotic-transporting ATPase activity|ATPase activity, coupled to transmembrane movement of substances|	4	10530;19343;55701;73906	29.7,7.6,6.09,32.93	49.61,19.44,8.5,26.72	0.74,1.36,0.48,-0.3	-0.301661	1.35511	0.56848	1.04771	0.740316	0.39918	0.0213401	0.0135401	0.0115201	0.0246601	-0.74,-1.36,-0.48,0.3	-1.35511	0.301661	-0.56848	-0.089246	-0.480153	0.979	0.5999	0.98572	0.91522	0.98524	17.18,4.46,2.02,41.31	24.7,11.82,5.56,40.04	0.52,1.4,1.46,-0.05	-0.0453283	1.46192	0.836149	1.43307	1.40422	0.1228	0.26094	0.0550801	0.0963201	0.0324001	-0.52,-1.4,-1.46,0.05	-1.46192	0.0453283	-0.836149	-0.239227
18135	SMIM18	small integral membrane protein 18	integral component of membrane|	None	None	4	924;32250;44100;73552	2.2,1.31,24.34,2.2	3.12,2.24,27.56,3.87	0.51,0.77,0.18,0.82	0.17906	0.816613	0.568023	0.793703	0.770792	0.0176801	0.186	0.0135801	0.0603401	0.0202601	-0.51,-0.77,-0.18,-0.82	-0.816613	-0.17906	-0.568023	-0.342342	-0.505625	0.81446	0.982	0.98564	0.99164	0.98818	1.12,1.04,9.27,1.57	1.85,1.19,16.94,7.02	0.72,0.19,0.87,2.16	0.191043	2.16008	0.984718	1.51472	0.869362	0.0338801	0.0702201	0.0283201	0.0764401	0.1522	-0.72,-0.19,-0.87,-2.16	-2.16008	-0.191043	-0.984718	-0.454717
2147	UCKL1	uridine-cytidine kinase 1-like 1	nucleus|cytoplasm|	viral process|phosphorylation|UMP salvage|CTP salvage|	uridine kinase activity|protein binding|ATP binding|	4	13583;32925;46252;68441	9.1,28.46,1,8.97	15.78,35.8,1.44,13.79	0.79,0.33,0.53,0.62	0.331312	0.793223	0.568043	0.706833	0.620443	0.0038201	0.20198	0.0135801	0.0987401	0.0536601	-0.79,-0.33,-0.53,-0.62	-0.793223	-0.331312	-0.568043	-0.429254	-0.527195	0.79892	0.99644	0.98564	0.99682	0.99036	4.02,42.7,1,4.67	6.36,27.71,1,7.11	0.66,-0.62,0,0.61	-0.623624	0.663475	0.161883	0.635579	0.607682	0.43594	0.66332	0.44892	0.50596	0.27098	-0.66,0.62,0,-0.61	-0.663475	0.623624	-0.161883	0.311812
4971	OXTR	oxytocin receptor	plasma membrane|integral component of plasma membrane|microvillus|cell-cell adherens junction|apical plasma membrane|	suckling behavior|response to amphetamine|muscle contraction|cell surface receptor signaling pathway|G-protein coupled receptor signaling pathway|positive regulation of cytosolic calcium ion concentration|heart development|female pregnancy|lactation|memory|positive regulation of norepinephrine secretion|telencephalon development|sleep|positive regulation of synaptic transmission, GABAergic|respon…	oxytocin receptor activity|vasopressin receptor activity|peptide hormone binding|	4	1077;29480;46975;66949	5.65,2.33,1.09,3.48	7.35,5.98,1.04,5.23	0.38,1.36,-0.06,0.59	-0.0601629	1.36181	0.567635	0.97541	0.589011	0.12858	0.0205401	0.0136001	0.0192601	0.0656601	-0.38,-1.36,0.06,-0.59	-1.36181	0.0601629	-0.567635	-0.15986	-0.379884	0.97978	0.87024	0.98558	0.95192	0.96612	2.22,1.69,1.12,1.41	6.27,3.26,1.09,3.16	1.5,0.94,-0.04,1.17	-0.0367453	1.49546	0.892787	1.33184	1.16822	0.11742	0.24832	0.0435801	0.12598	0.0668801	-1.5,-0.94,0.04,-1.17	-1.49546	0.0367453	-0.892787	-0.453733
8836	ARC	activity-regulated cytoskeleton-associated protein	acrosomal vesicle|cytoplasm|endosome|plasma membrane|postsynaptic density|actin cytoskeleton|cell junction|dendritic spine|postsynaptic membrane|	endocytosis|cytoskeleton organization|endoderm development|learning|anterior/posterior pattern specification|cell migration|regulation of cell morphogenesis|regulation of neuronal synaptic plasticity|	None	3	12903;35561;53027	1.89,3.61,3.44	2.9,6.6,4.79	0.62,0.87,0.48	0.480486	0.869789	0.65654	0.744567	0.619344	0.0041001	0.1185	0.0136001	0.0481201	0.0295801	-0.62,-0.87,-0.48	-0.869789	-0.480486	-0.65654	-0.549915	-0.619344	0.88122	0.99588	0.98674	0.99366	0.97154	1.37,2.26,1.65	1.47,4.48,2.03	0.11,0.98,0.3	0.105256	0.984956	0.463544	0.642688	0.30042	0.10618	0.3889	0.23914	0.3595	0.31364	-0.11,-0.98,-0.3	-0.984956	-0.105256	-0.463544	-0.202838
992	NRBP1	nuclear receptor binding protein 1	nucleoplasm|cell cortex|endomembrane system|membrane|lamellipodium|perinuclear region of cytoplasm|	transcription initiation from RNA polymerase II promoter|protein phosphorylation|ER to Golgi vesicle-mediated transport|gene expression|	protein kinase activity|protein binding|ATP binding|protein homodimerization activity|	4	952;30642;41670;58898	6.05,1.18,2.86,1.8	9.38,2.41,5.41,1.44	0.63,1.03,0.92,-0.32	-0.318532	1.03469	0.56731	0.977303	0.919914	0.42104	0.0823801	0.0136401	0.0189201	0.0065801	-0.63,-1.03,-0.92,0.32	-1.03469	0.318532	-0.56731	-0.157316	-0.633163	0.92032	0.57852	0.98554	0.95072	0.99632	6.26,2.06,1.45,1.2	2.88,1.33,1.89,1.09	-1.12,-0.63,0.39,-0.14	-1.11908	0.386678	-0.37556	0.124383	-0.137911	0.68568	0.80836	0.85786	0.85668	0.87382	1.12,0.63,-0.39,0.14	-0.386678	1.11908	0.37556	0.875503
7310	MRPL10	mitochondrial ribosomal protein L10	mitochondrion|mitochondrial large ribosomal subunit|ribonucleoprotein complex|	translation|ribosome biogenesis|	structural constituent of ribosome|poly(A) RNA binding|	4	10388;28140;51397;55989	27.93,12.6,6,4.14	28,21.64,10.75,6.47	0,0.78,0.84,0.64	0.00362199	0.840078	0.566626	0.810145	0.780213	0.0760601	0.17098	0.0137601	0.0553801	0.0188001	0,-0.78,-0.84,-0.64	-0.840078	-0.00362199	-0.566626	-0.323107	-0.642593	0.8301	0.92286	0.98544	0.98984	0.99652	20.89,3.16,1.65,1.69	19.58,7.3,3.16,1.99	-0.09,1.21,0.94,0.23	-0.0937619	1.20822	0.570769	1.07266	0.937101	0.15342	0.37238	0.15016	0.23178	0.12828	0.09,-1.21,-0.94,-0.23	-1.20822	0.0937619	-0.570769	-0.0688792
4284	ITGB1	integrin, beta 1 (fibronectin receptor, beta polypeptide, antigen CD29 includes MDF2, MSK12)	acrosomal vesicle|ruffle|basement membrane|cytoplasm|plasma membrane|plasma membrane|focal adhesion|focal adhesion|integrin complex|external side of plasma membrane|cell surface|intercalated disc|membrane|lamellipodium|hemidesmosome|filopodium|neuromuscular junction|cleavage furrow|ruffle membrane|integrin alpha3-beta1 complex|integrin alpha7-beta1 complex|integrin alpha8-beta1 complex|integrin a…	G1/S transition of mitotic cell cycle|in utero embryonic development|cell fate specification|tissue homeostasis|cell migration involved in sprouting angiogenesis|cellular calcium ion homeostasis|cellular defense response|homophilic cell adhesion|leukocyte cell-cell adhesion|cell-matrix adhesion|calcium-independent cell-matrix adhesion|integrin-mediated signaling pathway|axon guidance|blood coagul…	virus receptor activity|glycoprotein binding|fibronectin binding|protease binding|actin binding|integrin binding|protein binding|collagen binding|protein kinase binding|protein domain specific binding|peptide binding|laminin binding|metal ion binding|protein heterodimerization activity|cell adhesion molecule binding|alpha-actinin binding|	4	7430;36565;53394;67478	2.24,2.24,1.22,9.5	3.82,4.04,1.71,10.62	0.77,0.85,0.48,0.16	0.159833	0.852171	0.566282	0.811713	0.771254	0.0215401	0.16432	0.0138201	0.0549801	0.0202201	-0.77,-0.85,-0.48,-0.16	-0.852171	-0.159833	-0.566282	-0.320852	-0.48187	0.83688	0.9784	0.98538	0.98968	0.98558	1.24,2.22,1,2.06	1.61,1.85,1.61,3.49	0.37,-0.27,0.69,0.76	-0.267576	0.761803	0.3888	0.725056	0.688309	0.2464	0.6089	0.26116	0.44442	0.2302	-0.37,0.27,-0.69,-0.76	-0.761803	0.267576	-0.3888	-0.052544
6585	NUP37	nucleoporin 37kDa	kinetochore|condensed chromosome kinetochore|nucleus|nuclear envelope|cytosol|nuclear pore outer ring|nuclear pore outer ring|	mitotic cell cycle|carbohydrate metabolic process|chromosome segregation|mitotic nuclear division|mitotic nuclear envelope disassembly|hexose transport|regulation of glucose transport|protein transport|glucose transport|viral process|cytokine-mediated signaling pathway|small molecule metabolic process|mRNA transport|transmembrane transport|	protein binding|	4	60;35399;38091;61483	5.96,24.03,2.06,8.84	14.32,17.85,5.76,8.5	1.26,-0.43,1.48,-0.06	-0.428796	1.48244	0.565476	1.37362	1.2648	0.56524	0.0122401	0.0138601	0.0012401	0.0003001	-1.26,0.43,-1.48,0.06	-1.48244	0.428796	-0.565476	0.24267	0.0565433	0.9877	0.43636	0.98524	0.48574	0.52864	6.79,12.09,1.33,4.91	6.36,13.13,1.89,4.62	-0.09,0.12,0.51,-0.09	-0.0936542	0.513934	0.112944	0.316876	0.119819	0.15342	0.74304	0.49248	0.7356	0.64274	0.09,-0.12,-0.51,0.09	-0.513934	0.0936542	-0.112944	0.090988
12810	MED26	mediator complex subunit 26	nucleoplasm|mediator complex|	regulation of transcription from RNA polymerase II promoter|transcription initiation from RNA polymerase II promoter|gene expression|	RNA polymerase II transcription cofactor activity|DNA binding|transcription coactivator activity|protein binding|	4	716;22909;42608;63787	9.55,6.45,1.53,1.97	12.25,7.88,1.22,7.57	0.36,0.29,-0.33,1.94	-0.327349	1.93946	0.565333	1.14945	0.359441	0.4325	0.0016601	0.0138601	0.0056601	0.2203	-0.36,-0.29,0.33,-1.94	-1.93946	0.327349	-0.565333	0.018786	-0.289777	0.99838	0.56788	0.98522	0.81536	0.9339	1.57,5.2,1.12,1.77	2.13,3.45,1.05,2.46	0.44,-0.59,-0.1,0.47	-0.593328	0.470064	0.0538056	0.454343	0.438621	0.41792	0.76636	0.5453	0.63762	0.37772	-0.44,0.59,0.1,-0.47	-0.470064	0.593328	-0.0538056	0.346732
13639	CLTB	clathrin, light chain B	trans-Golgi network|clathrin coat|clathrin coat|clathrin coat of trans-Golgi network vesicle|clathrin coat of coated pit|ciliary membrane|	intracellular protein transport|vesicle-mediated transport|	structural molecule activity|protein binding|peptide binding|	4	8791;24587;51050;68271	6.18,5.47,4.45,1.31	8.1,10.84,9.51,1.13	0.39,0.99,1.09,-0.21	-0.210274	1.09478	0.565097	1.04017	0.98557	0.2857	0.0641001	0.0139201	0.0121201	0.0038401	-0.39,-0.99,-1.09,0.21	-1.09478	0.210274	-0.565097	-0.0900206	-0.390316	0.93772	0.7129	0.98522	0.91576	0.96904	2.43,1.86,3.98,1	1.85,3.96,14.78,1	-0.39,1.09,1.89,0	-0.394136	1.8944	0.648658	1.49438	1.09437	0.31396	0.1211	0.11414	0.0807001	0.0822401	0.39,-1.09,-1.89,0	-1.8944	0.394136	-0.648658	0.197068
12876	TNFSF9	tumor necrosis factor (ligand) superfamily, member 9	extracellular space|plasma membrane|integral component of membrane|	apoptotic process|immune response|signal transduction|cell-cell signaling|cell proliferation|positive regulation of interferon-gamma production|positive regulation of interleukin-12 production|positive regulation of interleukin-6 production|positive regulation of activated T cell proliferation|myeloid dendritic cell differentiation|positive regulation of cytotoxic T cell differentiation|	receptor binding|cytokine activity|tumor necrosis factor receptor binding|	4	4438;30884;46957;66285	6.36,3.66,1.18,2.42	9.95,4.62,2.15,3.21	0.65,0.34,0.87,0.41	0.336273	0.866974	0.564293	0.756813	0.646653	0.0036801	0.15658	0.0140401	0.0742401	0.0461801	-0.65,-0.34,-0.87,-0.41	-0.866974	-0.336273	-0.564293	-0.371773	-0.407273	0.84368	0.99666	0.98502	0.99408	0.97292	2.88,1.77,1.16,1.41	2.93,6.55,1.52,1.28	0.03,1.88,0.38,-0.13	-0.134651	1.88402	0.539865	1.13382	0.383631	0.17682	0.12352	0.16672	0.20236	0.41578	-0.03,-1.88,-0.38,0.13	-1.88402	0.134651	-0.539865	0.0540945
8547	TBL1X	transducin (beta)-like 1X-linked	histone deacetylase complex|nucleus|nucleoplasm|spindle microtubule|transcriptional repressor complex|	negative regulation of transcription from RNA polymerase II promoter|transcription, DNA-templated|proteolysis|Notch signaling pathway|sensory perception of sound|proteasome-mediated ubiquitin-dependent protein catabolic process|cellular lipid metabolic process|small molecule metabolic process|positive regulation of transcription, DNA-templated|positive regulation of transcription from RNA polymer…	transcription corepressor activity|transcription corepressor activity|protein binding|beta-catenin binding|protein C-terminus binding|transcription factor binding|protein domain specific binding|histone binding|transcription regulatory region DNA binding|	4	14758;30917;37379;71402	20.44,40.9,17.34,1.49	26.98,46.74,17.67,4.62	0.4,0.19,0.03,1.63	0.0274014	1.63447	0.563734	1.01747	0.400468	0.0649001	0.0072001	0.0141801	0.0142001	0.18268	-0.4,-0.19,-0.03,-1.63	-1.63447	-0.0274014	-0.563734	-0.110001	-0.192601	0.99292	0.9344	0.98494	0.9277	0.86962	9.6,26.64,18.61,1.86	15.34,35.94,20.47,5.42	0.68,0.43,0.14,1.55	0.137556	1.54633	0.698144	1.11141	0.676494	0.0434201	0.22888	0.0960801	0.21304	0.2357	-0.68,-0.43,-0.14,-1.55	-1.54633	-0.137556	-0.698144	-0.284876
11957	BCL9L	B-cell CLL/lymphoma 9-like	nucleus|nucleus|	transcription, DNA-templated|positive regulation of epithelial to mesenchymal transition|regulation of cell morphogenesis|negative regulation of transforming growth factor beta receptor signaling pathway|somatic stem cell maintenance|skeletal muscle cell differentiation|positive regulation of transcription from RNA polymerase II promoter|canonical Wnt signaling pathway|	transcription coactivator activity|beta-catenin binding|	4	615;23321;39761;63528	7.24,3.88,3.44,6.27	6.69,7.44,3.91,14.81	-0.11,0.94,0.19,1.24	-0.11477	1.23972	0.562955	1.08977	0.939822	0.17978	0.0354001	0.0142601	0.0086801	0.0055801	0.11,-0.94,-0.19,-1.24	-1.23972	0.11477	-0.562955	-0.0361394	-0.187049	0.96552	0.81912	0.98488	0.87206	0.86582	1.37,1.57,1.45,2.43	2.13,3.73,1.19,5.61	0.64,1.25,-0.29,1.21	-0.285753	1.24694	0.702272	1.22785	1.20877	0.2561	0.35278	0.0947201	0.16266	0.0603601	-0.64,-1.25,0.29,-1.21	-1.24694	0.285753	-0.702272	-0.17669
14782	SCRT1	scratch family zinc finger 1	nucleus|	transcription, DNA-templated|regulation of transcription, DNA-templated|	DNA binding|sequence-specific DNA binding transcription factor activity|metal ion binding|	4	15195;24511;48187;61914	3.17,4.81,1.18,1	5.46,5.9,2.1,1.26	0.78,0.29,0.84,0.34	0.294208	0.837023	0.563289	0.81009	0.783158	0.0056601	0.17326	0.0142601	0.0554001	0.0183201	-0.78,-0.29,-0.84,-0.34	-0.837023	-0.294208	-0.563289	-0.316487	-0.338766	0.82738	0.99462	0.98488	0.98916	0.95346	1.98,3.69,1.08,1.04	3.82,4.25,1.33,1.09	0.95,0.2,0.3,0.07	0.0720534	0.950018	0.380414	0.623763	0.297507	0.0611001	0.50564	0.26706	0.51386	0.47938	-0.95,-0.2,-0.3,-0.07	-0.950018	-0.0720534	-0.380414	-0.137065
5601	ERBB2	v-erb-b2 avian erythroblastic leukemia viral oncogene homolog 2	nucleus|cytoplasm|plasma membrane|plasma membrane|plasma membrane|endosome membrane|integral component of membrane|basolateral plasma membrane|apical plasma membrane|cytoplasmic vesicle|receptor complex|receptor complex|perinuclear region of cytoplasm|	positive regulation of protein phosphorylation|transcription, DNA-templated|protein phosphorylation|signal transduction|cell surface receptor signaling pathway|enzyme linked receptor protein signaling pathway|transmembrane receptor protein tyrosine kinase signaling pathway|transmembrane receptor protein tyrosine kinase signaling pathway|epidermal growth factor receptor signaling pathway|nervous s…	RNA polymerase I core binding|protein tyrosine kinase activity|protein tyrosine kinase activity|protein tyrosine kinase activity|transmembrane receptor protein tyrosine kinase activity|receptor signaling protein tyrosine kinase activity|transmembrane signaling receptor activity|epidermal growth factor-activated receptor activity|protein binding|ATP binding|protein C-terminus binding|growth factor…	4	7146;22363;43745;61662	13.44,1.22,12.91,14.11	19.22,2.76,17.76,15.07	0.52,1.18,0.46,0.1	0.0952416	1.17844	0.562284	0.846946	0.515453	0.0372401	0.0448001	0.0144401	0.0444201	0.0998401	-0.52,-1.18,-0.46,-0.1	-1.17844	-0.0952416	-0.562284	-0.277621	-0.46	0.9559	0.9623	0.9848	0.9843	0.98264	6.34,1.2,8.58,13.64	8.01,1.33,40.46,9.28	0.34,0.14,2.24,-0.56	-0.555641	2.23712	0.540344	1.28703	0.336931	0.3989	0.0594801	0.16654	0.14046	0.45072	-0.34,-0.14,-2.24,0.56	-2.23712	0.555641	-0.540344	0.206337
245	DAP	death-associated protein	None	autophagy|apoptotic process|activation of cysteine-type endopeptidase activity involved in apoptotic process|negative regulation of autophagy|negative regulation of NF-kappaB transcription factor activity|cellular response to amino acid starvation|negative regulation of transcription, DNA-templated|apoptotic signaling pathway|	death domain binding|	4	15745;37074;48723;70027	57.29,87.23,2.51,1.89	64.74,89.31,2.9,6.69	0.18,0.03,0.21,1.83	0.0340944	1.82698	0.561689	1.0181	0.209227	0.0620001	0.0028801	0.0145201	0.0141801	0.41456	-0.18,-0.03,-0.21,-1.83	-1.82698	-0.0340944	-0.561689	-0.105274	-0.176454	0.99668	0.93766	0.98466	0.92474	0.85644	36.05,31.49,1.61,1.65	45.35,23.15,2.13,3.16	0.33,-0.44,0.4,0.94	-0.443779	0.937101	0.30647	0.669379	0.401658	0.34056	0.51212	0.3249	0.48306	0.40234	-0.33,0.44,-0.4,-0.94	-0.937101	0.443779	-0.30647	0.0564404
15483	NACC1	nucleus accumbens associated 1, BEN and BTB (POZ) domain containing	nucleus|cytoplasm|nuclear body|intracellular membrane-bounded organelle|	transcription, DNA-templated|positive regulation of cell proliferation|negative regulation of transcription, DNA-templated|protein homooligomerization|	None	4	17132;27615;39564;69990	14.82,4.32,15.22,1.8	15.03,3.6,33.25,4.62	0.02,-0.26,1.13,1.36	-0.262493	1.3613	0.561676	1.24444	1.12758	0.35244	0.0206801	0.0145201	0.0030801	0.0010801	-0.02,0.26,-1.13,-1.36	-1.3613	0.262493	-0.561676	0.121088	-0.0203174	0.97972	0.64778	0.98466	0.67624	0.6661	28.84,6.5,5.93,1.49	14.45,6.83,10.59,2.36	-1,0.07,0.84,0.67	-0.996936	0.836651	0.144399	0.751666	0.66668	0.62924	0.56716	0.46424	0.42582	0.24078	1,-0.07,-0.84,-0.67	-0.836651	0.996936	-0.144399	0.462868
15552	ENPP7	ectonucleotide pyrophosphatase/phosphodiesterase 7	Golgi apparatus|plasma membrane|microvillus|membrane|integral component of membrane|	sphingolipid metabolic process|sphingomyelin metabolic process|glycosphingolipid metabolic process|negative regulation of DNA replication|negative regulation of cell proliferation|small molecule metabolic process|	sphingomyelin phosphodiesterase activity|	4	890;31506;46648;60993	7.16,2.9,2.24,3.52	12.34,5.5,2.19,5.23	0.79,0.92,-0.03,0.57	-0.0319123	0.921077	0.561426	0.853424	0.78577	0.10562	0.1287	0.0145601	0.0427201	0.0180601	-0.79,-0.92,0.03,-0.57	-0.921077	0.0319123	-0.561426	-0.269428	-0.570767	0.87166	0.89356	0.98464	0.98302	0.99372	2.22,1.65,1.29,1.45	3.4,1.56,2.74,2.03	0.61,-0.08,1.09,0.49	-0.0787966	1.0921	0.529044	0.852307	0.612513	0.14622	0.429	0.17252	0.3583	0.2688	-0.61,0.08,-1.09,-0.49	-1.0921	0.0787966	-0.529044	-0.20578
15579	VAX1	ventral anterior homeobox 1	nucleus|	negative regulation of transcription from RNA polymerase II promoter|neuron migration|transcription, DNA-templated|negative regulation of neuroblast proliferation|axon guidance|brain development|skeletal muscle cell differentiation|camera-type eye development|palate development|	transcription regulatory region sequence-specific DNA binding|sequence-specific DNA binding transcription factor activity|chromatin DNA binding|	4	9571;24229;45217;56522	1.04,1.62,2.2,27.09	1.35,3.07,4,28.61	0.37,0.92,0.87,0.08	0.0792383	0.923769	0.560425	0.894463	0.865156	0.0417401	0.12748	0.0146801	0.0330601	0.0099401	-0.37,-0.92,-0.87,-0.08	-0.923769	-0.0792383	-0.560425	-0.226387	-0.373536	0.8733	0.958	0.98442	0.9738	0.96406	1,1.49,1.61,6.91	1,1.14,1.8,11.63	0,-0.38,0.16,0.75	-0.384062	0.750867	0.13152	0.455071	0.159275	0.30898	0.61542	0.47542	0.63706	0.59828	0,0.38,-0.16,-0.75	-0.750867	0.384062	-0.13152	0.192031
7006	KBTBD2	kelch repeat and BTB (POZ) domain containing 2	None	None	None	4	15740;21629;41169;72369	2.42,8.4,21.99,56.89	6.91,9.2,30.91,61.04	1.52,0.13,0.49,0.1	0.101499	1.51558	0.560197	1.00329	0.491004	0.0353801	0.0105801	0.0147201	0.0159001	0.11456	-1.52,-0.13,-0.49,-0.1	-1.51558	-0.101499	-0.560197	-0.117104	-0.132709	0.98954	0.9642	0.98438	0.932	0.81422	4.18,9.8,6.75,67.28	19.81,8.2,11.72,128.55	2.25,-0.26,0.8,0.93	-0.258582	2.24502	0.929364	1.58955	0.93408	0.2413	0.0585401	0.0367401	0.0610801	0.1298	-2.25,0.26,-0.8,-0.93	-2.24502	0.258582	-0.929364	-0.269178
4216	CWC22	CWC22 spliceosome-associated protein	nucleus|spliceosomal complex|cytoplasm|nuclear speck|catalytic step 2 spliceosome|	mRNA splicing, via spliceosome|regulation of mRNA splicing, via spliceosome|	RNA binding|protein binding|	4	7694;27910;41430;73640	5.43,5.96,2.24,1.8	8.28,6.21,3.96,3.03	0.61,0.06,0.82,0.75	0.0581411	0.820347	0.560113	0.786772	0.753197	0.0508201	0.18416	0.0147201	0.0627401	0.0230001	-0.61,-0.06,-0.82,-0.75	-0.820347	-0.0581411	-0.560113	-0.333454	-0.608767	0.81682	0.94856	0.98436	0.99082	0.99548	1.45,2.1,1.2,1.69	3.21,2.32,2.83,1.14	1.15,0.14,1.24,-0.57	-0.56912	1.23533	0.488982	1.19183	1.14833	0.4055	0.35822	0.19538	0.17746	0.0702801	-1.15,-0.14,-1.24,0.57	-1.23533	0.56912	-0.488982	0.213864
16551	IL24	interleukin 24	extracellular space|endoplasmic reticulum|	apoptotic process|positive regulation of cell proliferation|negative regulation of cell proliferation|negative regulation of cell migration|serine phosphorylation of STAT3 protein|wound healing|positive regulation of tyrosine phosphorylation of Stat3 protein|positive regulation of apoptotic process|negative regulation of apoptotic process|negative regulation of cysteine-type endopeptidase activit…	cytokine activity|	4	8857;20449;52171;63681	2.59,1.22,4.28,9.33	3.73,1.4,7.97,14.37	0.53,0.19,0.9,0.62	0.193766	0.897853	0.560171	0.760595	0.623336	0.0154801	0.1405	0.0147201	0.0729601	0.0525001	-0.53,-0.19,-0.9,-0.62	-0.897853	-0.193766	-0.560171	-0.359748	-0.52573	0.8602	0.9848	0.98438	0.99318	0.9902	1.33,1,1.94,2.71	1.38,1.24,2.83,4.29	0.05,0.3,0.55,0.66	0.0535549	0.662346	0.392329	0.605537	0.548728	0.0710601	0.66434	0.2586	0.52682	0.30454	-0.05,-0.3,-0.55,-0.66	-0.662346	-0.0535549	-0.392329	-0.179122
17582	GEMIN5	gem (nuclear organelle) associated protein 5	nucleus|nucleoplasm|nucleoplasm|cytoplasm|cytosol|cytosol|membrane|nuclear body|SMN complex|SMN-Sm protein complex|Gemini of coiled bodies|	spliceosomal snRNP assembly|spliceosomal snRNP assembly|mRNA splicing, via spliceosome|protein complex assembly|gene expression|RNA metabolic process|ncRNA metabolic process|	protein binding|snRNA binding|poly(A) RNA binding|	4	13007;24550;52961;67190	2.28,12.56,1.22,1.49	2.72,50.32,1.53,1.18	0.25,2,0.32,-0.34	-0.338119	2.00235	0.560153	1.16334	0.32434	0.44888	0.0012801	0.0147201	0.0050001	0.26092	-0.25,-2,-0.32,0.34	-2.00235	0.338119	-0.560153	0.0430393	-0.252041	0.99876	0.55302	0.98438	0.78494	0.91226	1.12,6.01,1.41,1.04	1.19,14.36,1.14,1.05	0.08,1.26,-0.3,0.01	-0.302838	1.2554	0.260868	0.668823	0.0822441	0.26528	0.34874	0.36374	0.48344	0.671	-0.08,-1.26,0.3,-0.01	-1.2554	0.302838	-0.260868	0.147087
16117	HSD17B14	hydroxysteroid (17-beta) dehydrogenase 14	cytosol|	steroid catabolic process|oxidation-reduction process|	estradiol 17-beta-dehydrogenase activity|protein binding|testosterone 17-beta-dehydrogenase (NADP+) activity|	4	4773;36249;44265;74053	16.41,14.02,1.97,4.19	18.82,19.97,3.12,7.66	0.2,0.51,0.66,0.87	0.19763	0.871034	0.559459	0.765011	0.658987	0.0149801	0.15416	0.0148401	0.0713601	0.0426801	-0.2,-0.51,-0.66,-0.87	-0.871034	-0.19763	-0.559459	-0.353907	-0.510184	0.84618	0.98526	0.98428	0.99274	0.98868	10.21,4.99,1.49,7.11	6.03,4.48,2.5,18.02	-0.76,-0.16,0.75,1.34	-0.759509	1.34122	0.293809	1.04577	0.750317	0.50794	0.3083	0.33528	0.2454	0.20154	0.76,0.16,-0.75,-1.34	-1.34122	0.759509	-0.293809	0.458153
18503	FMO1	flavin containing monooxygenase 1	endoplasmic reticulum lumen|endoplasmic reticulum membrane|integral component of membrane|	organic acid metabolic process|xenobiotic metabolic process|response to osmotic stress|toxin metabolic process|response to lipopolysaccharide|small molecule metabolic process|NADPH oxidation|	monooxygenase activity|N,N-dimethylaniline monooxygenase activity|N,N-dimethylaniline monooxygenase activity|flavin adenine dinucleotide binding|NADP binding|	4	13626;36235;44476;73473	2.11,5.96,8.44,2.59	2.46,9.34,8.68,6.51	0.22,0.65,0.04,1.33	0.0396722	1.32819	0.559083	0.987917	0.647645	0.0592001	0.0243601	0.0148601	0.0178001	0.0457801	-0.22,-0.65,-0.04,-1.33	-1.32819	-0.0396722	-0.559083	-0.13025	-0.220827	0.97602	0.94006	0.98422	0.93942	0.89094	1.9,1.61,3.12,2.67	2.88,3.82,3.54,9.65	0.6,1.25,0.18,1.85	0.182244	1.85357	0.971221	1.54975	1.24593	0.0357601	0.1309	0.0304201	0.0688201	0.0540201	-0.6,-1.25,-0.18,-1.85	-1.85357	-0.182244	-0.971221	-0.392695
11796	C10orf91	chromosome 10 open reading frame 91	None	None	None	4	14944;28752;46805;60884	4.01,9.72,6.58,4.81	8.23,9.51,10.53,7.04	1.04,-0.03,0.68,0.55	-0.0316288	1.03752	0.558647	0.857794	0.67807	0.1054	0.0814201	0.0149201	0.0414801	0.0375801	-1.04,0.03,-0.68,-0.55	-1.03752	0.0316288	-0.558647	-0.259499	-0.550626	0.92144	0.89368	0.98416	0.98114	0.9923	1.45,17.35,13.19,6.46	1.99,10.92,9.14,3.35	0.46,-0.67,-0.53,-0.95	-0.947173	0.456619	-0.421798	-0.0364479	-0.529515	0.60544	0.7728	0.8798	0.9317	0.96728	-0.46,0.67,0.53,0.95	-0.456619	0.947173	0.421798	0.807148
16154	STIM1	stromal interaction molecule 1	endoplasmic reticulum|endoplasmic reticulum membrane|microtubule|integral component of plasma membrane|integral component of endoplasmic reticulum membrane|growth cone|cortical endoplasmic reticulum|	store-operated calcium entry|detection of calcium ion|blood coagulation|activation of store-operated calcium channel activity|regulation of calcium ion transport|calcium ion transmembrane transport|regulation of store-operated calcium entry|	calcium channel regulator activity|calcium ion binding|protein binding|store-operated calcium channel activity|identical protein binding|microtubule plus-end binding|	4	7147;22265;50457;71910	3.88,19.29,1.66,1.66	6.73,15.65,2.81,3.29	0.8,-0.3,0.75,0.98	-0.302167	0.984851	0.558413	0.890443	0.796035	0.39964	0.10058	0.0149401	0.0340801	0.0170201	-0.8,0.3,-0.75,-0.98	-0.984851	0.302167	-0.558413	-0.226384	-0.754934	0.90142	0.59936	0.9841	0.9738	0.99884	2.06,3.36,1.29,1.16	2.18,8.71,3.16,1.42	0.08,1.37,1.3,0.29	0.0790167	1.37292	0.760644	1.33613	1.29934	0.0588201	0.2958	0.0750201	0.12488	0.0459801	-0.08,-1.37,-1.3,-0.29	-1.37292	-0.0790167	-0.760644	-0.185161
5931	GABRE	gamma-aminobutyric acid (GABA) A receptor, epsilon	integral component of plasma membrane|cell junction|chloride channel complex|postsynaptic membrane|	transport|gamma-aminobutyric acid signaling pathway|chloride transmembrane transport|	GABA-A receptor activity|extracellular ligand-gated ion channel activity|chloride channel activity|	4	10181;31298;42871;69669	7.78,10.83,14.91,2.06	10.75,16.84,21.91,3.07	0.47,0.64,0.56,0.58	0.467093	0.636314	0.558538	0.605713	0.575113	0.0009001	0.33228	0.0149401	0.1666	0.0711601	-0.47,-0.64,-0.56,-0.58	-0.636314	-0.467093	-0.558538	-0.511363	-0.555633	0.6682	0.99934	0.98414	0.99894	0.99264	3,6.14,5.48,1.82	3.77,7.11,5,1.33	0.33,0.21,-0.13,-0.45	-0.449579	0.332729	-0.00935466	0.273047	0.213366	0.34338	0.83384	0.60164	0.76622	0.5506	-0.33,-0.21,0.13,0.45	-0.332729	0.449579	0.00935466	0.291757
13984	ZDHHC8	zinc finger, DHHC-type containing 8	mitochondrion|Golgi apparatus|integral component of membrane|cytoplasmic vesicle membrane|	locomotory behavior|protein palmitoylation|	zinc ion binding|palmitoyltransferase activity|protein-cysteine S-palmitoyltransferase activity|	4	10795;35079;38264;69120	2.28,18.23,20.4,2.46	3.29,27.56,23.89,4.53	0.53,0.6,0.23,0.88	0.228257	0.879667	0.558036	0.737941	0.596216	0.0110801	0.14988	0.0149601	0.0833001	0.0626401	-0.53,-0.6,-0.23,-0.88	-0.879667	-0.228257	-0.558036	-0.37813	-0.528003	0.85036	0.98936	0.98406	0.99444	0.9905	1.33,11.72,10.01,1.33	1.38,12.76,22.63,2.46	0.05,0.12,1.18,0.89	0.0535549	1.1773	0.560868	1.03378	0.89027	0.0710601	0.38524	0.15512	0.25186	0.14486	-0.05,-0.12,-1.18,-0.89	-1.1773	-0.0535549	-0.560868	-0.0879535
11777	ZNF710	zinc finger protein 710	nucleus|	transcription, DNA-templated|regulation of transcription, DNA-templated|	DNA binding|metal ion binding|	4	10509;24028;41605;68315	8.79,1,7.42,1.35	11.5,2.19,9.43,1.75	0.39,1.13,0.34,0.37	0.344827	1.13161	0.558244	0.759205	0.386797	0.0033801	0.0551001	0.0149601	0.0735001	0.19488	-0.39,-1.13,-0.34,-0.37	-1.13161	-0.344827	-0.558244	-0.357282	-0.369737	0.94546	0.99704	0.98408	0.99306	0.9629	9.07,1.16,17.14,1.08	4.72,1.14,7.82,1.47	-0.94,-0.03,-1.13,0.44	-1.13236	0.44305	-0.415163	0.207778	-0.0274938	0.69266	0.78084	0.87692	0.80852	0.79864	0.94,0.03,1.13,-0.44	-0.44305	1.13236	0.415163	1.0381
10669	EXOSC2	exosome component 2	exosome (RNase complex)|nucleus|nucleolus|cytoplasm|cytosol|	nuclear-transcribed mRNA catabolic process, deadenylation-dependent decay|rRNA processing|gene expression|RNA metabolic process|mRNA metabolic process|positive regulation of cell growth|exonucleolytic nuclear-transcribed mRNA catabolic process involved in deadenylation-dependent decay|RNA phosphodiester bond hydrolysis, exonucleolytic|	3'-5'-exoribonuclease activity|protein binding|7S RNA binding|	4	5739;28335;43015;57582	1.8,8.44,16.23,1.22	3.21,12.87,26.14,1.31	0.83,0.61,0.69,0.1	0.0996522	0.834878	0.55754	0.761137	0.687396	0.0359801	0.17436	0.0149801	0.0728401	0.0357601	-0.83,-0.61,-0.69,-0.1	-0.834878	-0.0996522	-0.55754	-0.353943	-0.608234	0.82654	0.96356	0.98398	0.99274	0.99546	1.29,2.79,3.77,1	1.33,3.77,7.49,1.09	0.05,0.43,0.99,0.13	0.048433	0.989758	0.400551	0.71204	0.434322	0.0721001	0.4837	0.25216	0.4536	0.38118	-0.05,-0.43,-0.99,-0.13	-0.989758	-0.048433	-0.400551	-0.0890629
3522	SLC22A23	solute carrier family 22, member 23	integral component of membrane|	ion transport|transmembrane transport|	transmembrane transporter activity|	4	5928;31745;54411;65529	5.25,8.79,1,6.27	5.98,10.48,3.51,6.16	0.19,0.25,1.81,-0.03	-0.025305	1.81328	0.55751	1.03341	0.253532	0.10128	0.0031001	0.0149801	0.0128201	0.3527	-0.19,-0.25,-1.81,0.03	-1.81328	0.025305	-0.55751	-0.0816132	-0.188531	0.99634	0.89808	0.98398	0.91014	0.8671	6.71,6.95,1.08,4.46	7.4,3.59,1.19,2.27	0.14,-0.95,0.14,-0.98	-0.975992	0.141189	-0.413449	0.138404	0.135618	0.61972	0.91232	0.87612	0.84802	0.6218	-0.14,0.95,-0.14,0.98	-0.141189	0.975992	0.413449	0.965301
17483	ZNF143	zinc finger protein 143	nucleoplasm|	regulation of transcription from RNA polymerase II promoter|regulation of transcription from RNA polymerase III promoter|transcription from RNA polymerase II promoter|transcription from RNA polymerase III promoter|gene expression|	DNA binding|protein binding|metal ion binding|	4	11517;36216;53923;63235	5.96,8.97,13.58,2.2	8.68,14.45,11.76,5.06	0.54,0.69,-0.21,1.2	-0.206915	1.20395	0.556671	0.945997	0.688046	0.28196	0.0402401	0.0151401	0.0232801	0.0357201	-0.54,-0.69,0.21,-1.2	-1.20395	0.206915	-0.556671	-0.167345	-0.541605	0.96082	0.71702	0.98388	0.95506	0.99168	13.68,4.18,4.79,1.45	7.07,8.9,4.29,1.19	-0.95,1.09,-0.16,-0.29	-0.952578	1.09069	-0.0765545	0.466057	-0.158578	0.60798	0.4299	0.65896	0.6289	0.8835	0.95,-1.09,0.16,0.29	-1.09069	0.952578	0.0765545	0.619166
10239	DLX2	distal-less homeobox 2	nucleus|	negative regulation of transcription from RNA polymerase II promoter|brain development|proximal/distal pattern formation|subpallium development|hippocampus development|olfactory bulb development|regulation of transcription from RNA polymerase II promoter involved in forebrain neuron fate commitment|cerebral cortex GABAergic interneuron fate commitment|odontogenesis of dentin-containing tooth|nega…	transcription regulatory region sequence-specific DNA binding|chromatin binding|sequence-specific DNA binding transcription factor activity|single-stranded RNA binding|	4	14887;32423;50644;68610	86.43,5.16,5.21,23.14	128.93,9.07,10.48,20.5	0.58,0.81,1.01,-0.18	-0.175151	1.00961	0.556176	0.911457	0.813304	0.24416	0.0914001	0.0152001	0.0296401	0.0151401	-0.58,-0.81,-1.01,0.18	-1.00961	0.175151	-0.556176	-0.200894	-0.57694	0.9112	0.75474	0.98386	0.96654	0.99396	202.36,3.57,2.3,15.39	497.31,5.19,9.42,25.46	1.3,0.54,2.03,0.73	0.539436	2.03112	1.14847	1.66417	1.29722	0.0059601	0.0905601	0.0126001	0.0484001	0.0464001	-1.3,-0.54,-2.03,-0.73	-2.03112	-0.539436	-1.14847	-0.632775
16644	NCKAP1	NCK-associated protein 1	cytosol|integral component of membrane|SCAR complex|lamellipodium membrane|extracellular vesicular exosome|	in utero embryonic development|somitogenesis|neural tube closure|apoptotic process|zygotic determination of anterior/posterior axis, embryo|central nervous system development|endoderm development|mesodermal cell migration|embryonic body morphogenesis|positive regulation of lamellipodium assembly|Rac protein signal transduction|lamellipodium assembly|establishment or maintenance of actin cytoskele…	protein binding|protein complex binding|Rac GTPase binding|	4	2856;20153;42404;56680	8.35,4.23,51.49,1.44	7.48,4.35,68.89,5.46	-0.16,0.04,0.42,1.92	-0.158154	1.91873	0.555206	1.16939	0.420055	0.22472	0.0019401	0.0153601	0.0047601	0.16622	0.16,-0.04,-0.42,-1.92	-1.91873	0.158154	-0.555206	0.0589816	-0.0401908	0.99808	0.77468	0.98372	0.76454	0.69222	2.02,1.57,8.62,1.49	1.94,1.52,27.1,2.55	-0.06,-0.05,1.65,0.78	-0.0571581	1.65223	0.580599	1.21469	0.777153	0.13032	0.19104	0.1453	0.16806	0.18934	0.06,0.05,-1.65,-0.78	-1.65223	0.0571581	-0.580599	0.0534951
12749	ACER1	alkaline ceramidase 1	endoplasmic reticulum|endoplasmic reticulum membrane|integral component of membrane|	sphingolipid metabolic process|sphingolipid metabolic process|epidermis development|response to alkalinity|regulation of lipid metabolic process|sphingolipid biosynthetic process|sphingolipid biosynthetic process|cell differentiation|keratinocyte differentiation|small molecule metabolic process|sphingosine biosynthetic process|ceramide catabolic process|cellular response to calcium ion|	ceramidase activity|dihydroceramidase activity|	4	6339;22621;50539;58655	3.79,1.04,6.8,22.61	6.69,1.31,15.56,20.81	0.82,0.33,1.19,-0.12	-0.120065	1.19362	0.554788	1.00675	0.819882	0.18552	0.0417801	0.0154601	0.0154001	0.0143801	-0.82,-0.33,-1.19,0.12	-1.19362	0.120065	-0.554788	-0.102824	-0.325712	0.95922	0.81328	0.98364	0.92364	0.9484	1.86,1.16,3,75.55	2.08,1,5.47,47.04	0.17,-0.22,0.87,-0.68	-0.68351	0.867314	0.0328671	0.516443	0.165572	0.4664	0.5496	0.56398	0.59208	0.59386	-0.17,0.22,-0.87,0.68	-0.867314	0.68351	-0.0328671	0.450709
13538	RPN1	ribophorin I	endoplasmic reticulum membrane|endoplasmic reticulum membrane|rough endoplasmic reticulum|oligosaccharyltransferase complex|membrane|integral component of membrane|melanosome|	translation|cellular protein modification process|SRP-dependent cotranslational protein targeting to membrane|gene expression|protein N-linked glycosylation via asparagine|protein N-linked glycosylation via asparagine|post-translational protein modification|cellular protein metabolic process|	dolichyl-diphosphooligosaccharide-protein glycotransferase activity|protein binding|poly(A) RNA binding|	4	13903;19853;54059;66525	42.94,5.25,3.44,3.26	44.89,6.73,7,5.54	0.06,0.36,1.03,0.77	0.0641332	1.02656	0.554023	0.896555	0.766545	0.0469401	0.0859801	0.0156601	0.0326401	0.0212001	-0.06,-0.36,-1.03,-0.77	-1.02656	-0.0641332	-0.554023	-0.21149	-0.358847	0.91658	0.95238	0.98358	0.96954	0.96014	18.94,1.41,1.41,3.08	73.1,2.69,3.02,2.83	1.95,0.94,1.1,-0.12	-0.11945	1.94877	0.966931	1.52558	1.1024	0.1696	0.10862	0.0309001	0.0742601	0.0799201	-1.95,-0.94,-1.1,0.12	-1.94877	0.11945	-0.966931	-0.408281
4348	ATP6V1E2	ATPase, H+ transporting, lysosomal 31kDa, V1 subunit E2	acrosomal vesicle|cytosol|proton-transporting two-sector ATPase complex, catalytic domain|	cellular iron ion homeostasis|insulin receptor signaling pathway|ATP hydrolysis coupled proton transport|transferrin transport|interaction with host|transmembrane transport|phagosome maturation|	hydrogen-exporting ATPase activity, phosphorylative mechanism|proton-transporting ATPase activity, rotational mechanism|	4	4224;30043;52830;67471	1,15.44,8.17,2.95	1.13,19.26,13.31,5.94	0.18,0.32,0.7,1.01	0.179304	1.01056	0.553057	0.856789	0.703019	0.0175001	0.0907201	0.0158201	0.0417801	0.0324401	-0.18,-0.32,-0.7,-1.01	-1.01056	-0.179304	-0.553057	-0.249326	-0.319348	0.91184	0.982	0.98334	0.97892	0.94556	1,10.66,4.95,1.33	1.05,35.05,5.51,7.16	0.07,1.72,0.15,2.43	0.0663032	2.43298	1.0928	2.07506	1.71714	0.0642201	0.0381001	0.0169801	0.0117401	0.0109401	-0.07,-1.72,-0.15,-2.43	-2.43298	-0.0663032	-1.0928	-0.110545
11835	SPATA9	spermatogenesis associated 9	integral component of membrane|	multicellular organismal development|spermatogenesis|cell differentiation|	None	4	16829;25709;44173;72808	2.15,2.64,38.29,22.52	3.65,4.93,37.92,33.29	0.76,0.9,-0.01,0.56	-0.0139214	0.900632	0.552916	0.830961	0.761289	0.0944201	0.13898	0.0158601	0.0490401	0.0220401	-0.76,-0.9,0.01,-0.56	-0.900632	0.0139214	-0.552916	-0.274872	-0.563666	0.86182	0.90444	0.9833	0.9838	0.99338	1.24,1.53,8.74,31.65	1.05,1.28,15.02,25.88	-0.25,-0.25,0.78,-0.29	-0.290538	0.779933	-0.00369537	0.265296	-0.249342	0.2586	0.59842	0.59676	0.77144	0.91462	0.25,0.25,-0.78,0.29	-0.779933	0.290538	0.00369537	0.272686
4617	C8G	complement component 8, gamma polypeptide	extracellular region|membrane attack complex|extracellular vesicular exosome|blood microparticle|	complement activation, alternative pathway|complement activation, classical pathway|cytolysis|regulation of complement activation|innate immune response|	complement binding|retinol binding|protein complex binding|	4	664;35536;37556;73158	5.87,3.57,1.4,2.11	12.38,4.22,1.4,3.91	1.08,0.24,0,0.89	-0.00162329	1.07631	0.552249	0.984343	0.892379	0.0851201	0.0690401	0.0159801	0.0182001	0.0081801	-1.08,-0.24,0,-0.89	-1.07631	0.00162329	-0.552249	-0.120155	-0.241933	0.93312	0.91338	0.9832	0.93356	0.90592	2.3,3.2,1.04,1.57	3.35,2.55,1.05,1.42	0.54,-0.33,0.01,-0.14	-0.326946	0.540445	0.0200013	0.274554	0.00866388	0.2782	0.72998	0.57574	0.76494	0.75082	-0.54,0.33,-0.01,0.14	-0.540445	0.326946	-0.0200013	0.234552
6797	ZNF474	zinc finger protein 474	None	None	metal ion binding|	4	11261;22606;51571;72813	45.77,20.84,8,17.61	46.3,25.61,17.19,30.42	0.02,0.3,1.1,0.79	0.016581	1.10391	0.551755	0.946433	0.788956	0.0700601	0.0614001	0.0159801	0.0232401	0.0177401	-0.02,-0.3,-1.1,-0.79	-1.10391	-0.016581	-0.551755	-0.157077	-0.297573	0.93984	0.9291	0.98314	0.95066	0.93716	34.71,16.94,8.38,14.78	29.41,10.78,3.16,17.65	-0.24,-0.65,-1.41,0.26	-1.4051	0.256177	-0.509926	0.00848294	-0.239211	0.80176	0.8659	0.9129	0.9153	0.91188	0.24,0.65,1.41,-0.26	-0.256177	1.4051	0.509926	1.02834
10566	GCC2	GRIP and coiled-coil domain containing 2	nucleus|cytoplasm|Golgi apparatus|trans-Golgi network|membrane|	protein targeting to Golgi|protein targeting to lysosome|microtubule organizing center organization|protein localization to Golgi apparatus|microtubule anchoring|late endosome to Golgi transport|retrograde transport, endosome to Golgi|regulation of protein exit from endoplasmic reticulum|recycling endosome to Golgi transport|Golgi ribbon formation|	protein binding|identical protein binding|	4	17928;25384;55742;68147	5.74,6,2.02,7.11	10.22,13.18,2.9,5.85	0.83,1.13,0.52,-0.28	-0.28116	1.1337	0.551545	0.983112	0.832521	0.37542	0.0542601	0.0160201	0.0182801	0.0126801	-0.83,-1.13,-0.52,0.28	-1.1337	0.28116	-0.551545	-0.119979	-0.521119	0.94656	0.6241	0.9831	0.93352	0.98982	2.02,4.99,1.12,17.3	1.66,3.45,1.24,5.23	-0.28,-0.54,0.14,-1.73	-1.72552	0.13825	-0.601687	-0.0728011	-0.283852	0.89574	0.91348	0.94054	0.9425	0.9245	0.28,0.54,-0.14,1.73	-0.13825	1.72552	0.601687	1.13057
5878	FOXL1	forkhead box L1	nucleus|	transcription, DNA-templated|regulation of transcription, DNA-templated|multicellular organismal development|visceral mesoderm-endoderm interaction involved in midgut development|heart development|organ morphogenesis|regulation of Wnt signaling pathway|proteoglycan biosynthetic process|Peyer's patch morphogenesis|	DNA binding|sequence-specific DNA binding transcription factor activity|DNA binding, bending|sequence-specific DNA binding|	4	2127;32107;53710;68586	5.47,1.75,1.35,2.86	10.84,3.43,1.62,2.85	0.99,0.97,0.26,0	-0.00370707	0.98557	0.551256	0.976222	0.966874	0.0880201	0.10018	0.0160601	0.0190801	0.0047001	-0.99,-0.97,-0.26,0	-0.98557	0.00370707	-0.551256	-0.12629	-0.256287	0.90172	0.91088	0.983	0.93728	0.91444	4.79,1.53,1.12,1.37	69.05,2.08,1.61,1.47	3.85,0.44,0.52,0.11	0.105256	3.84936	1.2302	2.18562	0.521871	0.0512201	0.0001801	0.0080601	0.0073401	0.32056	-3.85,-0.44,-0.52,-0.11	-3.84936	-0.105256	-1.2302	-0.274791
16136	NFYC	nuclear transcription factor Y, gamma	nucleus|nucleoplasm|CCAAT-binding factor complex|	transcription, DNA-templated|regulation of transcription, DNA-templated|regulation of transcription from RNA polymerase II promoter|protein folding|cellular lipid metabolic process|small molecule metabolic process|positive regulation of transcription, DNA-templated|	DNA binding|sequence-specific DNA binding transcription factor activity|transcription coactivator activity|protein binding|sequence-specific DNA binding|protein heterodimerization activity|	4	1437;24413;39821;59141	14.06,8.22,2.33,1.31	14.15,8.94,5.23,2.46	0.01,0.12,1.17,0.91	0.00826287	1.16866	0.551217	1.03761	0.906562	0.0740001	0.0464801	0.0160801	0.0123001	0.0072801	-0.01,-0.12,-1.17,-0.91	-1.16866	-0.00826287	-0.551217	-0.0648232	-0.121383	0.95378	0.92502	0.983	0.89676	0.8023	3.04,1.77,1.57,1.2	6.5,2.22,3.49,1.09	1.1,0.32,1.15,-0.14	-0.137911	1.15293	0.609465	1.12539	1.09785	0.17824	0.39776	0.13166	0.20618	0.0812801	-1.1,-0.32,-1.15,0.14	-1.15293	0.137911	-0.609465	-0.0935371
12598	TPT1	tumor protein, translationally-controlled 1	extracellular space|nucleus|nucleoplasm|cytoplasm|cytoplasm|multivesicular body|tubulin complex|	calcium ion transport|cellular calcium ion homeostasis|response to virus|stem cell maintenance|regulation of apoptotic process|negative regulation of apoptotic process|negative regulation of intrinsic apoptotic signaling pathway in response to DNA damage|negative regulation of ectoderm development|	calcium ion binding|protein binding|transcription factor binding|poly(A) RNA binding|	4	9523;35572;55464;59933	2.11,4.06,2.06,6.58	1.62,4.48,5.41,13.62	-0.38,0.15,1.39,1.05	-0.381482	1.39129	0.551002	1.22021	1.04912	0.50472	0.0183001	0.0160801	0.0036401	0.0022001	0.38,-0.15,-1.39,-1.05	-1.39129	0.381482	-0.551002	0.118202	-0.145078	0.9821	0.4977	0.98298	0.68048	0.82574	1.2,2.14,1.12,6.91	1.09,4.57,1.14,8.29	-0.14,1.1,0.02,0.26	-0.137911	1.09505	0.310917	0.678802	0.262551	0.17824	0.4272	0.32156	0.47616	0.50848	0.14,-1.1,-0.02,-0.26	-1.09505	0.137911	-0.310917	0.0569677
12844	MROH1	maestro heat-like repeat family member 1	None	None	None	4	2715;30192;48077;65118	2.02,14.15,1.27,5.34	5.37,14.94,1.44,7.71	1.41,0.08,0.19,0.53	0.0779968	1.41079	0.551239	0.969863	0.528933	0.0421601	0.0169401	0.0160801	0.0199401	0.0928001	-1.41,-0.08,-0.19,-0.53	-1.41079	-0.0779968	-0.551239	-0.132615	-0.187233	0.98344	0.95762	0.983	0.94018	0.8664	1.45,19.75,2.39,1.41	3.35,13.18,1.14,1.38	1.21,-0.58,-1.06,-0.03	-1.06411	1.21038	-0.117419	0.588931	-0.0325168	0.66168	0.36952	0.69126	0.53886	0.80304	-1.21,0.58,1.06,0.03	-1.21038	1.06411	0.117419	0.823769
13088	ZEB1	zinc finger E-box binding homeobox 1	nucleus|transcription factor complex|cytoplasm|	negative regulation of transcription from RNA polymerase II promoter|transcription, DNA-templated|regulation of transcription from RNA polymerase II promoter|immune response|pattern specification process|cell proliferation|negative regulation of cell proliferation|regulation of mesenchymal cell proliferation|response to activity|regulation of transforming growth factor beta receptor signaling pat…	chromatin binding|double-stranded DNA binding|sequence-specific DNA binding transcription factor activity|transcription coactivator activity|transcription corepressor activity|protein binding|transcription factor binding|zinc ion binding|sequence-specific DNA binding|E-box binding|	4	8346;26203;41037;67296	4.1,4.59,10.88,1.66	2.15,6.96,18.07,5.81	-0.93,0.6,0.73,1.8	-0.93339	1.80318	0.550703	1.26787	0.732564	0.92978	0.0033201	0.0161201	0.0025401	0.0259601	0.93,-0.6,-0.73,-1.8	-1.80318	0.93339	-0.550703	0.166468	-0.600454	0.99604	0.0680801	0.98298	0.606	0.99512	2.59,17.55,11.6,1.86	1.19,2.41,17.55,2.46	-1.12,-2.86,0.6,0.41	-2.86375	0.597984	-0.746151	0.501623	0.405261	0.99604	0.69964	0.9698	0.60312	0.39988	1.12,2.86,-0.6,-0.41	-0.597984	2.86375	0.746151	1.99392
13094	BPIFC	BPI fold containing family C	extracellular region|	None	lipopolysaccharide binding|phospholipid binding|	4	772;28054;51036;56164	4.28,20.09,7.6,8.26	10,23.32,8.94,11.9	1.23,0.22,0.23,0.53	0.215305	1.22509	0.550158	0.875392	0.525694	0.0128601	0.0370201	0.0161601	0.0371801	0.0947201	-1.23,-0.22,-0.23,-0.53	-1.22509	-0.215305	-0.550158	-0.224924	-0.234543	0.96382	0.98772	0.98284	0.97356	0.90142	1.82,4.34,2.59,4.59	6.55,9.7,2.88,2.5	1.85,1.16,0.15,-0.87	-0.872758	1.85125	0.57299	1.50541	1.15957	0.56708	0.1318	0.14912	0.0782801	0.0683801	-1.85,-1.16,-0.15,0.87	-1.85125	0.872758	-0.57299	0.359432
10753	REEP2	receptor accessory protein 2	endoplasmic reticulum|cytoplasmic microtubule|integral component of plasma membrane|extracellular vesicular exosome|	cell death|protein transport into membrane raft|sensory perception of bitter taste|sensory perception of sweet taste|endoplasmic reticulum tubular network organization|	taste receptor binding|	4	5461;30152;48250;64354	25.36,6.49,8.4,5.16	27.42,5.9,15.87,12.78	0.11,-0.14,0.92,1.31	-0.138723	1.30738	0.549947	1.11277	0.918161	0.20558	0.0269601	0.0161801	0.0073401	0.0067001	-0.11,0.14,-0.92,-1.31	-1.30738	0.138723	-0.549947	0.0128781	-0.112966	0.97366	0.7934	0.98276	0.8224	0.79218	4.46,2.55,4.91,2.43	17.46,5.33,9.14,6.31	1.97,1.06,0.89,1.38	0.89497	1.96746	1.32637	1.67357	1.37969	0.0010601	0.104	0.0048201	0.0469001	0.0355001	-1.97,-1.06,-0.89,-1.38	-1.96746	-0.89497	-1.32637	-0.979171
12615	BTC	betacellulin	extracellular region|extracellular space|plasma membrane|integral component of membrane|	epidermal growth factor receptor signaling pathway|positive regulation of cell proliferation|fibroblast growth factor receptor signaling pathway|positive regulation of urine volume|Fc-epsilon receptor signaling pathway|negative regulation of apoptotic process|innate immune response|positive regulation of cell differentiation|positive regulation of mitosis|neurotrophin TRK receptor signaling pathw…	epidermal growth factor receptor binding|protein binding|growth factor activity|	4	5674;29502;39885;67388	19.82,2.11,1.66,2.9	22.39,1.93,4.79,4.48	0.18,-0.13,1.53,0.63	-0.129435	1.52621	0.549917	1.07653	0.626855	0.19582	0.0101801	0.0161801	0.0094001	0.0512801	-0.18,0.13,-1.53,-0.63	-1.52621	0.129435	-0.549917	-0.0233024	-0.17604	0.98992	0.80322	0.98272	0.86034	0.8562	23.21,1.24,1.41,1.45	63.6,1.28,1.47,2.98	1.45,0.04,0.06,1.04	0.0429556	1.45391	0.649579	1.24625	1.03859	0.0734801	0.26384	0.11364	0.15574	0.0971001	-1.45,-0.04,-0.06,-1.04	-1.45391	-0.0429556	-0.649579	-0.0529088
8787	CYP11B1	cytochrome P450, family 11, subfamily B, polypeptide 1	mitochondrion|mitochondrial inner membrane|mitochondrial inner membrane|	C21-steroid hormone biosynthetic process|glucocorticoid biosynthetic process|mineralocorticoid biosynthetic process|xenobiotic metabolic process|immune response|steroid metabolic process|regulation of blood pressure|sterol metabolic process|aldosterone biosynthetic process|aldosterone biosynthetic process|cellular response to hormone stimulus|cortisol biosynthetic process|cortisol biosynthetic pr…	steroid 11-beta-monooxygenase activity|steroid 11-beta-monooxygenase activity|iron ion binding|heme binding|	4	17438;22343;41004;60139	1.13,3.88,8.97,5.78	1.53,5.37,10.93,11.68	0.43,0.47,0.28,1.01	0.28422	1.01355	0.549828	0.741072	0.46859	0.0062601	0.0900601	0.0162001	0.0818601	0.12972	-0.43,-0.47,-0.28,-1.01	-1.01355	-0.28422	-0.549828	-0.358583	-0.432946	0.91242	0.99388	0.98272	0.99312	0.97778	1.04,1.37,7.24,8.05	1.05,2.6,5,6.74	0.01,0.93,-0.53,-0.26	-0.534062	0.927116	0.0361694	0.46789	0.00866388	0.38766	0.5171	0.56098	0.62732	0.75082	-0.01,-0.93,0.53,0.26	-0.927116	0.534062	-0.0361694	0.395551
9660	ARPP19	cAMP-regulated phosphoprotein, 19kDa	nucleoplasm|cytoplasm|	G2/M transition of mitotic cell cycle|mitotic cell cycle|mitotic nuclear division|negative regulation of catalytic activity|negative regulation of catalytic activity|positive regulation of gluconeogenesis|positive regulation of glucose import|regulation of catalytic activity|	protein phosphatase inhibitor activity|receptor binding|protein phosphatase type 2A regulator activity|potassium channel regulator activity|phosphatase inhibitor activity|protein phosphatase 2A binding|	3	15248;22790;58560	1.97,15.84,5.16	3.69,17.32,9.47	0.9,0.13,0.88	0.129345	0.902602	0.63568	0.888848	0.875093	0.0671401	0.10478	0.0162201	0.0198401	0.0050401	-0.9,-0.13,-0.88	-0.902602	-0.129345	-0.63568	-0.502219	-0.875093	0.8947	0.93274	0.98422	0.99048	0.99514	1.08,15.67,2.35	1.33,7.16,2.18	0.3,-1.13,-0.11	-1.13016	0.297507	-0.313598	0.0946802	-0.108147	0.75592	0.75794	0.79148	0.7504	0.69738	-0.3,1.13,0.11	-0.297507	1.13016	0.313598	0.619151
3451	ZNF211	zinc finger protein 211	nucleus|	transcription, DNA-templated|regulation of transcription, DNA-templated|	DNA binding|metal ion binding|	4	15337;23233;51674;72354	5.43,23.94,25.4,38.51	9.34,43.3,31.57,45.73	0.78,0.86,0.31,0.25	0.247861	0.855025	0.549717	0.818706	0.782386	0.0092401	0.16262	0.0162401	0.0525801	0.0183401	-0.78,-0.86,-0.31,-0.25	-0.855025	-0.247861	-0.549717	-0.280728	-0.313595	0.83852	0.99106	0.98268	0.98484	0.9431	3.32,18.65,26.6,24.03	5.33,145.15,81.19,27.43	0.68,2.96,1.61,0.19	0.190962	2.9603	1.36045	2.28511	1.60992	0.0346201	0.0100401	0.0039601	0.0048201	0.0166001	-0.68,-2.96,-1.61,-0.19	-2.9603	-0.190962	-1.36045	-0.435784
15027	CDC73	cell division cycle 73	nucleus|Cdc73/Paf1 complex|	negative regulation of transcription from RNA polymerase II promoter|endodermal cell fate commitment|transcription, DNA-templated|mRNA polyadenylation|cell cycle|negative regulation of cell proliferation|histone monoubiquitination|Wnt signaling pathway|stem cell maintenance|positive regulation of Wnt signaling pathway|positive regulation of mRNA 3'-end processing|protein destabilization|positive …	RNA polymerase II core binding|protein binding|	4	6395;19559;48109;74085	4.01,7.02,1.31,3.08	6.12,6.82,2.01,6.21	0.61,-0.04,0.62,1.01	-0.0417266	1.00986	0.549431	0.815384	0.620905	0.113	0.0912601	0.0162601	0.0537601	0.0535001	-0.61,0.04,-0.62,-1.01	-1.00986	0.0417266	-0.549431	-0.283478	-0.608682	0.91136	0.88626	0.98264	0.98542	0.99548	2.06,3.24,1.29,1.41	5.75,3.54,1.47,3.12	1.48,0.13,0.19,1.15	0.126773	1.48108	0.737109	1.31384	1.14661	0.0478001	0.2534	0.0821801	0.13182	0.0705001	-1.48,-0.13,-0.19,-1.15	-1.48108	-0.126773	-0.737109	-0.160374
8197	TRPV5	transient receptor potential cation channel, subfamily V, member 5	plasma membrane|integral component of plasma membrane|apical plasma membrane|	calcium ion transport|calcium ion transport|ion transmembrane transport|protein tetramerization|transmembrane transport|calcium ion transport into cytosol|calcium ion transmembrane transport|	calcium channel activity|protein binding|calmodulin binding|	4	12926;35460;44838;70084	11.45,3.44,1.04,13	12.65,7.09,1.04,26.19	0.14,1.04,0,1.01	-0.000241444	1.04464	0.549418	1.02742	1.0102	0.0816401	0.0785401	0.0162601	0.0134601	0.0030001	-0.14,-1.04,0,-1.01	-1.04464	0.000241444	-0.549418	-0.0714161	-0.143074	0.92382	0.9154	0.98264	0.90218	0.82404	21.54,2.88,1,6.99	6.78,2.08,1.09,58.14	-1.67,-0.47,0.13,3.06	-1.66691	3.05582	0.263197	1.59275	0.129693	0.8812	0.0074601	0.3615	0.0604601	0.63206	1.67,0.47,-0.13,-3.06	-3.05582	1.66691	-0.263197	1.06636
13448	ABL1	ABL proto-oncogene 1, non-receptor tyrosine kinase	nucleus|nucleus|nucleus|nucleolus|cytoplasm|mitochondrion|cytosol|actin cytoskeleton|cell leading edge|nuclear membrane|perinuclear region of cytoplasm|	mismatch repair|regulation of transcription, DNA-templated|cellular protein modification process|autophagy|cellular response to DNA damage stimulus|DNA damage induced protein phosphorylation|cell adhesion|axon guidance|blood coagulation|intrinsic apoptotic signaling pathway in response to DNA damage|regulation of autophagy|peptidyl-tyrosine phosphorylation|actin cytoskeleton organization|regulati…	magnesium ion binding|DNA binding|actin monomer binding|nicotinate-nucleotide adenylyltransferase activity|protein tyrosine kinase activity|non-membrane spanning protein tyrosine kinase activity|protein binding|ATP binding|protein C-terminus binding|SH3 domain binding|syntaxin binding|manganese ion binding|mitogen-activated protein kinase binding|proline-rich region binding|proline-rich region bi…	4	9922;26278;45900;66995	2.46,18.45,4.1,3.88	3.38,25.13,5.06,7.71	0.46,0.45,0.3,0.99	0.303005	0.990251	0.549367	0.724317	0.458383	0.0051601	0.0977601	0.0162801	0.0897401	0.13638	-0.46,-0.45,-0.3,-0.99	-0.990251	-0.303005	-0.549367	-0.374416	-0.445828	0.90444	0.99496	0.98262	0.99422	0.98022	1.49,5.12,3.04,1.61	1.19,12.43,2.88,2.5	-0.33,1.28,-0.08,0.64	-0.325794	1.28029	0.378621	0.958378	0.63646	0.27736	0.33744	0.26854	0.2935	0.25616	0.33,-1.28,0.08,-0.64	-1.28029	0.325794	-0.378621	0.201136
15046	IRX2	iroquois homeobox 2	nucleus|	regulation of transcription, DNA-templated|specification of loop of Henle identity|proximal/distal pattern formation involved in metanephric nephron development|	sequence-specific DNA binding transcription factor activity|sequence-specific DNA binding|	4	5414;24739;54530;65778	6.18,3.66,6,133.73	10.79,6.96,7,158.13	0.8,0.93,0.22,0.24	0.221176	0.927336	0.548585	0.865687	0.804038	0.0120201	0.12616	0.0164001	0.0392801	0.0161001	-0.8,-0.93,-0.22,-0.24	-0.927336	-0.221176	-0.548585	-0.231482	-0.241788	0.87462	0.98852	0.98252	0.97518	0.90584	1.9,3,2.67,215.24	4.2,2.03,4.57,282.15	1.15,-0.56,0.78,0.39	-0.558874	1.14619	0.438466	0.961124	0.776055	0.40048	0.40076	0.22648	0.29198	0.19006	-1.15,0.56,-0.78,-0.39	-1.14619	0.558874	-0.438466	0.0841923
122	DGCR2	DiGeorge syndrome critical region gene 2	integral component of membrane|	cell adhesion|organ morphogenesis|cognition|	carbohydrate binding|	4	5205;29347;55864;62433	2.51,62.16,11.85,1.09	6.6,61.92,19.13,1.18	1.4,-0.01,0.69,0.11	-0.00561205	1.39771	0.548756	1.04432	0.690922	0.0913601	0.0178201	0.0164001	0.0118201	0.0351601	-1.4,0.01,-0.69,-0.11	-1.39771	0.00561205	-0.548756	-0.0531938	-0.112	0.98258	0.90744	0.98254	0.88722	0.79032	1.37,180.88,14.41,1.08	2.36,113.73,13.09,1.05	0.79,-0.67,-0.14,-0.05	-0.669399	0.790299	-0.0162172	0.371769	-0.0467608	0.45802	0.59368	0.60804	0.69714	0.8121	-0.79,0.67,0.14,0.05	-0.790299	0.669399	0.0162172	0.404203
3635	UNC5CL	unc-5 homolog C (C. elegans)-like	cytoplasm|membrane|integral component of membrane|	proteolysis|signal transduction|positive regulation of I-kappaB kinase/NF-kappaB signaling|positive regulation of JNK cascade|	peptidase activity|	4	10238;30387;41496;70587	23.32,18.67,2.15,4.23	40.26,15.78,3.69,7.75	0.79,-0.24,0.78,0.87	-0.242884	0.872379	0.548967	0.830058	0.787736	0.3287	0.1534	0.0164001	0.0492601	0.0178401	-0.79,0.24,-0.78,-0.87	-0.872379	0.242884	-0.548967	-0.267876	-0.778636	0.84696	0.67164	0.98256	0.98276	0.99904	11.11,17.22,1.94,5.28	36.84,12.43,1.38,1.8	1.73,-0.47,-0.49,-1.55	-1.55291	1.72945	-0.196908	0.629376	-0.470702	0.85008	0.16506	0.7517	0.51012	0.96064	-1.73,0.47,0.49,1.55	-1.72945	1.55291	0.196908	1.02319
12084	PNPLA4	patatin-like phospholipase domain containing 4	cellular_component|	biological_process|lipid catabolic process|	molecular_function|triglyceride lipase activity|	4	18557;28116;53847;66441	7.24,6.58,11.72,2.82	11.63,9.12,12.34,5.5	0.68,0.47,0.07,0.97	0.0743147	0.96576	0.548372	0.824395	0.68303	0.0432801	0.10968	0.0164201	0.0509801	0.0366801	-0.68,-0.47,-0.07,-0.97	-0.96576	-0.0743147	-0.548372	-0.272348	-0.470382	0.89236	0.95616	0.98248	0.98346	0.984	2.83,1.82,4.42,1.29	6.08,1.99,3.3,1.47	1.1,0.13,-0.42,0.19	-0.420911	1.10093	0.251223	0.647451	0.193975	0.3286	0.42404	0.3715	0.49806	0.5666	-1.1,-0.13,0.42,-0.19	-1.10093	0.420911	-0.251223	0.145004
12898	FBXW5	F-box and WD repeat domain containing 5	cytoplasm|SCF ubiquitin ligase complex|Cul4-RING E3 ubiquitin ligase complex|	mitotic nuclear division|protein ubiquitination|protein ubiquitination|SCF-dependent proteasomal ubiquitin-dependent protein catabolic process|proteasome-mediated ubiquitin-dependent protein catabolic process|centrosome duplication|	protein binding|protein kinase binding|	4	8991;36988;49401;70488	11.54,3.26,43.29,13.98	16.17,16.57,33.51,11.59	0.49,2.35,-0.37,-0.27	-0.369547	2.34638	0.548354	1.41671	0.48705	0.49028	0.0004601	0.0164201	0.0008001	0.11688	-0.49,-2.35,0.37,0.27	-2.34638	0.369547	-0.548354	0.320004	0.270461	0.99954	0.51244	0.98246	0.36722	0.21768	4.3,3.2,94.79,33.45	7.54,3.21,38.2,9.65	0.81,0,-1.31,-1.79	-1.7927	0.809134	-0.572633	0.406662	0.00418996	0.9095	0.58228	0.93314	0.67208	0.76188	-0.81,0,1.31,1.79	-0.809134	1.7927	0.572633	1.55193
10475	TRPM8	transient receptor potential cation channel, subfamily M, member 8	endoplasmic reticulum membrane|plasma membrane|external side of plasma membrane|integral component of membrane|membrane raft|	cellular calcium ion homeostasis|response to cold|ion transmembrane transport|thermoception|protein homotetramerization|transmembrane transport|protein homotrimerization|calcium ion transmembrane transport|	calcium channel activity|protein homodimerization activity|	4	11152;25142;43769;72199	14.82,13.22,62.25,2.64	17.19,30.16,67.96,4.18	0.21,1.19,0.13,0.66	0.126688	1.18948	0.548182	0.925923	0.662368	0.0282601	0.0425201	0.0164401	0.0268401	0.0419001	-0.21,-1.19,-0.13,-0.66	-1.18948	-0.126688	-0.548182	-0.170442	-0.214196	0.95842	0.97218	0.98244	0.9559	0.8861	3.81,4.26,20.08,1.49	11.25,12.1,29.74,1.19	1.56,1.51,0.57,-0.33	-0.325794	1.56144	0.827002	1.53355	1.50567	0.27736	0.22332	0.0572001	0.0724401	0.0239201	-1.56,-1.51,-0.57,0.33	-1.56144	0.325794	-0.827002	-0.120449
3700	CD93	CD93 molecule	plasma membrane|cell surface|integral component of membrane|cytoplasmic membrane-bounded vesicle|	phagocytosis|viral process|single organismal cell-cell adhesion|macrophage activation|	complement component C1q binding|receptor activity|calcium ion binding|protein binding|carbohydrate binding|	4	10688;28213;40762;68332	2.59,10.3,2.06,3.44	2.99,12.25,3.73,6.34	0.2,0.25,0.86,0.88	0.202393	0.883294	0.548013	0.869861	0.856429	0.0142001	0.14754	0.0164401	0.0383601	0.0104601	-0.2,-0.25,-0.86,-0.88	-0.883294	-0.202393	-0.548013	-0.226165	-0.249938	0.85276	0.98606	0.98238	0.97378	0.91106	1.86,9.27,1.29,1.73	1.99,3.54,2.08,5.66	0.1,-1.39,0.7,1.71	-1.38968	1.70592	0.277684	1.20077	0.695622	0.79624	0.17324	0.34922	0.17402	0.22662	-0.1,1.39,-0.7,-1.71	-1.70592	1.38968	-0.277684	0.645406
88	LILRB4	leukocyte immunoglobulin-like receptor, subfamily B (with TM and ITIM domains), member 4	plasma membrane|integral component of membrane|extracellular vesicular exosome|	immune system process|signal transduction|negative regulation of osteoclast differentiation|	antigen binding|receptor activity|protein binding|	4	2452;31049;41284;62831	1.18,1.84,2.95,7.91	1.66,1.62,4.62,18.6	0.5,-0.19,0.65,1.23	-0.187016	1.23384	0.547788	0.940408	0.646977	0.25818	0.0359201	0.0165001	0.0241201	0.0460001	-0.5,0.19,-0.65,-1.23	-1.23384	0.187016	-0.547788	-0.155168	-0.497352	0.96486	0.7401	0.98232	0.94992	0.98742	1.04,1.04,1.69,2.47	1.05,1.19,5.42,5.09	0.01,0.19,1.68,1.05	0.00866388	1.67899	0.730956	1.36206	1.04513	0.0872201	0.18196	0.0843401	0.117	0.0949801	-0.01,-0.19,-1.68,-1.05	-1.67899	-0.00866388	-0.730956	-0.0998533
12240	RPS17;RPS17L	N/A	None	None	None	4	1994;22004;43969;59751	13.53,1.53,28.19,17.3	11.5,4.13,51.91,18.69	-0.24,1.43,0.88,0.11	-0.235033	1.43194	0.547279	1.15627	0.880591	0.3177	0.0160001	0.0165801	0.0054001	0.0088801	0.24,-1.43,-0.88,-0.11	-1.43194	0.235033	-0.547279	0.0617078	-0.111617	0.9843	0.6817	0.98226	0.76062	0.78994	7.07,1.37,8.05,6.5	4.67,2.03,14.59,13.09	-0.6,0.57,0.86,1.01	-0.599496	1.00898	0.460302	0.933383	0.857785	0.42172	0.4738	0.21264	0.30932	0.15622	0.6,-0.57,-0.86,-1.01	-1.00898	0.599496	-0.460302	0.0127803
9480	ADRB3	adrenoceptor beta 3	nucleus|plasma membrane|integral component of plasma membrane|receptor complex|	diet induced thermogenesis|vasodilation by norepinephrine-epinephrine involved in regulation of systemic arterial blood pressure|carbohydrate metabolic process|generation of precursor metabolites and energy|energy reserve metabolic process|G-protein coupled receptor signaling pathway, coupled to cyclic nucleotide second messenger|adenylate cyclase-modulating G-protein coupled receptor signaling p…	beta-adrenergic receptor activity|protein binding|beta3-adrenergic receptor activity|beta-3 adrenergic receptor binding|protein homodimerization activity|epinephrine binding|norepinephrine binding|	4	7592;23033;38920;69298	11.1,27.13,35.59,6.54	15.56,30.64,43.92,15.25	0.49,0.18,0.3,1.22	0.175724	1.22219	0.547195	0.854767	0.487342	0.0181801	0.0376001	0.0166001	0.0424201	0.11682	-0.49,-0.18,-0.3,-1.22	-1.22219	-0.175724	-0.547195	-0.239623	-0.303521	0.96314	0.98144	0.98226	0.97722	0.9393	4.1,19.02,28.35,7.2	12.38,47.37,33.03,12.05	1.6,1.32,0.22,0.74	0.22028	1.59522	0.969089	1.456	1.31678	0.0290001	0.21042	0.0307001	0.0904001	0.0434201	-1.6,-1.32,-0.22,-0.74	-1.59522	-0.22028	-0.969089	-0.482177
6506	TMCO3	transmembrane and coiled-coil domains 3	integral component of membrane|	hydrogen ion transmembrane transport|	solute:proton antiporter activity|	4	5513;35139;49223;70758	6.31,2.59,40.59,7.51	4.62,14.5,48.91,6.96	-0.45,2.48,0.27,-0.11	-0.451636	2.48246	0.547211	1.37562	0.268793	0.59196	0.0003001	0.0166001	0.0012401	0.33002	0.45,-2.48,-0.27,0.11	-2.48246	0.451636	-0.547211	0.281201	0.110767	0.99968	0.40894	0.98226	0.42502	0.43788	2.35,1.86,26.27,10.01	2.18,6.55,16.47,3.35	-0.11,1.82,-0.67,-1.58	-1.57831	1.81921	-0.135167	0.855533	-0.108147	0.857	0.14	0.70524	0.35648	0.8588	0.11,-1.82,0.67,1.58	-1.81921	1.57831	0.135167	1.12587
7106	HRNR	hornerin	cornified envelope|nucleus|extracellular vesicular exosome|	keratinization|establishment of skin barrier|	calcium ion binding|	4	17339;35198;38370;65799	15.92,51.13,1.89,1.93	22.04,57.11,2.94,3.65	0.47,0.16,0.64,0.92	0.159512	0.917986	0.546901	0.779567	0.641147	0.0216601	0.13062	0.0166601	0.0653601	0.0472201	-0.47,-0.16,-0.64,-0.92	-0.917986	-0.159512	-0.546901	-0.314235	-0.468957	0.86988	0.9783	0.9822	0.98894	0.98394	7.89,40.82,1.16,5.12	8.2,133.2,1.61,5.37	0.06,1.71,0.47,0.07	0.0550737	1.70613	0.575572	1.08827	0.470402	0.0706601	0.17306	0.14772	0.2242	0.35226	-0.06,-1.71,-0.47,-0.07	-1.70613	-0.0550737	-0.575572	-0.0628758
14144	C5AR2	complement component 5a receptor 2	plasma membrane|basal plasma membrane|integral component of membrane|apical part of cell|	chemotaxis|inflammatory response|G-protein coupled receptor signaling pathway|negative regulation of tumor necrosis factor production|positive regulation of epithelial cell proliferation|positive regulation of ERK1 and ERK2 cascade|negative regulation of neutrophil chemotaxis|negative regulation of interleukin-6 secretion|regulation of interleukin-8 secretion|	C5a anaphylatoxin receptor activity|protein binding|	4	7843;19444;51226;60258	6.76,5.69,16.15,6.23	10.84,5.46,17.01,17.5	0.68,-0.06,0.08,1.49	-0.0618811	1.49084	0.546459	1.08615	0.681449	0.13104	0.0115801	0.0167401	0.0088601	0.0368801	-0.68,0.06,-0.08,-1.49	-1.49084	0.0618811	-0.546459	-0.00677217	-0.0754255	0.98826	0.86886	0.98214	0.84428	0.74704	7.2,9.07,4.83,2.06	6.69,3.49,12.8,4.53	-0.1,-1.38,1.41,1.14	-1.37692	1.4061	0.265083	1.27112	1.13614	0.7927	0.28158	0.36002	0.14638	0.0729201	0.1,1.38,-1.41,-1.14	-1.4061	1.37692	-0.265083	0.740954
17438	SEC61A1	Sec61 alpha 1 subunit (S. cerevisiae)	rough endoplasmic reticulum|membrane|integral component of endoplasmic reticulum membrane|	antigen processing and presentation of peptide antigen via MHC class I|antigen processing and presentation of exogenous peptide antigen via MHC class I, TAP-dependent|SRP-dependent cotranslational protein targeting to membrane|posttranslational protein targeting to membrane|endoplasmic reticulum organization|cell growth|response to interferon-gamma|antigen processing and presentation of exogenous…	protein binding|ribosome binding|	4	8050;25294;38563;70122	18.89,30.32,10.83,3.79	44.1,30.82,15.16,5.19	1.22,0.02,0.49,0.45	0.0236869	1.22293	0.54633	0.853971	0.485011	0.0665801	0.0373201	0.0167601	0.0426001	0.11798	-1.22,-0.02,-0.49,-0.45	-1.22293	-0.0236869	-0.54633	-0.238689	-0.453691	0.9634	0.93262	0.98214	0.97702	0.9816	17.51,28.07,2.63,1.77	54.66,18.68,5.42,3.82	1.64,-0.59,1.04,1.11	-0.587044	1.64248	0.80138	1.37468	1.10687	0.4144	0.19426	0.0635401	0.11306	0.0789001	-1.64,0.59,-1.04,-1.11	-1.64248	0.587044	-0.80138	-0.228081
18507	SUMO3	small ubiquitin-like modifier 3	kinetochore|nucleoplasm|cytoplasm|PML body|extracellular vesicular exosome|	protein sumoylation|protein sumoylation|post-translational protein modification|cellular protein metabolic process|	protein binding|	2	28430;48531	3.21,13.49	5.06,25	0.65,0.89	0.654134	0.889982	0.772058	0.772058	0.654134	0.0088201	0.0749201	0.0169401	0.0169401	0.0088201	-0.65,-0.89	-0.889982	-0.654134	-0.772058	-0.772058	-0.889982	0.9259	0.99244	0.98416	0.98416	0.9259	3.08,12.29	3.96,9.56	0.36,-0.36	-0.362581	0.364178	0.000798359	0.000798359	-0.362581	0.54594	0.57326	0.56864	0.56864	0.54594	-0.36,0.36	-0.364178	0.362581	-0.000798359	-0.000798359
7034	SH2D6	SH2 domain containing 6	None	None	None	4	12542;33966;38955;62924	5.47,10.26,33.77,30.14	13.31,14.37,30.73,44.05	1.28,0.49,-0.14,0.55	-0.136118	1.28182	0.544859	0.914679	0.547539	0.2023	0.0296001	0.0170601	0.0290601	0.0836201	-1.28,-0.49,0.14,-0.55	-1.28182	0.136118	-0.544859	-0.175038	-0.486194	0.97096	0.79636	0.98198	0.9576	0.98606	11.64,8.3,19.42,26.6	14.73,84.76,37.45,18.92	0.34,3.35,0.95,-0.49	-0.491524	3.35286	1.03712	2.14996	0.947057	0.36674	0.0033001	0.0221401	0.0085201	0.12554	-0.34,-3.35,-0.95,0.49	-3.35286	0.491524	-1.03712	0.0757099
13877	FANCG	Fanconi anemia, complementation group G	nucleoplasm|nucleolus|cytoplasm|mitochondrion|plasma membrane|Fanconi anaemia nuclear complex|	cell cycle checkpoint|ovarian follicle development|DNA repair|mitochondrion organization|spermatid development|response to radiation|	damaged DNA binding|protein binding|	4	3634;19843;46232;63514	24.38,6.18,7.86,2.2	28.35,6.21,15.56,4.31	0.22,0.01,0.98,0.97	0.00551283	0.984144	0.544881	0.978295	0.972447	0.0753601	0.10114	0.0170601	0.0188401	0.0044601	-0.22,-0.01,-0.98,-0.97	-0.984144	-0.00551283	-0.544881	-0.111467	-0.217421	0.90074	0.92352	0.98198	0.92854	0.88848	11.48,4.87,3.89,1.45	22.12,2.98,8.52,1.66	0.95,-0.71,1.13,0.2	-0.71159	1.1304	0.390185	1.03848	0.946551	0.48262	0.41068	0.2603	0.24944	0.12568	-0.95,0.71,-1.13,-0.2	-1.1304	0.71159	-0.390185	0.258106
17189	NCOA2	nuclear receptor coactivator 2	nucleoplasm|cytoplasm|	negative regulation of transcription from RNA polymerase II promoter|transcription, DNA-templated|regulation of transcription, DNA-templated|histone acetylation|androgen receptor signaling pathway|cellular lipid metabolic process|small molecule metabolic process|positive regulation of transcription from RNA polymerase II promoter|positive regulation of receptor activity|	chromatin binding|transcription coactivator activity|transcription coactivator activity|histone acetyltransferase activity|signal transducer activity|protein binding|ligand-dependent nuclear receptor binding|ligand-dependent nuclear receptor transcription coactivator activity|thyroid hormone receptor coactivator activity|nuclear hormone receptor binding|protein dimerization activity|	4	10984;27428;48546;73745	26.82,8.75,6.67,11.81	178.33,10.09,5.19,8.94	2.73,0.21,-0.36,-0.4	-0.401144	2.73322	0.543925	1.46917	0.205123	0.53092	0.0001801	0.0174801	0.0005401	0.42044	-2.73,-0.21,0.36,0.4	-2.73322	0.401144	-0.543925	0.381319	0.361495	0.9998	0.47196	0.98188	0.28498	0.1348	10.05,11.39,1.41,2.75	27.9,5.99,2.18,4.25	1.47,-0.93,0.63,0.62	-0.928819	1.47328	0.449414	1.05077	0.628266	0.59686	0.25608	0.21966	0.24288	0.2605	-1.47,0.93,-0.63,-0.62	-1.47328	0.928819	-0.449414	0.151946
10261	BRF1	BRF1, RNA polymerase III transcription initiation factor 90 kDa subunit	transcription factor TFIIIB complex|nucleoplasm|	transcription from RNA polymerase III promoter|transcription initiation from RNA polymerase III promoter|rRNA transcription|tRNA transcription|gene expression|regulation of mRNA stability|positive regulation of transcription, DNA-templated|	zinc ion binding|TBP-class protein binding|	4	10298;19979;40487;70147	2.02,1.53,1,2.86	3.29,1.93,1,6.29	0.71,0.33,0,1.14	0	1.13781	0.543803	0.922115	0.706415	0.0778401	0.0533601	0.0175001	0.0275201	0.0317801	-0.71,-0.33,0,-1.14	-1.13781	0	-0.543803	-0.165492	-0.330984	0.94742	0.91684	0.98188	0.9545	0.9506	1.16,1.33,1,1.73	1.09,1.85,1,3.54	-0.09,0.48,0,1.03	-0.0882149	1.02974	0.354794	0.753696	0.477649	0.15004	0.46158	0.28658	0.42412	0.3479	0.09,-0.48,0,-1.03	-1.02974	0.0882149	-0.354794	0.0441074
2620	IL7R	interleukin 7 receptor	extracellular region|plasma membrane|external side of plasma membrane|integral component of membrane|	regulation of DNA recombination|cell morphogenesis|negative regulation of T cell mediated cytotoxicity|immunoglobulin production|immune response|signal transduction|cell surface receptor signaling pathway|regulation of cell size|positive regulation of gene expression|cell growth|T cell differentiation|positive regulation of T cell differentiation in thymus|interleukin-7-mediated signaling pathway…	antigen binding|interleukin-7 receptor activity|protein binding|	4	15601;23900;40707;65016	25.4,4.41,10.03,2.59	23.54,8.32,15.42,4.35	-0.11,0.92,0.62,0.75	-0.109752	0.91623	0.543309	0.831361	0.746492	0.1745	0.13132	0.0175601	0.0489201	0.0237801	0.11,-0.92,-0.62,-0.75	-0.91623	0.109752	-0.543309	-0.255258	-0.620268	0.86896	0.82388	0.98184	0.98028	0.99588	64.91,2.71,6.95,1.2	57.62,4.25,13.75,2.74	-0.17,0.65,0.98,1.19	-0.171844	1.18664	0.661212	1.08512	0.983604	0.19842	0.3817	0.109	0.22582	0.11372	0.17,-0.65,-0.98,-1.19	-1.18664	0.171844	-0.661212	-0.237303
625	C16orf95	chromosome 16 open reading frame 95	None	None	None	4	3142;28338;54161;63362	2.37,1.62,8.22,18.18	2.06,4.04,9.6,32.41	-0.2,1.32,0.22,0.83	-0.204921	1.31968	0.543222	1.07671	0.833728	0.27998	0.0252801	0.0175801	0.0093801	0.0125801	0.2,-1.32,-0.22,-0.83	-1.31968	0.204921	-0.543222	-0.00973665	-0.224394	0.97522	0.71906	0.98184	0.84692	0.89354	1.29,1.29,8.54,19.3	1.24,1.14,43.8,45.11	-0.06,-0.17,2.36,1.22	-0.171725	2.3584	0.838518	1.79162	1.22485	0.19748	0.0461001	0.0545801	0.0323001	0.0571001	0.06,0.17,-2.36,-1.22	-2.3584	0.171725	-0.838518	0.114587
14356	PQBP1	polyglutamine binding protein 1	nucleus|cytoplasm|cytoplasmic stress granule|nuclear speck|neuronal ribonucleoprotein granule|	alternative mRNA splicing, via spliceosome|transcription, DNA-templated|regulation of transcription, DNA-templated|neuron projection development|regulation of RNA splicing|	DNA binding|transcription coactivator activity|ribonucleoprotein complex binding|	4	1744;24137;44401;68188	8.97,14.64,11.98,10.88	13.84,23.94,11.72,19.88	0.63,0.71,-0.03,0.87	-0.0321269	0.870173	0.543117	0.789772	0.70937	0.10586	0.15512	0.0176201	0.0617601	0.0309401	-0.63,-0.71,0.03,-0.87	-0.870173	0.0321269	-0.543117	-0.296461	-0.62505	0.8454	0.89338	0.98184	0.98702	0.99606	5.28,7.11,6.1,4.79	5.84,56.21,6.31,3.21	0.15,2.98,0.05,-0.58	-0.577505	2.98214	0.650522	1.5643	0.146464	0.40968	0.0092401	0.11316	0.0656001	0.60974	-0.15,-2.98,-0.05,0.58	-2.98214	0.577505	-0.650522	0.26326
2131	ZMAT2	zinc finger, matrin-type 2	nucleus|	None	DNA binding|protein binding|zinc ion binding|	4	6343;25805;44647;57827	2.28,2.68,1.27,8.4	4.44,4.84,1.93,7.09	0.96,0.85,0.61,-0.24	-0.244415	0.95904	0.542772	0.904793	0.850545	0.3302	0.11348	0.0176801	0.0311601	0.0109201	-0.96,-0.85,-0.61,0.24	-0.95904	0.244415	-0.542772	-0.180751	-0.605916	0.88846	0.66998	0.98178	0.95964	0.9954	1.94,3.81,1.16,3.12	12.33,1.38,1.19,2.08	2.67,-1.47,0.03,-0.58	-1.47002	2.6704	0.16189	1.35059	0.0307745	0.82502	0.0217001	0.44892	0.12024	0.72856	-2.67,1.47,-0.03,0.58	-2.6704	1.47002	-0.16189	1.02681
15000	NXN	nucleoredoxin	nucleus|cytosol|	Wnt signaling pathway|cell differentiation|negative regulation of Wnt signaling pathway|negative regulation of protein ubiquitination|oxidation-reduction process|cardiovascular system development|	thioredoxin-disulfide reductase activity|protein-disulfide reductase activity|	4	3047;32862;51095;72273	31.16,9.33,1.93,9.99	31.08,10.22,5.72,13.88	0,0.13,1.57,0.47	-0.0034718	1.5674	0.542604	1.02095	0.474494	0.0876401	0.0088001	0.0177201	0.0139401	0.12568	0,-0.13,-1.57,-0.47	-1.5674	0.0034718	-0.542604	-0.0642618	-0.131995	0.99114	0.91122	0.9817	0.89616	0.8133	28.51,3.12,1.45,3.73	27.29,5.66,1.52,4.43	-0.06,0.86,0.07,0.25	-0.0632974	0.858425	0.277754	0.553605	0.248786	0.13872	0.55494	0.3491	0.56564	0.51576	0.06,-0.86,-0.07,-0.25	-0.858425	0.0632974	-0.277754	-0.00190274
8709	PCGF2	polycomb group ring finger 2	nuclear chromatin|sex chromatin|nucleus|nuclear body|PcG protein complex|PRC1 complex|	negative regulation of transcription from RNA polymerase II promoter|in utero embryonic development|transcription, DNA-templated|anterior/posterior pattern specification|protein ubiquitination|histone acetylation|embryonic skeletal system morphogenesis|negative regulation of apoptotic signaling pathway|	DNA binding|chromatin binding|sequence-specific DNA binding transcription factor activity|ubiquitin-protein transferase activity|protein binding|zinc ion binding|	4	4961;37154;46451;65962	9.72,7.33,3.61,7.86	16.92,9.34,5.06,11.41	0.8,0.35,0.49,0.54	0.348581	0.799414	0.542605	0.668175	0.536937	0.0032201	0.19828	0.0177201	0.122	0.0885401	-0.8,-0.35,-0.49,-0.54	-0.799414	-0.348581	-0.542605	-0.417036	-0.48549	0.80244	0.99716	0.9817	0.99634	0.98602	4.42,3.2,1.41,4.34	5.42,3.45,1.42,3.87	0.29,0.11,0.02,-0.17	-0.166599	0.293182	0.0621787	0.199677	0.106171	0.19588	0.85068	0.53826	0.81284	0.6499	-0.29,-0.11,-0.02,0.17	-0.293182	0.166599	-0.0621787	0.0753192
1546	SLC15A3	solute carrier family 15 (oligopeptide transporter), member 3	lysosomal membrane|lysosomal membrane|integral component of membrane|	ion transport|protein transport|peptide transport|transmembrane transport|	symporter activity|	4	13633;27741;51064;61918	8.79,1.84,15.84,3.57	12.29,3.29,14.81,6.87	0.48,0.84,-0.1,0.94	-0.0969288	0.944289	0.542354	0.891608	0.838926	0.16114	0.12	0.0178001	0.0337801	0.0119801	-0.48,-0.84,0.1,-0.94	-0.944289	0.0969288	-0.542354	-0.193101	-0.483131	0.88118	0.83718	0.98168	0.96378	0.98578	2.96,1.24,9.07,2.71	2.93,1.89,8.38,21.98	-0.01,0.61,-0.11,3.02	-0.113625	3.01848	0.874111	1.81197	0.605468	0.16714	0.0081401	0.0469601	0.0302001	0.27186	0.01,-0.61,0.11,-3.02	-3.01848	0.113625	-0.874111	0.0637513
7620	ZNF644	zinc finger protein 644	nucleus|	transcription, DNA-templated|regulation of transcription, DNA-templated|	DNA binding|metal ion binding|	4	2920;33473;37989;55963	6.58,4.06,47.77,5.03	9.95,5.94,54.77,8.9	0.6,0.55,0.2,0.82	0.197444	0.82258	0.541977	0.709924	0.597268	0.0150001	0.18252	0.0179201	0.0970001	0.0624201	-0.6,-0.55,-0.2,-0.82	-0.82258	-0.197444	-0.541977	-0.374029	-0.550615	0.81904	0.98524	0.9816	0.99422	0.9923	4.51,2.39,17.55,2.83	4.06,4.39,54.19,18.45	-0.15,0.88,1.63,2.7	-0.151278	2.70244	1.26407	2.16455	1.62666	0.18566	0.0193201	0.0068001	0.0079601	0.0158201	0.15,-0.88,-1.63,-2.7	-2.70244	0.151278	-1.26407	-0.363581
5044	VPS52	vacuolar protein sorting 52 homolog (S. cerevisiae)	Golgi apparatus|endosome membrane|	ectodermal cell differentiation|protein transport|embryonic ectodermal digestive tract development|	protein binding|	4	16783;37026;52595;73128	1.84,4.85,25.93,6.49	2.32,8.9,29.45,11.1	0.34,0.87,0.18,0.77	0.183564	0.874305	0.541845	0.824222	0.774138	0.0169601	0.15242	0.0180001	0.0510001	0.0196401	-0.34,-0.87,-0.18,-0.77	-0.874305	-0.183564	-0.541845	-0.259469	-0.335374	0.84826	0.98312	0.9816	0.98114	0.95222	1.2,2.26,14.7,3.28	2.22,3.68,33.92,3.87	0.88,0.7,1.21,0.24	0.237049	1.20678	0.757492	1.04577	0.884767	0.0269401	0.37374	0.0757201	0.2454	0.14636	-0.88,-0.7,-1.21,-0.24	-1.20678	-0.237049	-0.757492	-0.46921
57	MEFV	Mediterranean fever	ruffle|nucleus|cytosol|microtubule|microtubule associated complex|lamellipodium|	inflammatory response|negative regulation of interleukin-1 beta production|negative regulation of interleukin-12 production|nucleotide-binding domain, leucine rich repeat containing receptor signaling pathway|innate immune response|negative regulation of inflammatory response|negative regulation of macrophage inflammatory protein 1 alpha production|positive regulation of cysteine-type endopeptida…	actin binding|zinc ion binding|	4	10836;35474;40270;68068	6.85,4.94,10.74,3.79	9.95,3.82,9.34,17.37	0.54,-0.37,-0.2,2.2	-0.370187	2.19594	0.540888	1.36805	0.540154	0.49092	0.0007801	0.0181801	0.0012601	0.0870401	-0.54,0.37,0.2,-2.2	-2.19594	0.370187	-0.540888	0.28627	0.202352	0.99918	0.51194	0.9814	0.41778	0.3035	3.32,3.08,10.7,1.86	11.82,2.88,3.54,4.1	1.83,-0.1,-1.6,1.14	-1.5961	1.83013	0.320791	1.48749	1.14484	0.8626	0.13672	0.31402	0.0821801	0.0710201	-1.83,0.1,1.6,-1.14	-1.83013	1.5961	-0.320791	0.845903
15665	QSOX2	quiescin Q6 sulfhydryl oxidase 2	extracellular region|plasma membrane|integral component of membrane|nuclear membrane|	cell redox homeostasis|oxidation-reduction process|	thiol oxidase activity|	4	13756;28776;45378;62077	1.75,1.53,1.8,7.47	2.37,1.49,3.96,11.59	0.43,-0.04,1.14,0.63	-0.0442018	1.13815	0.540421	0.886129	0.634111	0.1149	0.0532201	0.0182601	0.0349001	0.0491601	-0.43,0.04,-1.14,-0.63	-1.13815	0.0442018	-0.540421	-0.194712	-0.433627	0.94746	0.88428	0.98136	0.96428	0.97796	1.9,1.04,1.41,3.85	1.33,1.14,2.6,12.29	-0.51,0.13,0.88,1.67	-0.512958	1.673	0.544385	1.27886	0.884722	0.37726	0.1838	0.16416	0.14346	0.14664	0.51,-0.13,-0.88,-1.67	-1.673	0.512958	-0.544385	0.190092
17334	ZNF676	zinc finger protein 676	nucleus|	transcription, DNA-templated|regulation of transcription, DNA-templated|	DNA binding|metal ion binding|	1	19016	1.8	3.78	1.07	1.07231	1.07231	1.07231	1.07231	1.07231	0.0183801	0.0183801	0.0183801	0.0183801	0.0183801	-1.07	-1.07231	-1.07231	-1.07231	-1.07231	-1.07231	0.98242	0.98242	0.98242	0.98242	0.98242	2.39	2.03	-0.23	-0.229733	-0.229733	-0.229733	-0.229733	-0.229733	0.69162	0.69162	0.69162	0.69162	0.69162	0.23	0.229733	0.229733	0.229733	0.229733
12793	UBE2D1	ubiquitin-conjugating enzyme E2D 1	ubiquitin ligase complex|nucleoplasm|cytoplasm|cytosol|protein complex|	negative regulation of transcription from RNA polymerase II promoter|protein polyubiquitination|mitotic cell cycle|toll-like receptor signaling pathway|MyD88-independent toll-like receptor signaling pathway|transcription, DNA-templated|transcription initiation from RNA polymerase II promoter|ubiquitin-dependent protein catabolic process|mitotic spindle assembly checkpoint|transforming growth fact…	ubiquitin-protein transferase activity|protein binding|ATP binding|acid-amino acid ligase activity|	4	4926;31515;38742;60959	3.57,1.58,12.65,17.08	6.43,3.65,15.78,14.67	0.85,1.21,0.32,-0.22	-0.218645	1.21059	0.539868	1.02954	0.848502	0.2967	0.0396401	0.0184001	0.0132601	0.0111201	-0.85,-1.21,-0.32,0.22	-1.21059	0.218645	-0.539868	-0.0501916	-0.319028	0.96142	0.70244	0.98132	0.8848	0.94548	3.12,1.73,6.42,15.84	2.22,2.36,7.16,22.45	-0.49,0.45,0.16,0.5	-0.488987	0.503135	0.154686	0.475217	0.447298	0.36516	0.74864	0.45502	0.62208	0.37088	0.49,-0.45,-0.16,-0.5	-0.503135	0.488987	-0.154686	0.165844
12965	UQCRQ	ubiquinol-cytochrome c reductase, complex III subunit VII, 9.5kDa	mitochondrion|mitochondrial inner membrane|respiratory chain|	subthalamus development|pons development|cerebellar Purkinje cell layer development|hippocampus development|thalamus development|hypothalamus development|pyramidal neuron development|respiratory electron transport chain|midbrain development|cellular metabolic process|small molecule metabolic process|hydrogen ion transmembrane transport|	ubiquinol-cytochrome-c reductase activity|	4	9635;22037;47540;74321	3.52,18.58,16.72,2.28	5.23,14.23,21.56,6.96	0.57,-0.38,0.37,1.61	-0.384593	1.60632	0.539716	1.08854	0.570767	0.50968	0.0077601	0.0184201	0.0087201	0.0730201	-0.57,0.38,-0.37,-1.61	-1.60632	0.384593	-0.539716	0.00911018	-0.366373	0.99222	0.49294	0.98128	0.82686	0.96222	3.24,40.05,15.51,1.33	3.49,20.19,17.37,3.07	0.11,-0.99,0.16,1.21	-0.988256	1.21075	0.123245	0.68688	0.163015	0.62478	0.369	0.48336	0.47086	0.59594	-0.11,0.99,-0.16,-1.21	-1.21075	0.988256	-0.123245	0.44039
15480	CEPT1	choline/ethanolamine phosphotransferase 1	endoplasmic reticulum membrane|integral component of membrane|nuclear membrane|	lipid metabolic process|phospholipid metabolic process|phosphatidylethanolamine biosynthetic process|phosphatidylethanolamine biosynthetic process|phosphatidylcholine biosynthetic process|CDP-choline pathway|CDP-choline pathway|small molecule metabolic process|glycerophospholipid biosynthetic process|	diacylglycerol cholinephosphotransferase activity|ethanolaminephosphotransferase activity|metal ion binding|	4	714;36485;54366;72687	9.37,11.5,2.59,20.04	16.7,13.84,5.06,21.38	0.83,0.27,0.96,0.09	0.0931243	0.963298	0.539454	0.898665	0.834032	0.0378201	0.1107	0.0185201	0.0321201	0.0125201	-0.83,-0.27,-0.96,-0.09	-0.963298	-0.0931243	-0.539454	-0.180243	-0.267362	0.89138	0.96184	0.98128	0.95944	0.92162	2.79,5.16,1.33,4.59	7.91,5.84,1.38,15.25	1.5,0.18,0.05,1.73	0.0535549	1.7332	0.867315	1.61772	1.50223	0.0710601	0.16358	0.0479201	0.0560401	0.0242801	-1.5,-0.18,-0.05,-1.73	-1.7332	-0.0535549	-0.867315	-0.116912
15162	KLHL34	kelch-like family member 34	extracellular space|	None	None	4	13892;32112;50838;70551	29.43,8.13,7.82,1.71	34.17,9.87,9.91,4.26	0.22,0.28,0.34,1.32	0.215434	1.31951	0.538993	0.830642	0.341778	0.0128601	0.0253601	0.0186201	0.0491001	0.23846	-0.22,-0.28,-0.34,-1.32	-1.31951	-0.215434	-0.538993	-0.247345	-0.279255	0.97508	0.98774	0.98118	0.97852	0.9286	4.42,9.76,3.45,1.41	18.02,4.2,5.61,5.28	2.03,-1.22,0.7,1.91	-1.2177	2.02659	0.854763	1.9669	1.90722	0.73158	0.0912401	0.0508401	0.0174601	0.0052001	-2.03,1.22,-0.7,-1.91	-2.02659	1.2177	-0.854763	0.257379
5967	TCTEX1D1	Tctex1 domain containing 1	None	None	None	4	10094;21674;45579;59281	2.86,3.61,2.82,2.59	2.59,5.81,4.31,5.19	-0.14,0.68,0.61,1	-0.144182	1.00056	0.538734	0.842744	0.68493	0.2107	0.0957801	0.0187201	0.0455401	0.0362601	0.14,-0.68,-0.61,-1	-1.00056	0.144182	-0.538734	-0.234725	-0.613631	0.90648	0.78822	0.98118	0.9761	0.9956	1.33,1.82,1.57,1.49	5.61,2.03,1.42,2.13	2.08,0.16,-0.14,0.52	-0.142158	2.08056	0.654639	1.29804	0.515515	0.1816	0.0829401	0.1113	0.13704	0.32368	-2.08,-0.16,0.14,-0.52	-2.08056	0.142158	-0.654639	-0.0112421
2614	FAM214B	family with sequence similarity 214, member B	nucleus|	None	None	4	16823;20972;51804;72995	39,12.69,2.46,2.86	52.48,18.12,5.63,2.9	0.43,0.51,1.19,0.02	0.018431	1.19407	0.538543	0.853705	0.513336	0.0688801	0.0417001	0.0187601	0.0427001	0.10124	-0.43,-0.51,-1.19,-0.02	-1.19407	-0.018431	-0.538543	-0.223381	-0.428331	0.95926	0.9299	0.98114	0.97318	0.97678	43.31,4.46,2.55,2.59	45.73,6.83,5,26.4	0.08,0.61,0.97,3.35	0.0782988	3.34949	1.2532	2.16041	0.971336	0.0589001	0.0034201	0.0072601	0.0081001	0.11716	-0.08,-0.61,-0.97,-3.35	-3.34949	-0.0782988	-1.2532	-0.345994
9849	FAIM2	Fas apoptotic inhibitory molecule 2	integral component of membrane|cell junction|membrane raft|postsynaptic membrane|	apoptotic process|cerebellum development|cerebellar Purkinje cell layer development|cerebellar granular layer development|cerebellar Purkinje cell differentiation|negative regulation of apoptotic process|regulation of neuron apoptotic process|	None	4	12659;19277;47956;58079	26.6,2.82,1.18,3.66	35.32,4.57,2.32,3.82	0.41,0.7,0.98,0.06	0.0640272	0.980924	0.538435	0.840284	0.699643	0.0469601	0.10288	0.0188001	0.0462801	0.0328601	-0.41,-0.7,-0.98,-0.06	-0.980924	-0.0640272	-0.538435	-0.236587	-0.409146	0.89872	0.95236	0.98108	0.97642	0.97332	20.12,1.45,1.12,1.16	111.57,3.87,1.56,2.41	2.47,1.42,0.48,1.05	0.479138	2.47143	1.35493	1.94445	1.41747	0.0077601	0.0347801	0.0041201	0.0190401	0.0315601	-2.47,-1.42,-0.48,-1.05	-2.47143	-0.479138	-1.35493	-0.765404
11030	KCTD11	potassium channel tetramerization domain containing 11	cytoplasm|	cell cycle|negative regulation of neuroblast proliferation|protein ubiquitination|regulation of growth|positive regulation of neuron differentiation|negative regulation of smoothened signaling pathway|protein homooligomerization|	None	4	10995;32890;49808;68268	7.38,26.64,4.54,9.77	13,35.5,8.68,9.69	0.82,0.41,0.93,-0.01	-0.0116717	0.93332	0.538191	0.875249	0.817179	0.0932601	0.12388	0.0188801	0.0372201	0.0146001	-0.82,-0.41,-0.93,0.01	-0.93332	0.0116717	-0.538191	-0.201132	-0.413936	0.87674	0.90556	0.98102	0.9666	0.97412	2.39,26.48,2.67,3.89	13.27,58.47,3.54,2.41	2.48,1.14,0.41,-0.69	-0.691697	2.4761	0.833389	1.80957	1.14304	0.47166	0.0344401	0.0557201	0.0304601	0.0715801	-2.48,-1.14,-0.41,0.69	-2.4761	0.691697	-0.833389	0.142796
9115	MAPK15	mitogen-activated protein kinase 15	extracellular region|intracellular|nucleus|	negative regulation of transcription from RNA polymerase II promoter|MAPK cascade|MAPK cascade|positive regulation of protein phosphorylation|negative regulation of DNA replication|positive regulation of protein ubiquitination|response to estradiol|positive regulation of protein catabolic process|protein autophosphorylation|	MAP kinase activity|ATP binding|SH3 domain binding|	4	12783;29580;45387;70600	32.31,8.35,2.24,1.4	32.63,8.28,4.66,2.99	0.01,-0.01,1.06,1.09	-0.0126869	1.09379	0.538108	1.0755	1.05722	0.0938401	0.0646001	0.0188801	0.0094601	0.0020201	-0.01,0.01,-1.06,-1.09	-1.09379	0.0126869	-0.538108	-0.000711833	-0.0141105	0.93718	0.90502	0.98102	0.83796	0.6564	21.71,5.2,1.69,1.08	47.56,5.47,2.5,1.24	1.13,0.07,0.57,0.19	0.0729078	1.1316	0.490349	0.848431	0.56526	0.0609801	0.41024	0.19448	0.3609	0.29464	-1.13,-0.07,-0.57,-0.19	-1.1316	-0.0729078	-0.490349	-0.132266
5726	FN3K	fructosamine 3 kinase	cellular_component|	phosphorylation|fructoselysine metabolic process|epithelial cell differentiation|	fructosamine-3-kinase activity|	4	11557;18960;50083;66527	5.96,9.24,1.31,4.32	13.92,10.62,2.37,3.96	1.22,0.2,0.85,-0.13	-0.127673	1.22425	0.537775	1.03901	0.853778	0.19372	0.0372001	0.0190201	0.0122401	0.0106201	-1.22,-0.2,-0.85,0.13	-1.22425	0.127673	-0.537775	-0.0365376	-0.200748	0.9636	0.80526	0.98092	0.87244	0.8757	3.49,4.06,1.29,1.53	6.74,9.56,1.05,1.71	0.95,1.24,-0.3,0.16	-0.295835	1.23649	0.511968	1.09349	0.9505	0.26164	0.35736	0.182	0.22162	0.12436	-0.95,-1.24,0.3,-0.16	-1.23649	0.295835	-0.511968	0.0695571
6201	MYBL2	v-myb avian myeloblastosis viral oncogene homolog-like 2	nucleus|nucleoplasm|Myb complex|	G2/M transition of mitotic cell cycle|mitotic cell cycle|transcription, DNA-templated|positive regulation of transcription from RNA polymerase II promoter|regulation of cell cycle|spindle assembly involved in mitosis|	RNA polymerase II core promoter proximal region sequence-specific DNA binding|RNA polymerase II core promoter proximal region sequence-specific DNA binding transcription factor activity involved in positive regulation of transcription|chromatin binding|sequence-specific DNA binding transcription factor activity|protein binding|	4	16482;37085;52160;64874	3.39,2.95,4.63,6.85	4.31,5.85,3.91,14.28	0.35,0.99,-0.24,1.06	-0.243802	1.06046	0.537718	1.02472	0.988973	0.32966	0.0740401	0.0190401	0.0136401	0.0036201	-0.35,-0.99,0.24,-1.06	-1.06046	0.243802	-0.537718	-0.050717	-0.345236	0.92818	0.67042	0.9809	0.88518	0.95564	1.9,1.29,3,5.4	5.8,1.94,2.5,14.69	1.61,0.59,-0.26,1.44	-0.258874	1.6118	0.847523	1.5273	1.4428	0.24162	0.20436	0.0526201	0.0740001	0.0290001	-1.61,-0.59,0.26,-1.44	-1.6118	0.258874	-0.847523	-0.167748
15980	TMEM230	transmembrane protein 230	integral component of membrane|	None	None	4	13859;28067;39629;72039	4.54,8.84,2.2,1	8.1,13.09,3.69,1	0.83,0.57,0.75,0	0	0.834659	0.537521	0.791949	0.74924	0.0778401	0.17454	0.0190601	0.0609601	0.0234801	-0.83,-0.57,-0.75,0	-0.834659	0	-0.537521	-0.283093	-0.566185	0.82642	0.91684	0.98086	0.98528	0.99352	1.41,2.55,1.33,1	3.77,5.09,1.85,1	1.42,1,0.48,0	0	1.42314	0.724758	1.21069	0.998237	0.0934401	0.27566	0.0867001	0.16994	0.10944	-1.42,-1,-0.48,0	-1.42314	0	-0.724758	-0.238825
5459	TNF	tumor necrosis factor	phagocytic cup|extracellular region|extracellular space|plasma membrane|integral component of plasma membrane|external side of plasma membrane|cell surface|membrane raft|recycling endosome|	protein import into nucleus, translocation|negative regulation of transcription from RNA polymerase II promoter|MAPK cascade|activation of MAPKKK activity|activation of MAPK activity|response to hypoxia|cell activation|positive regulation of cytokine production|positive regulation of protein phosphorylation|negative regulation of L-glutamate transport|chronic inflammatory response to antigenic st…	protease binding|cytokine activity|tumor necrosis factor receptor binding|protein binding|identical protein binding|transcription regulatory region DNA binding|	4	18262;30445;37514;68783	22.17,88.47,1.09,3.97	33.51,90.81,2.19,5.63	0.6,0.04,1.01,0.51	0.0377549	1.00917	0.537114	0.80262	0.596067	0.0604001	0.0916001	0.0191201	0.0576801	0.0627401	-0.6,-0.04,-1.01,-0.51	-1.00917	-0.0377549	-0.537114	-0.271608	-0.505461	0.91096	0.93918	0.9808	0.98332	0.98818	6.71,110,1.12,2.18	50.71,141.39,1.75,3.82	2.92,0.36,0.64,0.81	0.362184	2.91865	1.18309	1.8636	0.808555	0.0138801	0.0111601	0.0106201	0.0253401	0.17532	-2.92,-0.36,-0.64,-0.81	-2.91865	-0.362184	-1.18309	-0.502574
2588	TNFSF13B	tumor necrosis factor (ligand) superfamily, member 13b	extracellular space|cytoplasm|plasma membrane|integral component of membrane|perinuclear region of cytoplasm|	B cell homeostasis|positive regulation of germinal center formation|immune response|signal transduction|cell proliferation|positive regulation of cell proliferation|positive regulation of B cell proliferation|T cell costimulation|B cell costimulation|positive regulation of T cell proliferation|immunoglobulin secretion|	receptor binding|cytokine activity|tumor necrosis factor receptor binding|protein binding|	4	10999;31797;39155;68907	6,3.3,2.68,2.86	8.63,4.4,3.51,5.06	0.52,0.41,0.39,0.82	0.389482	0.822619	0.537083	0.673095	0.523571	0.0021401	0.18244	0.0191201	0.11892	0.0954801	-0.52,-0.41,-0.39,-0.82	-0.822619	-0.389482	-0.537083	-0.40107	-0.412659	0.81908	0.99822	0.9808	0.99574	0.9738	1.77,1.77,1.73,3.24	1.94,2.5,1.28,3.16	0.13,0.5,-0.44,-0.04	-0.435257	0.497408	0.0389795	0.313265	0.129122	0.33606	0.75188	0.55866	0.73808	0.63712	-0.13,-0.5,0.44,0.04	-0.497408	0.435257	-0.0389795	0.235306
15311	POU2F2	POU class 2 homeobox 2	nucleus|cytoplasm|	mature B cell differentiation|immunoglobulin secretion involved in immune response|transcription from RNA polymerase II promoter|humoral immune response|positive regulation of transcription, DNA-templated|cell maturation|	sequence-specific DNA binding transcription factor activity|protein domain specific binding|sequence-specific DNA binding|	4	11868;29554;40380;60022	2.73,5.69,4.28,3.26	4.53,4.84,8.81,4.97	0.73,-0.24,1.04,0.61	-0.235209	1.04211	0.536921	0.886942	0.73177	0.31798	0.0792401	0.0191401	0.0348201	0.0265801	-0.73,0.24,-1.04,-0.61	-1.04211	0.235209	-0.536921	-0.186899	-0.609008	0.92338	0.68144	0.98078	0.96174	0.99548	1.53,1.37,1.94,1.9	1.61,4.34,10.74,1.56	0.07,1.67,2.47,-0.28	-0.277954	2.47008	0.98339	2.06832	1.66656	0.25188	0.0350801	0.0285001	0.0119801	0.0137001	-0.07,-1.67,-2.47,0.28	-2.47008	0.277954	-0.98339	0.10154
2606	DFFA	DNA fragmentation factor, 45kDa, alpha polypeptide	nuclear chromatin|nucleus|nucleoplasm|cytoplasm|cytosol|cytosol|	apoptotic DNA fragmentation|apoptotic process|cellular component disassembly involved in execution phase of apoptosis|positive regulation of apoptotic process|thymocyte apoptotic process|negative regulation of execution phase of apoptosis|negative regulation of apoptotic DNA fragmentation|	protein binding|	4	17343;26814;46992;56132	1.35,2.95,15.48,8.75	3.03,4,10.66,18.56	1.16,0.44,-0.54,1.08	-0.538292	1.16138	0.536865	1.12296	1.08455	0.68694	0.0478801	0.0191601	0.0069401	0.0015401	-1.16,-0.44,0.54,-1.08	-1.16138	0.538292	-0.536865	0.0492337	-0.439824	0.95262	0.313	0.98078	0.77778	0.97922	1.2,2.51,6.99,13.27	1.66,1.24,4.48,20.75	0.46,-1.02,-0.64,0.65	-1.02195	0.645223	-0.139157	0.553716	0.462209	0.64198	0.6731	0.70836	0.56556	0.35956	-0.46,1.02,0.64,-0.65	-0.645223	1.02195	0.139157	0.83203
1341	WFDC3	WAP four-disulfide core domain 3	extracellular region|	negative regulation of endopeptidase activity|	serine-type endopeptidase inhibitor activity|	4	3076;22127;42203;64076	7.6,57.42,2.51,58.04	14.59,63.99,5.37,55.88	0.94,0.16,1.1,-0.05	-0.0548693	1.0989	0.535285	1.01985	0.940805	0.12398	0.0631601	0.0194601	0.0140401	0.0055601	-0.94,-0.16,-1.1,0.05	-1.0989	0.0548693	-0.535285	-0.0507171	-0.156304	0.93848	0.87562	0.98052	0.88518	0.8365	3.61,35.85,1.86,79.22	5.47,253.04,4.39,105.6	0.6,2.82,1.24,0.41	0.414591	2.81926	1.26853	2.03002	1.24078	0.0106801	0.0145801	0.0066401	0.0139401	0.0549401	-0.6,-2.82,-1.24,-0.41	-2.81926	-0.414591	-1.26853	-0.507041
16892	KCNRG	potassium channel regulator	endoplasmic reticulum|	protein homooligomerization|	identical protein binding|	4	180;35851;41100;57963	13.22,2.86,2.82,9.95	11.19,5.28,6.65,11.9	-0.24,0.88,1.24,0.26	-0.240872	1.23904	0.535155	1.06162	0.884193	0.32608	0.0354201	0.0194601	0.0104601	0.0087001	0.24,-0.88,-1.24,-0.26	-1.23904	0.240872	-0.535155	-0.00869347	-0.258259	0.96548	0.6743	0.98052	0.84586	0.91604	20.81,1.69,1.33,6.91	38.44,1.66,1.33,9.28	0.89,-0.03,0,0.42	-0.0297205	0.885184	0.320949	0.655063	0.424941	0.11496	0.53926	0.31386	0.4927	0.38734	-0.89,0.03,0,-0.42	-0.885184	0.0297205	-0.320949	0.0131644
16978	RABGAP1L	RAB GTPase activating protein 1-like	nucleus|early endosome|Golgi apparatus|	positive regulation of Rab GTPase activity|positive regulation of Rab GTPase activity|regulation of protein localization|	Rab GTPase activator activity|Rab GTPase binding|	4	8106;20434;51533;68477	19.51,5.38,2.77,4.06	29.06,6.96,4.18,6.16	0.57,0.37,0.59,0.6	0.369294	0.603209	0.534611	0.597351	0.591494	0.0026201	0.36602	0.0195801	0.17348	0.0643601	-0.57,-0.37,-0.59,-0.6	-0.603209	-0.369294	-0.534611	-0.47187	-0.574447	0.63382	0.99772	0.98038	0.99802	0.9939	12.94,4.67,1.57,2.39	43.19,9.42,2.08,9.32	1.74,1.01,0.41,1.97	0.40639	1.96648	1.28094	1.85243	1.73839	0.0112001	0.10406	0.0062801	0.0263001	0.0101801	-1.74,-1.01,-0.41,-1.97	-1.96648	-0.40639	-1.28094	-0.709455
15621	DNAJC11	DnaJ (Hsp40) homolog, subfamily C, member 11	mitochondrial inner membrane|extracellular vesicular exosome|	None	protein binding|	4	1180;29716;44591;67246	44.14,3.3,1.35,2.02	44.76,7.31,1.22,4.4	0.02,1.15,-0.15,1.12	-0.149999	1.14574	0.53476	1.1344	1.12305	0.21694	0.0521601	0.0195801	0.0063001	0.0011401	-0.02,-1.15,0.15,-1.12	-1.14574	0.149999	-0.53476	0.0648753	-0.0202483	0.94838	0.7827	0.9804	0.75608	0.66606	30.51,2.39,1.12,2.26	46.67,3.45,1.14,2.32	0.61,0.53,0.02,0.03	0.0239758	0.613045	0.300196	0.571632	0.53022	0.0800601	0.69128	0.33038	0.55184	0.31624	-0.61,-0.53,-0.02,-0.03	-0.613045	-0.0239758	-0.300196	-0.0287595
2791	DMRTA1	DMRT-like family A1	nucleus|	ovarian follicle development|transcription, DNA-templated|regulation of transcription, DNA-templated|male mating behavior|	sequence-specific DNA binding transcription factor activity|protein homodimerization activity|sequence-specific DNA binding|metal ion binding|	4	5294;29018;54037;63375	11.14,5.25,3.21,2.06	15.73,8.5,4.4,2.9	0.5,0.69,0.45,0.49	0.451876	0.694564	0.533529	0.596215	0.497867	0.0011601	0.2774	0.0197201	0.17446	0.11026	-0.5,-0.69,-0.45,-0.49	-0.694564	-0.451876	-0.533529	-0.470842	-0.489809	0.72188	0.999	0.98014	0.99794	0.98658	5.61,2.1,1.33,1.16	6.83,3.35,3.59,1.14	0.29,0.67,1.44,-0.03	-0.0274938	1.43546	0.591822	1.05475	0.674042	0.11282	0.27066	0.14002	0.24086	0.23682	-0.29,-0.67,-1.44,0.03	-1.43546	0.0274938	-0.591822	-0.128891
6348	NO_CURRENT_155	#N/A	#N/A	#N/A	#N/A	4	17238;35982;54729;73395	2.86,29.17,6.98,14.02	6.51,28.13,13.18,14.81	1.19,-0.05,0.92,0.08	-0.0522539	1.18751	0.532696	1.05214	0.916762	0.12188	0.0430001	0.0198001	0.0112001	0.0067401	-1.19,0.05,-0.92,-0.08	-1.18751	0.0522539	-0.532696	-0.0132566	-0.0787672	0.958	0.87806	0.98002	0.85052	0.7514	1.69,16.37,2.02,8.42	6.03,13.04,2.83,5.99	1.83,-0.33,0.49,-0.49	-0.492173	1.83316	0.375595	1.16121	0.489267	0.36706	0.13586	0.27078	0.18998	0.34056	-1.83,0.33,-0.49,0.49	-1.83316	0.492173	-0.375595	0.410024
13779	ERO1L	ERO1-like (S. cerevisiae)	endoplasmic reticulum|endoplasmic reticulum lumen|endoplasmic reticulum membrane|membrane|intracellular membrane-bounded organelle|	protein folding|cellular protein modification process|response to temperature stimulus|endoplasmic reticulum unfolded protein response|response to endoplasmic reticulum stress|cellular protein metabolic process|brown fat cell differentiation|chaperone mediated protein folding requiring cofactor|release of sequestered calcium ion into cytosol|oxidation-reduction process|intrinsic apoptotic signali…	protein disulfide isomerase activity|protein binding|oxidoreductase activity|oxidoreductase activity, acting on a sulfur group of donors, disulfide as acceptor|	4	9405;28316;55723;66521	12.47,1.71,7.42,1.97	23.54,2.32,9.34,2.68	0.92,0.44,0.33,0.44	0.331259	0.916698	0.53256	0.680054	0.44341	0.0038201	0.13126	0.0198401	0.11458	0.14776	-0.92,-0.44,-0.33,-0.44	-0.916698	-0.331259	-0.53256	-0.385065	-0.438871	0.86914	0.99644	0.98002	0.99488	0.97898	3.53,1.16,3.89,1.16	9.42,1.94,5.04,1.05	1.42,0.74,0.37,-0.15	-0.151604	1.41696	0.594356	1.07778	0.7386	0.18576	0.27832	0.139	0.22906	0.20678	-1.42,-0.74,-0.37,0.15	-1.41696	0.151604	-0.594356	-0.110932
5383	KIAA2022	KIAA2022	nucleus|delta DNA polymerase complex|	base-excision repair, gap-filling|nucleotide-excision repair, DNA gap filling|regulation of mitotic cell cycle|nervous system development|DNA replication, removal of RNA primer|DNA replication proofreading|nucleic acid phosphodiester bond hydrolysis|	DNA-directed DNA polymerase activity|3'-5' exonuclease activity|	4	8066;26128;44252;67628	18.45,6.14,21.46,28.68	22.88,8.81,33.78,44.8	0.31,0.52,0.65,0.64	0.310518	0.654283	0.532397	0.64894	0.643597	0.0048201	0.31672	0.0198801	0.1346	0.0468201	-0.31,-0.52,-0.65,-0.64	-0.654283	-0.310518	-0.532397	-0.415854	-0.521191	0.68378	0.9955	0.97998	0.99626	0.98984	4.91,6.54,14.86,10.05	16.94,4.57,72.16,34.3	1.79,-0.52,2.28,1.77	-0.516521	2.27981	1.33009	2.03291	1.78601	0.37898	0.0546401	0.0047401	0.0137601	0.0086601	-1.79,0.52,-2.28,-1.77	-2.27981	0.516521	-1.33009	-0.627263
2893	PRKAG3	protein kinase, AMP-activated, gamma 3 non-catalytic subunit	extracellular space|cytosol|AMP-activated protein kinase complex|	glycogen biosynthetic process|protein phosphorylation|fatty acid biosynthetic process|cell cycle arrest|insulin receptor signaling pathway|glucose transport|intracellular signal transduction|membrane organization|	AMP-activated protein kinase activity|ATP binding|protein kinase binding|	4	1921;25550;48058;56187	50.16,3.48,2.68,1	59.49,8.28,3.82,1.09	0.25,1.25,0.51,0.12	0.121977	1.25026	0.532358	0.880618	0.510979	0.0295201	0.0335401	0.0199001	0.0360801	0.103	-0.25,-1.25,-0.51,-0.12	-1.25026	-0.121977	-0.532358	-0.184098	-0.24622	0.96722	0.97046	0.97998	0.9607	0.90864	48,1.82,1.61,1	20.14,2.5,2.13,1	-1.25,0.46,0.4,0	-1.25281	0.464643	-0.0966274	0.433151	0.401658	0.7442	0.7688	0.67468	0.65262	0.40234	1.25,-0.46,-0.4,0	-0.464643	1.25281	0.0966274	0.626405
9767	FAM171A2	family with sequence similarity 171, member A2	integral component of membrane|	None	None	4	14273;34710;48319;68294	1.04,1.04,13.8,19.33	1.71,1.88,18.07,21.91	0.71,0.85,0.39,0.18	0.180336	0.849939	0.53184	0.778934	0.707929	0.0174001	0.16602	0.0201201	0.0657201	0.0314401	-0.71,-0.85,-0.39,-0.18	-0.849939	-0.180336	-0.53184	-0.284745	-0.389154	0.83506	0.98236	0.97988	0.98562	0.96872	1,1.08,4.46,8.3	1,1.05,5.19,15.96	0,-0.05,0.22,0.94	-0.0467608	0.943529	0.278184	0.579749	0.215969	0.12302	0.51002	0.34862	0.54606	0.54938	0,0.05,-0.22,-0.94	-0.943529	0.0467608	-0.278184	0.0233804
18559	VWF	von Willebrand factor	extracellular region|extracellular region|extracellular region|proteinaceous extracellular matrix|endoplasmic reticulum|external side of plasma membrane|extracellular matrix|platelet alpha granule|platelet alpha granule lumen|Weibel-Palade body|extracellular vesicular exosome|	liver development|placenta development|platelet degranulation|cell adhesion|blood coagulation|blood coagulation|blood coagulation, intrinsic pathway|hemostasis|response to wounding|platelet activation|platelet activation|platelet activation|extracellular matrix organization|cell-substrate adhesion|protein homooligomerization|	glycoprotein binding|protease binding|protease binding|integrin binding|protein binding|collagen binding|immunoglobulin binding|identical protein binding|protein homodimerization activity|protein N-terminus binding|chaperone binding|	4	9973;24899;42208;65650	4.63,3.79,12.29,2.99	7.62,7.4,11.28,4.44	0.72,0.96,-0.12,0.57	-0.124328	0.964571	0.5318	0.841137	0.717703	0.19038	0.11016	0.0201601	0.0461001	0.0291801	-0.72,-0.96,0.12,-0.57	-0.964571	0.124328	-0.5318	-0.222463	-0.569255	0.89192	0.8077	0.97986	0.97298	0.99364	11.27,1.94,3.73,1.37	6.5,3.45,4.43,2.13	-0.79,0.83,0.25,0.64	-0.79365	0.83054	0.231202	0.734837	0.639134	0.52426	0.5707	0.38796	0.43784	0.25434	0.79,-0.83,-0.25,-0.64	-0.83054	0.79365	-0.231202	0.272432
3876	ADRA2A	adrenoceptor alpha 2A	cytoplasm|plasma membrane|integral component of plasma membrane|basolateral plasma membrane|receptor complex|synapse|	positive regulation of cytokine production|acute inflammatory response|energy reserve metabolic process|DNA replication|cellular component movement|signal transduction|G-protein coupled receptor signaling pathway|negative regulation of adenylate cyclase activity|Ras protein signal transduction|Rho protein signal transduction|female pregnancy|blood coagulation|positive regulation of cell prolifera…	alpha2-adrenergic receptor activity|alpha2-adrenergic receptor activity|protein binding|protein kinase binding|alpha-1B adrenergic receptor binding|alpha-2C adrenergic receptor binding|thioesterase binding|heterotrimeric G-protein binding|protein homodimerization activity|protein heterodimerization activity|protein heterodimerization activity|epinephrine binding|norepinephrine binding|	4	6803;29996;40442;59276	1.13,1.75,4.9,1.13	1.09,3.65,6.29,1.93	-0.06,1.06,0.36,0.77	-0.0579949	1.05688	0.531669	0.911394	0.765907	0.12638	0.0750801	0.0202201	0.0296401	0.0212401	0.06,-1.06,-0.36,-0.77	-1.05688	0.0579949	-0.531669	-0.151944	-0.361882	0.92696	0.87262	0.97984	0.94874	0.9612	1.12,1.16,1.45,1.08	1,2.46,1.71,1.19	-0.17,1.08,0.24,0.14	-0.166438	1.07954	0.321111	0.657632	0.235721	0.19436	0.43552	0.31372	0.49122	0.53516	0.17,-1.08,-0.24,-0.14	-1.07954	0.166438	-0.321111	0.01541
17997	LEMD3	LEM domain containing 3	nuclear inner membrane|integral component of nuclear inner membrane|membrane|integral component of membrane|	negative regulation of transforming growth factor beta receptor signaling pathway|negative regulation of BMP signaling pathway|negative regulation of activin receptor signaling pathway|skeletal muscle cell differentiation|regulation of cell cycle|	nucleotide binding|DNA binding|protein binding|	4	11192;19352;46203;61179	5.12,1.75,7.55,2.42	9.51,2.41,8.23,3.78	0.89,0.46,0.12,0.64	0.124333	0.894227	0.530882	0.769466	0.644706	0.0289001	0.1422	0.0204001	0.0695201	0.0464801	-0.89,-0.46,-0.12,-0.64	-0.894227	-0.124333	-0.530882	-0.292297	-0.46026	0.85856	0.97152	0.97972	0.98654	0.98272	1.37,1.12,3.16,1.29	1.99,1.09,6.55,1.8	0.54,-0.04,1.05,0.49	-0.0367453	1.05132	0.510059	0.795756	0.540197	0.11742	0.44986	0.1831	0.39608	0.31008	-0.54,0.04,-1.05,-0.49	-1.05132	0.0367453	-0.510059	-0.224362
2490	CD84	CD84 molecule	plasma membrane|integral component of plasma membrane|extracellular vesicular exosome|	defense response|homophilic cell adhesion|blood coagulation|leukocyte migration|	receptor activity|protein binding|	4	891;22056;43799;70371	2.46,19.82,8.62,13.05	6.43,27.73,8.5,15.78	1.38,0.48,-0.02,0.27	-0.0199396	1.38436	0.530784	0.934405	0.484452	0.0979201	0.0191001	0.0204201	0.0253601	0.11834	-1.38,-0.48,0.02,-0.27	-1.38436	0.0199396	-0.530784	-0.127162	-0.274264	0.98132	0.90138	0.97966	0.93774	0.92578	2.06,13.11,4.26,25.62	2.36,21.46,3.21,9.75	0.2,0.71,-0.41,-1.39	-1.39414	0.711287	-0.223149	0.454971	0.198655	0.79766	0.63784	0.76954	0.6372	0.55862	-0.2,-0.71,0.41,1.39	-0.711287	1.39414	0.223149	0.901268
10369	KIAA0101	KIAA0101	nucleus|cytoplasm|perinuclear region of cytoplasm|	DNA replication|cellular response to DNA damage stimulus|response to UV|translesion synthesis|centrosome organization|regulation of cell cycle|	chromatin binding|protein binding|	4	16955;20262;51809;63223	21.02,19.11,5.74,5.83	23.1,29.41,6.6,13.04	0.14,0.62,0.2,1.16	0.136301	1.16234	0.530629	0.891991	0.62164	0.0262401	0.0476601	0.0204401	0.0336801	0.0531201	-0.14,-0.62,-0.2,-1.16	-1.16234	-0.136301	-0.530629	-0.169267	-0.202233	0.95294	0.97406	0.97962	0.95558	0.8772	6.3,5.16,1.9,2.63	14.69,11.11,2.22,3.45	1.22,1.11,0.23,0.39	0.228841	1.22123	0.736694	1.16425	1.10727	0.0280601	0.36516	0.0823401	0.18844	0.0788201	-1.22,-1.11,-0.23,-0.39	-1.22123	-0.228841	-0.736694	-0.309137
12440	SRPR	signal recognition particle receptor (docking protein)	endoplasmic reticulum|signal recognition particle receptor complex|endoplasmic reticulum membrane|membrane|integral component of membrane|extracellular vesicular exosome|	GTP catabolic process|translation|cotranslational protein targeting to membrane|SRP-dependent cotranslational protein targeting to membrane|activation of signaling protein activity involved in unfolded protein response|gene expression|endoplasmic reticulum unfolded protein response|cellular protein metabolic process|	GTPase activity|signal recognition particle binding|GTP binding|poly(A) RNA binding|	4	8546;29221;38970;68995	2.99,2.51,19.07,2.2	4.79,4.13,21.2,3.25	0.68,0.72,0.15,0.57	0.15306	0.721584	0.529956	0.700579	0.679575	0.0233601	0.25506	0.0205401	0.10208	0.0372401	-0.68,-0.72,-0.15,-0.57	-0.721584	-0.15306	-0.529956	-0.359333	-0.565605	0.7443	0.97674	0.97948	0.99318	0.9935	1.33,1.65,13.76,1.16	2.13,2.18,17.41,1.89	0.68,0.4,0.34,0.7	0.339909	0.703206	0.530768	0.693009	0.682812	0.0156601	0.6419	0.1717	0.4665	0.23244	-0.68,-0.4,-0.34,-0.7	-0.703206	-0.339909	-0.530768	-0.368527
12923	NOVA2	neuro-oncological ventral antigen 2	nucleus|	None	RNA binding|poly(A) RNA binding|	4	6041;26271;47687;62121	4.01,5.47,4.37,1.04	8.63,3.29,9.2,1.66	1.11,-0.73,1.08,0.67	-0.73256	1.10545	0.529793	1.0908	1.07615	0.84622	0.0609601	0.0205801	0.0086401	0.0016801	-1.11,0.73,-1.08,-0.67	-1.10545	0.73256	-0.529793	0.0312151	-0.67013	0.94006	0.15568	0.97946	0.8004	0.99734	4.38,1.94,3.77,1	40.36,5.51,14.83,1.05	3.2,1.51,1.97,0.07	0.0663032	3.20303	1.68834	2.58897	1.9749	0.0642201	0.0048201	0.0005001	0.0011401	0.0039401	-3.2,-1.51,-1.97,-0.07	-3.20303	-0.0663032	-1.68834	-0.787718
4719	DTL	denticleless E3 ubiquitin protein ligase homolog (Drosophila)	nucleus|chromosome|nucleolus|cytoplasm|centrosome|Cul4A-RING E3 ubiquitin ligase complex|Cul4B-RING E3 ubiquitin ligase complex|nuclear membrane|intracellular membrane-bounded organelle|	protein polyubiquitination|protein polyubiquitination|DNA replication|ubiquitin-dependent protein catabolic process|ubiquitin-dependent protein catabolic process|protein monoubiquitination|cellular response to DNA damage stimulus|response to UV|translesion synthesis|G2 DNA damage checkpoint|regulation of cell cycle|	ubiquitin-protein transferase activity|protein binding|	4	14534;19489;39333;72508	2.77,5.38,7.29,15.75	6.91,6.65,7.79,20.76	1.32,0.3,0.1,0.4	0.0965596	1.31825	0.529355	0.858542	0.398836	0.0368001	0.0256201	0.0206201	0.0412601	0.18424	-1.32,-0.3,-0.1,-0.4	-1.31825	-0.0965596	-0.529355	-0.200168	-0.303777	0.97484	0.96274	0.97934	0.96636	0.9395	5.16,3,2.63,4.26	6.64,6.64,8.85,19.86	0.37,1.15,1.75,2.22	0.365257	2.22057	1.37129	1.9858	1.75103	0.0137001	0.0613401	0.0038401	0.0163401	0.0096401	-0.37,-1.15,-1.75,-2.22	-2.22057	-0.365257	-1.37129	-0.756781
17490	TGDS	TDP-glucose 4,6-dehydratase	None	nucleotide-sugar metabolic process|	dTDP-glucose 4,6-dehydratase activity|coenzyme binding|	4	10486;18918;37603;57087	1,4.76,16.32,1.22	1.22,10.18,23.01,1.44	0.29,1.09,0.5,0.24	0.238617	1.09471	0.529083	0.795084	0.495454	0.0102001	0.0642401	0.0207201	0.0599201	0.1117	-0.29,-1.09,-0.5,-0.24	-1.09471	-0.238617	-0.529083	-0.263081	-0.287546	0.93768	0.9902	0.97918	0.9819	0.93264	1,1.82,14.17,1.16	1,1.94,22.07,1.09	0,0.1,0.64,-0.09	-0.0882149	0.639634	0.161944	0.367996	0.096357	0.15004	0.6764	0.44884	0.69958	0.65836	0,-0.1,-0.64,0.09	-0.639634	0.0882149	-0.161944	0.0441074
8410	LTB4R	leukotriene B4 receptor	plasma membrane|integral component of plasma membrane|	cellular component movement|muscle contraction|inflammatory response|immune response|G-protein coupled receptor signaling pathway|phospholipase C-activating G-protein coupled receptor signaling pathway|	nucleotide binding|leukotriene B4 receptor activity|leukotriene receptor activity|	4	13913;19614;46141;72399	35.94,2.95,1.31,9.15	31.26,4.71,4.31,8.68	-0.2,0.67,1.72,-0.08	-0.201324	1.71759	0.528478	1.19593	0.674283	0.27546	0.0051401	0.0209201	0.0041001	0.0386801	0.2,-0.67,-1.72,0.08	-1.71759	0.201324	-0.528478	0.138978	0.0766317	0.99474	0.72406	0.9791	0.64962	0.49128	80.81,1.69,1.2,2.02	73.1,1.38,3.87,4.48	-0.14,-0.3,1.68,1.15	-0.298799	1.6843	0.597672	1.41711	1.14991	0.2636	0.17974	0.13734	0.10062	0.0701001	0.14,0.3,-1.68,-1.15	-1.6843	0.298799	-0.597672	0.221763
996	MRPS18A	mitochondrial ribosomal protein S18A	mitochondrial small ribosomal subunit|	translation|	structural constituent of ribosome|	4	6358;33680;48583;67238	5.61,3.75,4.23,11.41	11.45,6.56,3.69,15.82	1.03,0.81,-0.2,0.47	-0.197712	1.03092	0.52829	0.91947	0.808017	0.27148	0.0843801	0.0209401	0.0280401	0.0155201	-1.03,-0.81,0.2,-0.47	-1.03092	0.197712	-0.52829	-0.137109	-0.47193	0.91834	0.72764	0.9791	0.94194	0.98424	4.67,2.22,1.53,4.95	4.81,9.51,2.41,7.07	0.04,2.1,0.66,0.51	0.0429071	2.09742	0.827249	1.37678	0.656142	0.0741001	0.0801401	0.0571401	0.11222	0.24524	-0.04,-2.1,-0.66,-0.51	-2.09742	-0.0429071	-0.827249	-0.277718
18377	NID2	nidogen 2 (osteonidogen)	extracellular region|basement membrane|cell surface|extracellular matrix|extracellular matrix|extracellular vesicular exosome|	cell adhesion|cell-matrix adhesion|extracellular matrix organization|basement membrane organization|	calcium ion binding|protein binding|collagen binding|	4	9769;36513;49956;70281	5.78,8.93,13.31,6.45	11.1,12.29,11.15,12.6	0.94,0.46,-0.26,0.97	-0.256202	0.966831	0.528255	0.953862	0.940893	0.34484	0.10924	0.0209601	0.0222601	0.0055601	-0.94,-0.46,0.26,-0.97	-0.966831	0.256202	-0.528255	-0.102648	-0.461499	0.89268	0.6556	0.9791	0.92346	0.98284	3.89,15.14,6.91,7.77	5.61,9.28,8.95,8.38	0.53,-0.71,0.37,0.11	-0.706983	0.526462	0.0756621	0.449639	0.372816	0.48034	0.737	0.52554	0.64104	0.42334	-0.53,0.71,-0.37,-0.11	-0.526462	0.706983	-0.0756621	0.298315
17947	PCNA	proliferating cell nuclear antigen	nucleus|nucleoplasm|DNA replication factor C complex|cytoplasm|centrosome|nuclear replication fork|PCNA complex|extracellular vesicular exosome|PCNA-p21 complex|	G1/S transition of mitotic cell cycle|regulation of transcription involved in G1/S transition of mitotic cell cycle|mitotic cell cycle|telomere maintenance via recombination|telomere maintenance|DNA replication|DNA strand elongation involved in DNA replication|leading strand elongation|regulation of DNA replication|DNA repair|DNA repair|transcription-coupled nucleotide-excision repair|base-excisi…	purine-specific mismatch base pair DNA N-glycosylase activity|protein binding|DNA polymerase processivity factor activity|receptor tyrosine kinase binding|dinucleotide insertion or deletion binding|MutLalpha complex binding|identical protein binding|DNA polymerase binding|	4	1092;19910;54499;63399	4.19,1.53,1.31,1	5.63,2.76,2.06,1.13	0.43,0.85,0.65,0.18	0.179304	0.852123	0.527671	0.752139	0.652155	0.0175001	0.16444	0.0211001	0.0764801	0.0444401	-0.43,-0.85,-0.65,-0.18	-0.852123	-0.179304	-0.527671	-0.303203	-0.427103	0.83668	0.982	0.979	0.98778	0.97654	1.86,1.16,1.24,1	1.66,1.33,1.09,1.09	-0.16,0.19,-0.19,0.13	-0.185953	0.192664	-0.00649274	0.161178	0.129693	0.20394	0.8928	0.59918	0.83542	0.63206	0.16,-0.19,0.19,-0.13	-0.192664	0.185953	0.00649274	0.174164
17077	ZNF578	zinc finger protein 578	nucleus|cytoplasm|	transcription, DNA-templated|regulation of transcription, DNA-templated|	DNA binding|metal ion binding|	3	4072;41035;62308	6.45,1.49,1.18	8.85,3.43,1.31	0.46,1.2,0.15	0.152934	1.20404	0.604761	0.830674	0.457305	0.0579601	0.0303601	0.0211801	0.0288401	0.0787601	-0.46,-1.2,-0.15	-1.20404	-0.152934	-0.604761	-0.305119	-0.457305	0.96938	0.94156	0.97974	0.95172	0.92138	2.18,1.12,1.12	6.13,1.66,1.05	1.49,0.56,-0.1	-0.100135	1.48931	0.650851	1.02634	0.563375	0.24746	0.1917	0.14318	0.16512	0.17704	-1.49,-0.56,0.1	-1.48931	0.100135	-0.650851	-0.23162
2240	IRF1	interferon regulatory factor 1	nuclear chromatin|nucleus|nucleoplasm|cytoplasm|cytosol|	regulation of adaptive immune response|transcription from RNA polymerase II promoter|apoptotic process|cell cycle arrest|blood coagulation|negative regulation of cell proliferation|cytokine-mediated signaling pathway|positive regulation of type I interferon production|positive regulation of interferon-beta production|regulation of MyD88-dependent toll-like receptor signaling pathway|cellular resp…	RNA polymerase II core promoter proximal region sequence-specific DNA binding|DNA binding|sequence-specific DNA binding transcription factor activity|protein binding|	4	17782;34573;55357;73676	4.23,2.77,110.12,98.39	12.65,3.96,104.18,105.15	1.58,0.51,-0.08,0.1	-0.0800598	1.5789	0.526988	1.04606	0.513212	0.1468	0.0085601	0.0212001	0.0116801	0.10132	-1.58,-0.51,0.08,-0.1	-1.5789	0.0800598	-0.526988	-0.00791715	-0.0958941	0.99136	0.85272	0.97884	0.8453	0.77164	3.12,1.57,55.82,85.46	10.45,3.12,64.73,106.77	1.74,0.99,0.21,0.32	0.21346	1.7445	0.816924	1.3665	0.988494	0.0294801	0.1612	0.0597601	0.11564	0.11234	-1.74,-0.99,-0.21,-0.32	-1.7445	-0.21346	-0.816924	-0.267351
14912	NO_CURRENT_11	#N/A	#N/A	#N/A	#N/A	4	298;18952;38514;57202	10.17,1.66,33.2,10.83	14.19,5.28,34.39,10.18	0.48,1.67,0.05,-0.09	-0.0901835	1.66532	0.526772	1.0731	0.480878	0.15576	0.0062801	0.0212201	0.0095801	0.12136	-0.48,-1.67,-0.05,0.09	-1.66532	0.0901835	-0.526772	0.0195537	-0.0510762	0.99372	0.84318	0.97882	0.81448	0.70894	3.85,1.73,15.39,5.69	33.92,2.22,15.96,9.32	3.14,0.36,0.05,0.71	0.0521889	3.13802	1.06548	1.92561	0.713196	0.0715401	0.0061001	0.0197601	0.0205001	0.21886	-3.14,-0.36,-0.05,-0.71	-3.13802	-0.0521889	-1.06548	-0.205351
7428	DUSP10	dual specificity phosphatase 10	nucleus|cytoplasm|Golgi apparatus|	inactivation of MAPK activity|regulation of adaptive immune response|protein dephosphorylation|response to stress|JNK cascade|response to lipopolysaccharide|peptidyl-tyrosine dephosphorylation|negative regulation of JUN kinase activity|negative regulation of JNK cascade|negative regulation of respiratory burst involved in inflammatory response|	phosphoprotein phosphatase activity|protein tyrosine phosphatase activity|protein tyrosine/serine/threonine phosphatase activity|phosphatase activity|MAP kinase tyrosine/serine/threonine phosphatase activity|MAP kinase phosphatase activity|	4	252;19439;53794;58268	8.75,2.42,29.57,2.28	11.32,2.99,66.95,2.72	0.37,0.3,1.18,0.25	0.252041	1.17914	0.526845	0.775456	0.371771	0.0090001	0.0447001	0.0212201	0.0673201	0.20904	-0.37,-0.3,-1.18,-0.25	-1.17914	-0.252041	-0.526845	-0.278235	-0.304429	0.95602	0.99154	0.97882	0.9845	0.93992	3,1.29,10.33,1.24	3.07,1.89,54.9,1.28	0.03,0.56,2.41,0.04	0.0342585	2.40927	0.761365	1.48412	0.558975	0.0764201	0.0408601	0.0747401	0.0828801	0.29876	-0.03,-0.56,-2.41,-0.04	-2.40927	-0.0342585	-0.761365	-0.038607
768	FBXL18	F-box and leucine-rich repeat protein 18	None	None	None	4	13229;35105;51773;71363	2.42,12.78,10.03,32.18	5.76,15.07,9.87,50.1	1.25,0.24,-0.02,0.64	-0.0243563	1.25378	0.526498	0.94621	0.638646	0.10058	0.0330201	0.0212801	0.0232801	0.0478401	-1.25,-0.24,0.02,-0.64	-1.25378	0.0243563	-0.526498	-0.106785	-0.237926	0.96748	0.89884	0.9788	0.92536	0.90338	1.86,18.08,4.55,10.38	2.36,12.8,4.01,13.56	0.35,-0.5,-0.18,0.39	-0.497653	0.38592	0.0140356	0.367444	0.348968	0.36982	0.80876	0.58104	0.69996	0.4417	-0.35,0.5,0.18,-0.39	-0.38592	0.497653	-0.0140356	0.339373
12740	SNRPG	small nuclear ribonucleoprotein polypeptide G	nucleoplasm|spliceosomal complex|U7 snRNP|U1 snRNP|U4 snRNP|U12-type spliceosomal complex|cytosol|cytosol|small nuclear ribonucleoprotein complex|methylosome|SMN-Sm protein complex|catalytic step 2 spliceosome|	spliceosomal complex assembly|spliceosomal snRNP assembly|spliceosomal snRNP assembly|mRNA splicing, via spliceosome|mRNA splicing, via spliceosome|transcription from RNA polymerase II promoter|termination of RNA polymerase II transcription|histone mRNA metabolic process|RNA splicing|gene expression|RNA metabolic process|mRNA 3'-end processing|ncRNA metabolic process|	protein binding|poly(A) RNA binding|	4	3997;36365;53256;56547	2.59,3.7,3.48,3.17	3.78,5.76,3.87,5.41	0.54,0.64,0.15,0.77	0.152208	0.771445	0.526328	0.705217	0.638989	0.0234201	0.21614	0.0213601	0.0995801	0.0477801	-0.54,-0.64,-0.15,-0.77	-0.771445	-0.152208	-0.526328	-0.347439	-0.54267	0.78318	0.97654	0.97874	0.99212	0.99172	1.49,1.33,1.16,1.24	1.24,1.94,1.61,2.74	-0.27,0.55,0.47,1.14	-0.269788	1.13859	0.472134	0.843961	0.549328	0.24754	0.40458	0.20572	0.36408	0.30418	0.27,-0.55,-0.47,-1.14	-1.13859	0.269788	-0.472134	-0.100307
10730	TCEA2	transcription elongation factor A (SII), 2	nucleus|centrosome|transcription elongation factor complex|	DNA-templated transcription, elongation|regulation of DNA-templated transcription, elongation|positive regulation of transcription from RNA polymerase II promoter|	DNA binding|protein binding|zinc ion binding|	4	3044;30762;54364;69292	8.09,11.32,1.44,2.46	8.54,13.97,2.72,4.31	0.08,0.3,0.91,0.81	0.0793637	0.914868	0.526342	0.861253	0.807639	0.0417001	0.13194	0.0213601	0.0405401	0.0155201	-0.08,-0.3,-0.91,-0.81	-0.914868	-0.0793637	-0.526342	-0.191431	-0.303499	0.86842	0.95804	0.97876	0.96312	0.93928	3.49,16.41,1.37,1.9	4.34,13.65,2.46,2.03	0.32,-0.27,0.85,0.1	-0.265359	0.846592	0.249538	0.581125	0.315657	0.24516	0.5609	0.37286	0.54508	0.46632	-0.32,0.27,-0.85,-0.1	-0.846592	0.265359	-0.249538	0.082048
7377	NDUFV1	NADH dehydrogenase (ubiquinone) flavoprotein 1, 51kDa	mitochondrial inner membrane|mitochondrial inner membrane|mitochondrial respiratory chain complex I|mitochondrial respiratory chain complex I|mitochondrial respiratory chain complex I|	mitochondrial electron transport, NADH to ubiquinone|mitochondrial electron transport, NADH to ubiquinone|respiratory electron transport chain|cellular metabolic process|small molecule metabolic process|	NADH dehydrogenase (ubiquinone) activity|FMN binding|metal ion binding|NAD binding|4 iron, 4 sulfur cluster binding|	4	4715;23759;44531;66241	3.97,5.69,12.38,12.87	5.85,6.43,19.62,20.98	0.56,0.17,0.66,0.71	0.174328	0.70532	0.526075	0.684544	0.663768	0.0185801	0.26916	0.0214201	0.11158	0.0414801	-0.56,-0.17,-0.66,-0.71	-0.70532	-0.174328	-0.526075	-0.367606	-0.560884	0.7307	0.98128	0.9787	0.99376	0.9931	3.61,2.18,12.62,4.71	1.75,8.24,105.22,18.64	-1.04,1.92,3.06,1.98	-1.04209	3.05996	1.47995	2.52225	1.98454	0.65158	0.0074601	0.0018401	0.0016401	0.0037601	1.04,-1.92,-3.06,-1.98	-3.05996	1.04209	-1.47995	-0.43766
7013	RPL23A	ribosomal protein L23a	nucleus|cytosol|cytosolic large ribosomal subunit|cytosolic large ribosomal subunit|TORC2 complex|extracellular vesicular exosome|	nuclear-transcribed mRNA catabolic process, nonsense-mediated decay|translation|translation|translational initiation|translational elongation|translational termination|SRP-dependent cotranslational protein targeting to membrane|cell proliferation|gene expression|viral process|RNA metabolic process|mRNA metabolic process|viral life cycle|viral transcription|cellular protein metabolic process|	nucleotide binding|structural constituent of ribosome|protein binding|rRNA binding|poly(A) RNA binding|	4	18610;30315;46133;67426	6.45,13.27,4.54,27.48	9.16,19.17,9.69,26.98	0.51,0.53,1.09,-0.03	-0.026569	1.09288	0.52609	0.812078	0.531274	0.1022	0.0648001	0.0214201	0.0548601	0.0917201	-0.51,-0.53,-1.09,0.03	-1.09288	0.026569	-0.52609	-0.240102	-0.506773	0.93706	0.89714	0.9787	0.97726	0.98824	2.92,3.16,2.1,21.67	4.53,6.36,5.14,45.16	0.63,1.01,1.29,1.06	0.634758	1.29062	0.998578	1.17514	1.05966	0.0036001	0.33122	0.0267401	0.1839	0.0910801	-0.63,-1.01,-1.29,-1.06	-1.29062	-0.634758	-0.998578	-0.822015
8302	SUOX	sulfite oxidase	mitochondrial intermembrane space|mitochondrial matrix|	sulfur amino acid metabolic process|sulfur amino acid catabolic process|cellular nitrogen compound metabolic process|small molecule metabolic process|sulfide oxidation, using sulfide:quinone oxidoreductase|	sulfite oxidase activity|electron carrier activity|heme binding|molybdenum ion binding|molybdopterin cofactor binding|	4	2606;23884;39013;59815	26.73,34.08,1.09,1.8	30.38,44.01,1.13,5.06	0.18,0.37,0.06,1.49	0.0568638	1.49294	0.525788	0.930863	0.368787	0.0511401	0.0114601	0.0215001	0.0258801	0.2115	-0.18,-0.37,-0.06,-1.49	-1.49294	-0.0568638	-0.525788	-0.120713	-0.184563	0.98834	0.94778	0.97868	0.93392	0.8644	27.33,17.39,1,1.12	16.8,29.22,1,1.24	-0.7,0.75,0,0.14	-0.701934	0.748935	0.0463126	0.443592	0.13825	0.47798	0.61632	0.55152	0.64524	0.61796	0.7,-0.75,0,-0.14	-0.748935	0.701934	-0.0463126	0.350967
14802	SLC48A1	solute carrier family 48 (heme transporter), member 1	lysosomal membrane|endosome membrane|integral component of membrane|	heme transport|	heme transporter activity|	4	1006;35579;43626;62154	1.49,14.24,1.8,2.15	2.5,21.73,2.9,2.24	0.75,0.61,0.69,0.06	0.0550499	0.749267	0.525702	0.719009	0.688751	0.0520201	0.2324	0.0215201	0.0927601	0.0355601	-0.75,-0.61,-0.69,-0.06	-0.749267	-0.0550499	-0.525702	-0.332394	-0.609739	0.76676	0.94706	0.97866	0.9907	0.9955	1.16,29.25,1.16,1.08	2.13,61.67,1.42,1.24	0.87,1.08,0.29,0.19	0.191624	1.07623	0.60781	0.974156	0.872084	0.0334401	0.4368	0.13214	0.28422	0.15106	-0.87,-1.08,-0.29,-0.19	-1.07623	-0.191624	-0.60781	-0.241464
2966	HDLBP	high density lipoprotein binding protein	nucleus|cytoplasm|plasma membrane|high-density lipoprotein particle|	lipid transport|cholesterol metabolic process|	protein binding|lipid binding|poly(A) RNA binding|	4	506;22629;51766;61400	7.02,5.92,8.97,1.13	22.97,7.57,8.85,1.18	1.71,0.36,-0.02,0.05	-0.0193747	1.70945	0.525193	1.03284	0.356226	0.0976801	0.0052001	0.0216801	0.0128601	0.22348	-1.71,-0.36,0.02,-0.05	-1.70945	0.0193747	-0.525193	-0.0175467	-0.0544681	0.99474	0.90152	0.97852	0.85436	0.7132	3.28,2.26,2.43,1.24	22.07,2.93,18.73,1.05	2.75,0.37,2.95,-0.25	-0.249342	2.94835	1.45489	2.84874	2.74913	0.23584	0.0103801	0.0021201	0.0003201	8.01e-05	-2.75,-0.37,-2.95,0.25	-2.94835	0.249342	-1.45489	-0.0610362
18589	CCDC84	coiled-coil domain containing 84	None	None	None	4	15475;23878;45607;68229	2.46,8.48,1.22,7.07	4.53,12.38,1.57,8.76	0.88,0.55,0.37,0.31	0.310386	0.879667	0.52516	0.712444	0.545221	0.0048401	0.14988	0.0217001	0.0959401	0.0847601	-0.88,-0.55,-0.37,-0.31	-0.879667	-0.310386	-0.52516	-0.337875	-0.365364	0.85036	0.9955	0.97852	0.99118	0.96194	1.49,2.26,1,6.79	5.33,4.1,1,6.31	1.84,0.86,0,-0.1	-0.10436	1.83879	0.64821	1.3486	0.85841	0.1599	0.13418	0.1144	0.1208	0.1558	-1.84,-0.86,0,0.1	-1.83879	0.10436	-0.64821	0.0521798
4440	CCDC60	coiled-coil domain containing 60	None	None	None	4	15526;21027;52168;63824	27.31,1.4,5.52,9.72	35.41,2.19,10.66,10.62	0.37,0.65,0.95,0.13	0.126602	0.950259	0.52483	0.798952	0.647646	0.0282601	0.11752	0.0217201	0.0586401	0.0456401	-0.37,-0.65,-0.95,-0.13	-0.950259	-0.126602	-0.52483	-0.250708	-0.374814	0.88402	0.97216	0.9784	0.97922	0.96448	4.3,1.12,3.32,2.18	11.86,1.19,5.56,4.43	1.46,0.08,0.74,1.02	0.0822441	1.46362	0.827861	1.24314	1.02265	0.0569001	0.2601	0.0569201	0.15684	0.1019	-1.46,-0.08,-0.74,-1.02	-1.46362	-0.0822441	-0.827861	-0.412587
15721	ZNF440	zinc finger protein 440	nucleus|	transcription, DNA-templated|regulation of transcription, DNA-templated|	DNA binding|metal ion binding|	4	6484;36197;39044;60648	29.26,17.7,1.89,16.85	27.03,27.51,3.03,31.31	-0.11,0.64,0.68,0.89	-0.114328	0.893244	0.524825	0.788517	0.68379	0.17938	0.14246	0.0217201	0.0622201	0.0365201	0.11,-0.64,-0.68,-0.89	-0.893244	0.114328	-0.524825	-0.261132	-0.636593	0.85822	0.81952	0.9784	0.98146	0.9964	18.36,47.43,1.53,5.12	19.86,39.14,1.05,10.5	0.11,-0.28,-0.55,1.04	-0.547132	1.03706	0.0814541	0.574981	0.112897	0.39472	0.45766	0.52074	0.54912	0.64588	-0.11,0.28,0.55,-1.04	-1.03706	0.547132	-0.0814541	0.412072
15792	ANKEF1	ankyrin repeat and EF-hand domain containing 1	None	None	calcium ion binding|	4	3495;19135;46668;67682	10.3,15.13,3.83,21.68	9.47,16.92,13.44,25.75	-0.12,0.16,1.81,0.25	-0.121314	1.80944	0.52449	1.02867	0.247903	0.18648	0.0031201	0.0218001	0.0133401	0.36008	0.12,-0.16,-1.81,-0.25	-1.80944	0.121314	-0.52449	-0.0203111	-0.161936	0.99622	0.8122	0.97832	0.85698	0.84168	2.67,8.99,1.82,17.88	5.19,7.96,5.8,12.71	0.96,-0.18,1.68,-0.49	-0.491934	1.67518	0.491236	1.31611	0.957041	0.367	0.18322	0.19386	0.13092	0.12176	-0.96,0.18,-1.68,0.49	-1.67518	0.491934	-0.491236	0.333637
15054	BIN1	bridging integrator 1	nucleus|cytoplasm|synaptic vesicle|actin cytoskeleton|Z disc|T-tubule|axon|I band|node of Ranvier|axon initial segment|varicosity|axon terminus|cerebellar mossy fiber|lipid tube|	endocytosis|cell proliferation|viral process|muscle cell differentiation|positive regulation of apoptotic process|positive regulation of GTPase activity|regulation of neuron differentiation|positive regulation of endocytosis|positive regulation of astrocyte differentiation|lipid tube assembly|regulation of cell cycle arrest|	protein binding|protein complex binding|identical protein binding|protein heterodimerization activity|tau protein binding|GTPase binding|	4	17657;34458;54065;58540	18.67,7.07,2.51,1.97	22.44,8.06,5.1,3.03	0.27,0.19,1.03,0.62	0.189252	1.02594	0.524495	0.821755	0.617569	0.0160801	0.0862801	0.0218001	0.0516601	0.0549201	-0.27,-0.19,-1.03,-0.62	-1.02594	-0.189252	-0.524495	-0.227235	-0.265218	0.91634	0.98422	0.97832	0.974	0.92016	7.85,2.63,1.41,1.57	8.57,3.07,3.07,1.19	0.13,0.22,1.12,-0.4	-0.402688	1.12467	0.267975	0.673644	0.222613	0.31842	0.41348	0.35774	0.48006	0.54548	-0.13,-0.22,-1.12,0.4	-1.12467	0.402688	-0.267975	0.137693
26	TICAM1	toll-like receptor adaptor molecule 1	cytosol|endosome membrane|ripoptosome|	toll-like receptor signaling pathway|macrophage activation involved in immune response|MyD88-independent toll-like receptor signaling pathway|inflammatory response|I-kappaB kinase/NF-kappaB signaling|positive regulation of B cell proliferation|positive regulation of protein ubiquitination|lipopolysaccharide-mediated signaling pathway|positive regulation of protein binding|positive regulation of t…	signal transducer activity|protein binding|protein kinase binding|	4	12865;34883;49929;62422	11.19,18.01,13.75,7.24	19.92,19.26,22.09,10.13	0.83,0.1,0.68,0.48	0.0972984	0.832823	0.524293	0.758006	0.68319	0.0366001	0.1755	0.0218601	0.0739601	0.0366201	-0.83,-0.1,-0.68,-0.48	-0.832823	-0.0972984	-0.524293	-0.290579	-0.483859	0.82558	0.96298	0.97828	0.98642	0.9858	4.3,9.23,2.75,4.83	5.04,20,5.19,2.08	0.23,1.12,0.91,-1.21	-1.21473	1.11502	0.260951	1.01435	0.91367	0.72998	0.4175	0.36368	0.2621	0.1364	-0.23,-1.12,-0.91,1.21	-1.11502	1.21473	-0.260951	0.492444
7871	WDR53	WD repeat domain 53	None	None	None	4	11632;28393;44599;68009	4.94,4.85,3.21,23.9	3.16,7.71,8.28,39.02	-0.64,0.67,1.36,0.71	-0.644353	1.36485	0.523758	1.03622	0.707598	0.78398	0.0203601	0.0218801	0.0124401	0.0315201	0.64,-0.67,-1.36,-0.71	-1.36485	0.644353	-0.523758	-0.0112931	-0.666939	0.98002	0.21854	0.97806	0.84858	0.99722	1.33,1.69,3.04,14.08	1.42,3.16,9.47,64.02	0.1,0.9,1.64,2.18	0.102032	2.18444	1.20698	1.91198	1.63952	0.0518201	0.0666001	0.0094001	0.0215201	0.0152401	-0.1,-0.9,-1.64,-2.18	-2.18444	-0.102032	-1.20698	-0.501986
12250	NPTXR	neuronal pentraxin receptor	integral component of membrane|	None	metal ion binding|	4	16918;28571;49623;72857	1.31,10.88,4.45,8.66	3.69,8.76,7.13,10.18	1.49,-0.31,0.68,0.23	-0.311527	1.49438	0.523554	1.08669	0.679	0.4117	0.0113401	0.0219001	0.0088201	0.0374401	-1.49,0.31,-0.68,-0.23	-1.49438	0.311527	-0.523554	0.0395815	-0.232364	0.9884	0.5876	0.97798	0.78962	0.89974	1.16,17.75,2.55,3.2	2.74,8.38,3.87,3.49	1.24,-1.08,0.6,0.13	-1.08239	1.23633	0.220422	0.919172	0.602011	0.66926	0.3574	0.39724	0.31744	0.27388	-1.24,1.08,-0.6,-0.13	-1.23633	1.08239	-0.220422	0.478329
9302	C9orf129	chromosome 9 open reading frame 129	None	None	None	4	12265;30072;38129;64038	3.79,3.75,17.39,2.37	5.46,5.28,22.97,3.78	0.53,0.49,0.4,0.67	0.401677	0.671383	0.523366	0.598412	0.52544	0.0018801	0.29928	0.0219201	0.17258	0.0948601	-0.53,-0.49,-0.4,-0.67	-0.671383	-0.401677	-0.523366	-0.44832	-0.494963	0.7012	0.99844	0.97794	0.99746	0.98718	3.57,1.65,11.19,1.12	2.74,1.8,12.43,1.14	-0.38,0.12,0.15,0.02	-0.380862	0.151382	-0.0205671	0.137309	0.123236	0.30652	0.90792	0.6119	0.8487	0.64048	0.38,-0.12,-0.15,-0.02	-0.151382	0.380862	0.0205671	0.178443
5940	LGI4	leucine-rich repeat LGI family, member 4	extracellular space|	adult locomotory behavior|glial cell proliferation|myelination in peripheral nervous system|neuron maturation|	None	4	1737;27137;42267;73802	3.75,13.98,1.27,2.15	4.57,13.48,3.07,3.21	0.29,-0.05,1.28,0.58	-0.0517374	1.27982	0.522816	0.927552	0.575284	0.12152	0.0297601	0.0219601	0.0266801	0.0711601	-0.29,0.05,-1.28,-0.58	-1.27982	0.0517374	-0.522816	-0.118081	-0.287899	0.97068	0.87834	0.9779	0.9326	0.93308	1.98,10.21,1.24,1.53	2.93,8.1,2.74,5.7	0.57,-0.33,1.14,1.9	-0.334001	1.89829	0.81717	1.51844	1.13859	0.28236	0.11972	0.0597401	0.0757601	0.0722201	-0.57,0.33,-1.14,-1.9	-1.89829	0.334001	-0.81717	-0.115896
14580	CC2D1B	coiled-coil and C2 domain containing 1B	nucleus|	negative regulation of transcription from RNA polymerase II promoter|transcription, DNA-templated|	RNA polymerase II core promoter proximal region sequence-specific DNA binding|RNA polymerase II core promoter proximal region sequence-specific DNA binding transcription factor activity involved in negative regulation of transcription|	4	1058;28751;45861;72612	16.94,1.75,78.95,5.78	19.26,5.46,81.64,6.73	0.19,1.64,0.05,0.22	0.0483764	1.63794	0.522793	0.928859	0.219774	0.0552801	0.0071001	0.0219601	0.0263401	0.39946	-0.19,-1.64,-0.05,-0.22	-1.63794	-0.0483764	-0.522793	-0.116726	-0.185076	0.99302	0.94468	0.9779	0.93178	0.8646	3.16,1.12,215.04,2.67	4.72,1.71,125.07,3.16	0.58,0.6,-0.78,0.24	-0.781902	0.603718	0.160771	0.590506	0.577293	0.51994	0.69606	0.4499	0.53764	0.28798	-0.58,-0.6,0.78,-0.24	-0.603718	0.781902	-0.160771	0.268963
8027	C17orf102	chromosome 17 open reading frame 102	None	None	None	4	89;24890;42340;59491	2.9,7.11,14.15,5.21	4.26,12.25,10.97,11.32	0.55,0.78,-0.37,1.12	-0.367652	1.12057	0.522847	0.952469	0.784373	0.48768	0.0580201	0.0219601	0.0225001	0.0182001	-0.55,-0.78,0.37,-1.12	-1.12057	0.367652	-0.522847	-0.0932245	-0.554101	0.94278	0.51494	0.9779	0.91792	0.99252	2.47,5.81,3.57,3.08	1.47,10.92,4.01,3.54	-0.75,0.91,0.17,0.2	-0.746884	0.910851	0.133416	0.556035	0.201219	0.50034	0.52626	0.47388	0.56358	0.5552	0.75,-0.91,-0.17,-0.2	-0.910851	0.746884	-0.133416	0.289203
12608	EPAS1	endothelial PAS domain protein 1	nucleoplasm|transcription factor complex|transcription factor complex|cytosol|	angiogenesis|response to hypoxia|embryonic placenta development|blood vessel remodeling|regulation of heart rate|transcription from RNA polymerase II promoter|mitochondrion organization|signal transduction|visual perception|erythrocyte differentiation|lung development|norepinephrine metabolic process|surfactant homeostasis|regulation of transcription from RNA polymerase II promoter in response to…	RNA polymerase II core promoter proximal region sequence-specific DNA binding transcription factor activity involved in positive regulation of transcription|DNA binding|signal transducer activity|protein binding|transcription factor binding|histone acetyltransferase binding|sequence-specific DNA binding|protein heterodimerization activity|	4	11480;20335;40620;69331	25.09,23.23,2.99,5.12	28.88,29.45,4.4,10.18	0.2,0.34,0.55,0.99	0.202783	0.991232	0.522784	0.773042	0.554852	0.0141601	0.0974601	0.0219801	0.0681801	0.0808001	-0.2,-0.34,-0.55,-0.99	-0.991232	-0.202783	-0.522784	-0.272525	-0.342267	0.90478	0.98616	0.9779	0.98348	0.9548	20.57,53.7,1.82,2.18	19.53,13.84,4.76,3.87	-0.07,-1.96,1.39,0.83	-1.95627	1.39155	0.0467344	1.10887	0.826201	0.9383	0.2882	0.5513	0.21416	0.1684	0.07,1.96,-1.39,-0.83	-1.39155	1.95627	-0.0467344	1.0154
808	SOCS2	suppressor of cytokine signaling 2	cytoplasm|cytosol|	regulation of cell growth|JAK-STAT cascade|aging|regulation of signal transduction|positive regulation of signal transduction|protein ubiquitination|response to estradiol|cellular response to hormone stimulus|negative regulation of apoptotic process|negative regulation of JAK-STAT cascade|growth hormone receptor signaling pathway|JAK-STAT cascade involved in growth hormone signaling pathway|	SH3/SH2 adaptor activity|growth hormone receptor binding|insulin-like growth factor receptor binding|protein binding|JAK pathway signal transduction adaptor activity|	4	11994;36067;49230;73091	17.52,2.37,1.35,7.73	23.1,2.68,2.41,12.43	0.4,0.17,0.83,0.68	0.173572	0.832445	0.522353	0.758428	0.684411	0.0188201	0.17574	0.0220401	0.0738201	0.0364001	-0.4,-0.17,-0.83,-0.68	-0.832445	-0.173572	-0.522353	-0.286278	-0.398983	0.82538	0.98116	0.97778	0.9858	0.97088	20.32,1.53,1,4.34	9.47,1.85,1.09,19.67	-1.1,0.27,0.13,2.18	-1.10222	2.1795	0.369591	1.22545	0.271394	0.6784	0.0676801	0.27572	0.16354	0.502	1.1,-0.27,-0.13,-2.18	-2.1795	1.10222	-0.369591	0.486264
4660	SPCS1	signal peptidase complex subunit 1 homolog (S. cerevisiae)	signal peptidase complex|endoplasmic reticulum membrane|integral component of endoplasmic reticulum membrane|	translation|signal peptide processing|proteolysis|SRP-dependent cotranslational protein targeting to membrane|gene expression|cellular protein metabolic process|regulation of insulin secretion|	molecular_function|protein binding|peptidase activity|ribosome binding|	4	11102;24533;55568;61878	4.1,10.39,13.84,10.08	6.56,20.32,13,14.59	0.68,0.97,-0.09,0.53	-0.090832	0.967948	0.522015	0.82279	0.677632	0.15634	0.10878	0.0220601	0.0513001	0.0376601	-0.68,-0.97,0.09,-0.53	-0.967948	0.090832	-0.522015	-0.22124	-0.533312	0.89304	0.84246	0.97768	0.9727	0.99094	3.98,3.81,21.46,30.92	5.51,7.11,72.72,53.77	0.47,0.9,1.76,0.8	0.472172	1.76058	0.982727	1.33024	0.899898	0.0080201	0.15612	0.0285801	0.12648	0.14154	-0.47,-0.9,-1.76,-0.8	-1.76058	-0.472172	-0.982727	-0.635217
3614	RS1	retinoschisin 1	extracellular space|extrinsic component of plasma membrane|	cell adhesion|multicellular organismal development|visual perception|retina layer formation|adaptation of rhodopsin mediated signaling|	phosphatidylserine binding|phosphatidylinositol-4,5-bisphosphate binding|phosphatidylinositol-3,4,5-trisphosphate binding|phosphatidylinositol-5-phosphate binding|phosphatidylinositol-3-phosphate binding|phosphatidylinositol-3,4-bisphosphate binding|phosphatidylinositol-4-phosphate binding|phosphatidylinositol-3,5-bisphosphate binding|	4	15976;34384;40760;58919	51.04,7.91,4.23,9.46	52.44,12.43,7.53,14.01	0.04,0.65,0.83,0.57	0.0387767	0.830721	0.522068	0.741225	0.651729	0.0598601	0.17706	0.0220601	0.0817801	0.0445401	-0.04,-0.65,-0.83,-0.57	-0.830721	-0.0387767	-0.522068	-0.302911	-0.567046	0.8245	0.93976	0.97768	0.98778	0.99358	21.38,1.94,1.98,9.8	29.59,4.62,4.2,9.04	0.47,1.25,1.09,-0.12	-0.116767	1.2541	0.672959	1.16979	1.08548	0.16906	0.34928	0.10458	0.18586	0.0848401	-0.47,-1.25,-1.09,0.12	-1.2541	0.116767	-0.672959	-0.176125
18591	CYP4B1	cytochrome P450, family 4, subfamily B, polypeptide 1	endoplasmic reticulum membrane|	xenobiotic metabolic process|biphenyl metabolic process|fluorene metabolic process|exogenous drug catabolic process|small molecule metabolic process|oxidation-reduction process|	iron ion binding|drug binding|fluorene oxygenase activity|oxygen binding|heme binding|aromatase activity|	4	12552;21755;48221;57969	5.78,13.09,3.75,7.29	11.9,10.44,6.69,10.57	1.04,-0.33,0.84,0.54	-0.326379	1.04055	0.521892	0.938697	0.836839	0.431	0.0798001	0.0220601	0.0243801	0.0122801	-1.04,0.33,-0.84,-0.54	-1.04055	0.326379	-0.521892	-0.105087	-0.536553	0.9228	0.56944	0.97764	0.9247	0.99128	1.98,8.79,1.86,6.99	3.82,9.14,4.9,3.4	0.95,0.06,1.4,-1.04	-1.04077	1.40163	0.341841	1.17582	0.950018	0.65068	0.28364	0.29644	0.18368	0.12468	-0.95,-0.06,-1.4,1.04	-1.40163	1.04077	-0.341841	0.492141
4692	COPS3	COP9 signalosome subunit 3	cytoplasm|COP9 signalosome|	in utero embryonic development|signal transduction|response to light stimulus|cullin deneddylation|	protein binding|	4	2108;26782;41723;65133	4.37,9.55,32.67,6.89	4.57,13.53,34.39,18.73	0.07,0.5,0.07,1.44	0.06692	1.44298	0.521754	0.972869	0.502757	0.0460001	0.0151401	0.0220801	0.0195201	0.10772	-0.07,-0.5,-0.07,-1.44	-1.44298	-0.06692	-0.521754	-0.0706396	-0.0743591	0.98518	0.95344	0.97762	0.90162	0.74562	3.28,3.89,23.62,3.45	4.1,9.79,18.82,14.97	0.32,1.33,-0.33,2.12	-0.327555	2.11902	0.861091	1.72487	1.33072	0.27848	0.0765801	0.0495001	0.0402001	0.0413401	-0.32,-1.33,0.33,-2.12	-2.11902	0.327555	-0.861091	0.00268959
3262	SYNJ2BP	synaptojanin 2 binding protein	mitochondrion|cell surface|integral component of mitochondrial outer membrane|	positive regulation of receptor internalization|negative regulation of activin receptor signaling pathway|positive regulation of activin receptor signaling pathway|intracellular distribution of mitochondria|positive regulation of protein localization to cell surface|	protein C-terminus binding|type II activin receptor binding|	4	156;31959;49371;61189	13.4,6.23,53.26,5.74	28.88,6.16,62.4,9.73	1.11,-0.02,0.23,0.76	-0.0150789	1.10775	0.520909	0.935043	0.76234	0.0951201	0.0606201	0.0222001	0.0252201	0.0218401	-1.11,0.02,-0.23,-0.76	-1.10775	0.0150789	-0.520909	-0.106775	-0.228628	0.94036	0.90384	0.97738	0.92536	0.89728	6.14,3.53,18.69,2.67	18.26,2.83,51.65,3.35	1.57,-0.32,1.47,0.33	-0.315593	1.57334	0.762895	1.51993	1.46651	0.27216	0.21906	0.0743001	0.0753601	0.0270201	-1.57,0.32,-1.47,-0.33	-1.57334	0.315593	-0.762895	-0.00586187
999	KCNN4	potassium intermediate/small conductance calcium-activated channel, subfamily N, member 4	plasma membrane|plasma membrane|voltage-gated potassium channel complex|basolateral plasma membrane|apical plasma membrane|neuronal cell body|membrane raft|	immune system process|potassium ion transport|calcium ion transport|cell volume homeostasis|defense response|synaptic transmission|stabilization of membrane potential|phospholipid translocation|saliva secretion|positive regulation of protein secretion|positive regulation of T cell receptor signaling pathway|potassium ion export|potassium ion transmembrane transport|	protein binding|calmodulin binding|calcium-activated potassium channel activity|protein phosphatase binding|Intermediate conductance calcium-activated potassium channel activity|	4	11242;26651;42467;64685	5.03,40.77,18.63,1.66	9.16,35.8,20.28,4.04	0.86,-0.19,0.12,1.28	-0.187355	1.28077	0.520202	1.07283	0.864877	0.25884	0.0297001	0.0223601	0.0095801	0.0099801	-0.86,0.19,-0.12,-1.28	-1.28077	0.187355	-0.520202	0.0324211	-0.122513	0.97078	0.73956	0.97724	0.79918	0.80484	3.61,9.11,8.58,1.53	3.77,13.42,7.44,1.66	0.06,0.56,-0.21,0.12	-0.205335	0.558192	0.133535	0.337285	0.116378	0.21528	0.72004	0.47382	0.72138	0.64392	-0.06,-0.56,0.21,-0.12	-0.558192	0.205335	-0.133535	0.0702151
1076	SMPX	small muscle protein, X-linked	nucleus|muscle tendon junction|M band|costamere|	striated muscle contraction|	None	4	7841;21696;42791;59356	20.35,4.14,63.44,1.44	25.61,5.98,86.58,2.46	0.33,0.53,0.45,0.77	0.331697	0.767197	0.519378	0.648659	0.53012	0.0038201	0.22002	0.0225401	0.13476	0.0921001	-0.33,-0.53,-0.45,-0.77	-0.767197	-0.331697	-0.519378	-0.390097	-0.448498	0.77928	0.99644	0.97702	0.99522	0.98078	10.01,1.73,57.58,1.86	49.35,2.69,36.23,1.09	2.3,0.64,-0.67,-0.76	-0.762495	2.30178	0.376553	1.46859	0.635405	0.50954	0.0523001	0.27004	0.0872201	0.25668	-2.3,-0.64,0.67,0.76	-2.30178	0.762495	-0.376553	0.715485
2401	NDUFS2	NADH dehydrogenase (ubiquinone) Fe-S protein 2, 49kDa (NADH-coenzyme Q reductase)	nucleus|mitochondrion|mitochondrion|mitochondrial inner membrane|mitochondrial respiratory chain complex I|mitochondrial respiratory chain complex I|mitochondrial respiratory chain complex I|	mitochondrial electron transport, NADH to ubiquinone|response to oxidative stress|respiratory electron transport chain|cellular metabolic process|small molecule metabolic process|	NADH dehydrogenase activity|protein binding|NADH dehydrogenase (ubiquinone) activity|electron carrier activity|metal ion binding|quinone binding|NAD binding|4 iron, 4 sulfur cluster binding|	4	15376;25205;50263;56904	15.75,1.84,5.34,2.2	18.38,4.18,7.35,2.54	0.22,1.18,0.46,0.21	0.212345	1.18131	0.519493	0.821301	0.461295	0.0131201	0.0443401	0.0225401	0.0518001	0.13422	-0.22,-1.18,-0.46,-0.21	-1.18131	-0.212345	-0.519493	-0.217685	-0.223025	0.95662	0.98746	0.97706	0.9717	0.8923	26.48,1.24,3.28,1.37	10.22,2.6,2.5,1.38	-1.37,1.06,-0.39,0.01	-1.37357	1.06233	-0.172857	0.536103	0.00987726	0.79104	0.4438	0.73396	0.57766	0.75006	1.37,-1.06,0.39,-0.01	-1.06233	1.37357	0.172857	0.881817
16062	NO_CURRENT_40	#N/A	#N/A	#N/A	#N/A	4	3199;22295;40853;59625	5.16,2.15,1,2.9	7.4,5.28,1.04,3.34	0.52,1.29,0.06,0.2	0.0622771	1.29492	0.519136	0.906757	0.518596	0.0477401	0.0283601	0.0226401	0.0306801	0.0981401	-0.52,-1.29,-0.06,-0.2	-1.29492	-0.0622771	-0.519136	-0.131514	-0.200751	0.9721	0.95078	0.97696	0.93986	0.87586	1.94,1.24,1.08,2.18	2.46,1.33,1,4.1	0.34,0.09,-0.11,0.91	-0.113064	0.911327	0.309108	0.627286	0.343245	0.16254	0.5259	0.32296	0.51152	0.44548	-0.34,-0.09,0.11,-0.91	-0.911327	0.113064	-0.309108	0.00906897
8555	CPEB3	cytoplasmic polyadenylation element binding protein 3	nucleus|cytoplasm|cytoplasm|CCR4-NOT complex|dendrite|neuron projection|neuron projection|synapse|apical dendrite|	negative regulation of transcription from RNA polymerase II promoter|translation|translation|long-term memory|negative regulation of translation|positive regulation of translation|regulation of synaptic plasticity|positive regulation of nuclear-transcribed mRNA poly(A) tail shortening|regulation of dendritic spine development|positive regulation of dendritic spine development|3'-UTR-mediated mRNA…	nucleotide binding|translation repressor activity, nucleic acid binding|RNA binding|mRNA 3'-UTR binding|mRNA 3'-UTR binding|protein binding|translation factor activity, nucleic acid binding|translation factor activity, nucleic acid binding|RNA stem-loop binding|mRNA 3'-UTR AU-rich region binding|poly(A) RNA binding|	4	7876;31216;49050;64242	5.12,10.79,10.48,3.35	7.88,17.1,14.98,4.04	0.62,0.66,0.52,0.27	0.272733	0.664728	0.519064	0.643713	0.622698	0.0070801	0.30634	0.0226601	0.13806	0.0528001	-0.62,-0.66,-0.52,-0.27	-0.664728	-0.272733	-0.519064	-0.394416	-0.5161	0.69438	0.99322	0.97696	0.99546	0.9893	1.65,4.63,9.89,5.12	2.69,9.09,77.42,6.13	0.7,0.97,2.97,0.26	0.259747	2.96933	1.22695	1.97159	0.973841	0.0230601	0.0099401	0.0082001	0.0172201	0.11646	-0.7,-0.97,-2.97,-0.26	-2.96933	-0.259747	-1.22695	-0.482319
2536	CCNL2	cyclin L2	nucleus|nuclear speck|	regulation of cyclin-dependent protein serine/threonine kinase activity|transcription, DNA-templated|regulation of transcription, DNA-templated|RNA processing|	protein kinase binding|	4	18200;35506;54044;66668	15.53,2.42,2.28,1.44	25.61,2.01,4.26,2.37	0.72,-0.26,0.9,0.71	-0.262848	0.900546	0.518595	0.811408	0.72227	0.3529	0.1391	0.0227001	0.0550801	0.0282001	-0.72,0.26,-0.9,-0.71	-0.900546	0.262848	-0.518595	-0.225782	-0.714413	0.86164	0.64704	0.97682	0.9737	0.99838	4.87,1.37,1.49,1.45	4.1,2.74,4.01,1.47	-0.25,1,1.43,0.02	-0.247581	1.4291	0.551646	1.21624	1.00338	0.23526	0.27302	0.15982	0.16736	0.10756	0.25,-1,-1.43,-0.02	-1.4291	0.247581	-0.551646	0.112951
14981	ZSCAN21	zinc finger and SCAN domain containing 21	nucleus|	transcription, DNA-templated|regulation of transcription, DNA-templated|positive regulation of transcription, DNA-templated|	DNA binding|sequence-specific DNA binding transcription factor activity|protein binding|metal ion binding|	4	16872;26865;41959;71136	13.4,13.58,3.7,4.85	14.81,17.23,6.69,8.06	0.14,0.34,0.85,0.73	0.144021	0.853998	0.518387	0.792773	0.731547	0.0249601	0.163	0.0227401	0.0607001	0.0267601	-0.14,-0.34,-0.85,-0.73	-0.853998	-0.144021	-0.518387	-0.244001	-0.343981	0.83812	0.97524	0.97676	0.97802	0.9553	11.27,19.59,2.59,2.96	14.83,21.27,1.71,19.95	0.4,0.12,-0.6,2.75	-0.602625	2.75464	0.666604	1.57506	0.395492	0.42332	0.0167601	0.10732	0.0635401	0.40708	-0.4,-0.12,0.6,-2.75	-2.75464	0.602625	-0.666604	0.241855
14953	HOXB13	homeobox B13	nucleus|transcription factor complex|	angiogenesis|transcription, DNA-templated|regulation of transcription, DNA-templated|epidermis development|response to wounding|response to testosterone|regulation of growth|prostate epithelial cord arborization involved in prostate glandular acinus morphogenesis|epithelial cell maturation involved in prostate gland development|	sequence-specific DNA binding transcription factor activity|sequence-specific DNA binding|	4	13594;22296;45938;62096	3.7,10.43,29.79,3.52	5.06,9.43,32.81,10.88	0.45,-0.15,0.14,1.63	-0.14654	1.6264	0.517414	1.03847	0.450548	0.21344	0.0072801	0.0230401	0.0122801	0.14264	-0.45,0.15,-0.14,-1.63	-1.6264	0.14654	-0.517414	0.00364441	-0.139252	0.99276	0.78604	0.9766	0.8328	0.82058	1.65,8.34,33.16,1.9	3.68,7.87,59.79,9.09	1.16,-0.08,0.85,2.26	-0.0838283	2.26063	1.0457	1.70812	1.15562	0.14852	0.0566401	0.0214601	0.0425401	0.0692001	-1.16,0.08,-0.85,-2.26	-2.26063	0.0838283	-1.0457	-0.383275
7487	ZNF589	zinc finger protein 589	nucleus|	regulation of transcription, DNA-templated|	DNA binding|metal ion binding|	4	10457;34310;47042;66217	1.13,21.24,2.95,1.62	1.49,26.98,6.87,1.75	0.39,0.35,1.22,0.11	0.11127	1.21962	0.516723	0.805172	0.390721	0.0330201	0.0380801	0.0231201	0.0568601	0.19094	-0.39,-0.35,-1.22,-0.11	-1.21962	-0.11127	-0.516723	-0.228273	-0.345277	0.9626	0.96732	0.97638	0.97422	0.95564	1.12,7.85,1.29,1.16	1.14,27.43,2.36,2.08	0.02,1.81,0.88,0.84	0.0239758	1.80543	0.887069	1.34222	0.879018	0.0800601	0.14392	0.0446001	0.1229	0.14868	-0.02,-1.81,-0.88,-0.84	-1.80543	-0.0239758	-0.887069	-0.431914
18035	PLEKHO2	pleckstrin homology domain containing, family O member 2	None	None	None	4	18089;34325;50369;69723	53.75,4.81,14.51,17.3	80.67,6.65,23.41,21.64	0.59,0.47,0.69,0.32	0.323429	0.690262	0.51661	0.638042	0.585821	0.0043801	0.28218	0.0231401	0.14224	0.0670201	-0.59,-0.47,-0.69,-0.32	-0.690262	-0.323429	-0.51661	-0.395177	-0.466925	0.71758	0.99608	0.97636	0.99556	0.98364	91.86,1.9,5.2,7.85	170.83,2.93,10.08,8.01	0.9,0.63,0.95,0.03	0.0290462	0.954899	0.62638	0.924984	0.895068	0.0786401	0.50266	0.12414	0.31444	0.14312	-0.9,-0.63,-0.95,-0.03	-0.954899	-0.0290462	-0.62638	-0.327776
18243	NCF1	neutrophil cytosolic factor 1	rough endoplasmic reticulum|Golgi apparatus|cytosol|cytosol|extrinsic component of membrane|dendrite|phagolysosome|NADPH oxidase complex|NADPH oxidase complex|neuronal cell body|	response to yeast|antigen processing and presentation of peptide antigen via MHC class I|antigen processing and presentation of exogenous peptide antigen via MHC class I, TAP-dependent|respiratory burst involved in defense response|protein targeting to membrane|leukotriene metabolic process|superoxide metabolic process|apoptotic process|inflammatory response|cellular defense response|cell prolife…	protein binding|electron carrier activity|superoxide-generating NADPH oxidase activity|SH3 domain binding|phosphatidylinositol binding|phosphatidylinositol-3,4-bisphosphate binding|	3	35436;50388;66265	11.36,23.94,9.41	19.39,47.89,9.43	0.77,1,0	0.00167079	1.0003	0.591093	0.885804	0.771307	0.14732	0.0717601	0.0235201	0.0202601	0.0108401	-0.77,-1,0	-1.0003	-0.00167079	-0.591093	-0.386489	-0.771307	0.92854	0.85254	0.97722	0.97446	0.99012	7.48,19.18,4.51	28.47,43.14,2.46	1.93,1.17,-0.87	-0.874231	1.92791	0.741036	1.54867	1.16943	0.65294	0.0864601	0.10926	0.0406001	0.0366001	-1.93,-1.17,0.87	-1.92791	0.874231	-0.741036	-0.147598
5440	CACNB3	calcium channel, voltage-dependent, beta 3 subunit	cytosol|voltage-gated calcium channel complex|membrane|apical plasma membrane|	transport|calcium ion transport|synaptic transmission|axon guidance|regulation of ion transmembrane transport|T cell receptor signaling pathway|membrane depolarization|calcium ion transmembrane transport|	voltage-gated calcium channel activity|protein kinase binding|	4	13930;24538;47510;63952	16.54,1.49,1.09,7.11	20.37,6.25,1,6.25	0.3,2.07,-0.12,-0.19	-0.186468	2.07115	0.515496	1.18545	0.299739	0.25748	0.0010401	0.0236001	0.0043401	0.28868	-0.3,-2.07,0.12,0.19	-2.07115	0.186468	-0.515496	0.154454	0.12244	0.99904	0.7409	0.97598	0.62604	0.41746	4.95,1.45,1,3.28	46.57,2.03,1,2.5	3.23,0.49,0,-0.39	-0.390062	3.23285	0.833287	1.8616	0.490357	0.31208	0.0043601	0.0557401	0.0255401	0.33972	-3.23,-0.49,0,0.39	-3.23285	0.390062	-0.833287	0.195031
3335	C15orf54	chromosome 15 open reading frame 54	None	None	None	4	2407;36778;43305;73956	5.69,40.68,5.52,47.06	8.68,48.16,8.23,72.99	0.61,0.24,0.58,0.63	0.243355	0.633268	0.515434	0.620335	0.607403	0.0097001	0.33506	0.0236001	0.15508	0.0585001	-0.61,-0.24,-0.58,-0.63	-0.633268	-0.243355	-0.515434	-0.410532	-0.57771	0.66486	0.99064	0.97598	0.9961	0.994	2.71,33.53,1.82,17.92	2.18,26.49,2.74,43.09	-0.32,-0.34,0.59,1.27	-0.339877	1.26618	0.300641	0.930134	0.59409	0.28516	0.34332	0.33	0.31118	0.27822	0.32,0.34,-0.59,-1.27	-1.26618	0.339877	-0.300641	0.328852
18468	CEP57	centrosomal protein 57kDa	nucleus|nucleus|cytoplasm|Golgi apparatus|centrosome|cytosol|microtubule|microtubule cytoskeleton|	protein import into nucleus, translocation|G2/M transition of mitotic cell cycle|mitotic cell cycle|spermatid development|fibroblast growth factor receptor signaling pathway|microtubule anchoring|protein homooligomerization|	protein binding|microtubule binding|fibroblast growth factor binding|protein homodimerization activity|gamma-tubulin binding|	4	12140;30844;38288;66848	3.48,5.12,5.47,2.42	6.29,7.93,5.68,3.47	0.85,0.63,0.05,0.52	0.0525203	0.854739	0.514934	0.742745	0.63075	0.0534401	0.16272	0.0236801	0.0808801	0.0501801	-0.85,-0.63,-0.05,-0.52	-0.854739	-0.0525203	-0.514934	-0.287124	-0.521728	0.83832	0.94616	0.97586	0.9859	0.98986	1.82,2.35,1.77,1.16	2.55,7.91,4.86,1.94	0.49,1.75,1.45,0.74	0.491478	1.75464	1.10931	1.60359	1.45253	0.0074001	0.15822	0.0154801	0.0583801	0.0280001	-0.49,-1.75,-1.45,-0.74	-1.75464	-0.491478	-1.10931	-0.615039
11207	CHRNB3	cholinergic receptor, nicotinic, beta 3 (neuronal)	plasma membrane|acetylcholine-gated channel complex|integral component of membrane|cell junction|neuron projection|postsynaptic membrane|	transport|cation transport|cation transport|signal transduction|synaptic transmission|synaptic transmission, cholinergic|ion transmembrane transport|protein heterooligomerization|transmembrane transport|	acetylcholine-activated cation-selective channel activity|drug binding|channel activity|acetylcholine binding|	4	4021;26484;37660;62366	6.54,1.18,9.99,20.31	13.7,2.85,9.51,17.5	1.07,1.28,-0.07,-0.21	-0.21494	1.27704	0.51494	1.17261	1.06818	0.29216	0.0299601	0.0236801	0.0047001	0.0018001	-1.07,-1.28,0.07,0.21	-1.27704	0.21494	-0.51494	0.142731	0.0705214	0.97046	0.70694	0.97586	0.6435	0.50088	5.12,1.82,1.73,5.08	8.67,2.08,3.16,5.89	0.76,0.2,0.87,0.21	0.19761	0.867615	0.510033	0.813851	0.760087	0.0314601	0.54944	0.18312	0.38314	0.19718	-0.76,-0.2,-0.87,-0.21	-0.867615	-0.19761	-0.510033	-0.206214
13986	NDC1	NDC1 transmembrane nucleoporin	nuclear pore|membrane|nuclear membrane|	protein transport|nuclear pore distribution|mRNA transport|nuclear pore complex assembly|	structural constituent of nuclear pore|	4	16194;36273;54873;59623	3.57,2.68,33.55,2.37	3.91,3.73,40.22,5.41	0.13,0.48,0.26,1.19	0.132312	1.18931	0.515081	0.833302	0.477297	0.0271001	0.0425601	0.0236801	0.0481401	0.12338	-0.13,-0.48,-0.26,-1.19	-1.18931	-0.132312	-0.515081	-0.19686	-0.261409	0.95836	0.97306	0.9759	0.9652	0.91778	4.26,1.41,44.25,1.98	2.5,1.61,104.18,4.29	-0.77,0.2,1.24,1.12	-0.766368	1.23546	0.4454	1.17646	1.11745	0.5119	0.35814	0.2222	0.18334	0.0764401	0.77,-0.2,-1.24,-1.12	-1.23546	0.766368	-0.4454	0.285655
14261	UGT1A5	UDP glucuronosyltransferase 1 family, polypeptide A5	endoplasmic reticulum membrane|integral component of membrane|	metabolic process|	glucuronosyltransferase activity|	4	1608;29981;40348;69273	1.75,2.06,10.03,2.11	1.53,4.44,11.98,3.91	-0.2,1.11,0.26,0.89	-0.196811	1.10614	0.514459	0.99926	0.892379	0.27034	0.0608001	0.0237601	0.0163201	0.0081801	0.2,-1.11,-0.26,-0.89	-1.10614	0.196811	-0.514459	-0.0296584	-0.256128	0.94012	0.72878	0.97566	0.8661	0.9143	2.51,1.24,7.81,1.24	1.42,1.71,2.88,1.89	-0.82,0.45,-1.44,0.61	-1.43812	0.605468	-0.298891	0.52999	0.454511	0.8133	0.69498	0.81822	0.5821	0.36404	0.82,-0.45,1.44,-0.61	-0.605468	1.43812	0.298891	1.12777
1273	COPB1	coatomer protein complex, subunit beta 1	Golgi membrane|cytoplasm|endoplasmic reticulum-Golgi intermediate compartment|Golgi apparatus|Golgi-associated vesicle|cytosol|plasma membrane|membrane|COPI vesicle coat|intracellular membrane-bounded organelle|	intracellular protein transport|retrograde vesicle-mediated transport, Golgi to ER|intra-Golgi vesicle-mediated transport|viral process|COPI coating of Golgi vesicle|membrane organization|	structural molecule activity|protein binding|	4	2560;33836;49903;60883	1.44,12.25,10.21,5.61	4.04,33.51,12.43,2.5	1.49,1.45,0.28,-1.17	-1.16511	1.48675	0.514161	1.46936	1.45197	0.9753	0.0120001	0.0238601	0.0005401	0.0001001	-1.49,-1.45,-0.28,1.17	-1.48675	1.16511	-0.514161	0.44104	-0.283032	0.9879	0.0244601	0.97562	0.21554	0.9302	1.24,2.43,3.93,3.45	2.41,3.92,4.9,1.33	0.95,0.69,0.32,-1.37	-1.37422	0.953932	0.146901	0.822152	0.690371	0.79128	0.50302	0.4621	0.3778	0.2288	-0.95,-0.69,-0.32,1.37	-0.953932	1.37422	-0.146901	0.52835
1605	SPRYD4	SPRY domain containing 4	nucleus|mitochondrion|	biological_process|	molecular_function|	4	2456;23038;40759;65061	2.28,1,1,1.22	3.6,1.53,1,2.1	0.66,0.61,0,0.78	0	0.783741	0.513485	0.720512	0.657282	0.0778401	0.20834	0.0239601	0.0919001	0.0432401	-0.66,-0.61,0,-0.78	-0.783741	0	-0.513485	-0.306459	-0.612918	0.7924	0.91684	0.97554	0.9881	0.99558	1.37,1.08,1,1.08	4.67,1.05,1,1.09	1.77,-0.05,0,0.02	-0.0467608	1.77206	0.435482	0.894344	0.0166287	0.12302	0.1534	0.22826	0.3326	0.74124	-1.77,0.05,0,-0.02	-1.77206	0.0467608	-0.435482	0.0233804
7934	TRPV3	transient receptor potential cation channel, subfamily V, member 3	plasma membrane|integral component of membrane|receptor complex|	response to heat|ion transmembrane transport|negative regulation of hair cycle|transmembrane transport|calcium ion transmembrane transport|positive regulation of calcium ion import|	calcium channel activity|	4	16548;20713;51935;57967	2.77,1.22,1.58,17.65	7.22,1.4,1.57,24.64	1.38,0.19,0,0.48	-0.00208148	1.38131	0.513604	0.931365	0.481422	0.0857801	0.0193401	0.0239601	0.0257201	0.12098	-1.38,-0.19,0,-0.48	-1.38131	0.00208148	-0.513604	-0.0958423	-0.193766	0.98092	0.91282	0.97556	0.91946	0.87042	2.83,1.12,1.04,6.01	2.18,1.19,1.05,7.16	-0.38,0.08,0.01,0.25	-0.381455	0.251914	-0.00965816	0.167079	0.0822441	0.30682	0.8669	0.60196	0.8321	0.671	0.38,-0.08,-0.01,-0.25	-0.251914	0.381455	0.00965816	0.186396
13501	SLC16A13	solute carrier family 16, member 13	Golgi membrane|Golgi apparatus|integral component of membrane|	transmembrane transport|	symporter activity|	4	10293;21360;42994;64359	1.22,2.82,6.4,5.43	2.59,6.29,7,4.35	1.08,1.16,0.13,-0.32	-0.318753	1.16033	0.513329	1.12181	1.08329	0.42164	0.0480801	0.0239801	0.0070401	0.0015601	-1.08,-1.16,-0.13,0.32	-1.16033	0.318753	-0.513329	0.09515	-0.128453	0.95254	0.57828	0.97552	0.71434	0.81092	1.04,1.65,3.65,2.22	1.24,2.55,5.37,2.83	0.25,0.63,0.56,0.35	0.247049	0.627256	0.445771	0.592754	0.558253	0.0243201	0.68322	0.22196	0.53612	0.29946	-0.25,-0.63,-0.56,-0.35	-0.627256	-0.247049	-0.445771	-0.298788
6878	ARSB	arylsulfatase B	mitochondrion|lysosome|endoplasmic reticulum lumen|rough endoplasmic reticulum|Golgi apparatus|lysosomal lumen|extracellular vesicular exosome|	carbohydrate metabolic process|sphingolipid metabolic process|glycosphingolipid metabolic process|autophagy|lysosome organization|lysosomal transport|central nervous system development|response to nutrient|response to pH|glycosaminoglycan metabolic process|chondroitin sulfate metabolic process|chondroitin sulfate catabolic process|response to estrogen|post-translational protein modification|cellu…	N-acetylgalactosamine-4-sulfatase activity|arylsulfatase activity|metal ion binding|	4	12264;32468;40718;70097	17.34,17.34,20.97,8.71	19,22.35,46.13,11.63	0.13,0.37,1.14,0.42	0.13157	1.13704	0.513139	0.777477	0.41791	0.0273201	0.0536601	0.0240201	0.0662601	0.16804	-0.13,-0.37,-1.14,-0.42	-1.13704	-0.13157	-0.513139	-0.248802	-0.366034	0.94724	0.97296	0.9755	0.9787	0.96218	26.07,8.13,11.88,2.67	50.15,13.89,33.45,10.59	0.94,0.77,1.49,1.99	0.771761	1.9877	1.29911	1.74041	1.49311	0.0020401	0.10008	0.0057201	0.0383001	0.0249801	-0.94,-0.77,-1.49,-1.99	-1.9877	-0.771761	-1.29911	-0.857811
10372	HTRA4	HtrA serine peptidase 4	extracellular region|	regulation of cell growth|proteolysis|negative regulation of transforming growth factor beta receptor signaling pathway|	endopeptidase activity|serine-type endopeptidase activity|insulin-like growth factor binding|	4	12172;27177;47565;63036	11.36,2.06,1.04,35.63	21.34,4,1.26,33.47	0.91,0.96,0.28,-0.09	-0.0904684	0.955204	0.512473	0.932056	0.908909	0.15624	0.1152	0.0242601	0.0256801	0.0071601	-0.91,-0.96,-0.28,0.09	-0.955204	0.0904684	-0.512473	-0.0928897	-0.276248	0.88652	0.84264	0.97542	0.91772	0.92678	12.13,2.88,1.08,31.86	25.41,1.52,1.05,68.07	1.07,-0.92,-0.05,1.1	-0.922036	1.09534	0.298385	1.08117	1.067	0.59364	0.4269	0.3321	0.22744	0.0897801	-1.07,0.92,0.05,-1.1	-1.09534	0.922036	-0.298385	0.484398
8179	THSD1	thrombospondin, type I, domain containing 1	extracellular region|cytoplasm|cell surface|integral component of membrane|cell periphery|	hematopoietic progenitor cell differentiation|	None	4	11553;22111;42184;60657	6.23,60.74,46.35,6.8	6.6,70.39,53.67,19.79	0.08,0.21,0.21,1.54	0.0846845	1.54096	0.512453	0.876789	0.212619	0.0400601	0.0099201	0.0242801	0.0369201	0.4102	-0.08,-0.21,-0.21,-1.54	-1.54096	-0.0846845	-0.512453	-0.148118	-0.211551	0.99034	0.95946	0.97542	0.94716	0.8842	2.1,28.31,19.26,3.57	4.25,34.25,28.75,4.81	1.02,0.27,0.58,0.43	0.274804	1.01502	0.574591	0.796395	0.577766	0.0215801	0.47026	0.14822	0.39568	0.2877	-1.02,-0.27,-0.58,-0.43	-1.01502	-0.274804	-0.574591	-0.352788
7321	C9orf84	chromosome 9 open reading frame 84	None	None	None	4	5664;36286;50894;64418	3.57,26.29,33.06,3.61	3.38,31.04,36.07,12.25	-0.08,0.24,0.13,1.76	-0.0774741	1.76138	0.512293	1.00056	0.239751	0.14494	0.0039401	0.0243201	0.0161601	0.37124	0.08,-0.24,-0.13,-1.76	-1.76138	0.0774741	-0.512293	-0.0240214	-0.125517	0.99546	0.85442	0.97536	0.8609	0.808	7.24,4.46,17.92,1.9	1.89,5.84,13.75,4.72	-1.93,0.39,-0.38,1.31	-1.93418	1.31385	-0.153557	0.851133	0.388418	0.93532	0.32108	0.71942	0.35902	0.413	1.93,-0.39,0.38,-1.31	-1.31385	1.93418	0.153557	1.15825
3075	CUL4A	cullin 4A	Cul4A-RING E3 ubiquitin ligase complex|Cul4-RING E3 ubiquitin ligase complex|	G1/S transition of mitotic cell cycle|DNA repair|ubiquitin-dependent protein catabolic process|cell cycle arrest|negative regulation of cell proliferation|viral process|protein ubiquitination|regulation of protein metabolic process|intrinsic apoptotic signaling pathway|positive regulation of G1/S transition of mitotic cell cycle|	protein binding|ubiquitin protein ligase binding|	4	16275;20088;38170;65339	4.94,7.69,2.33,2.15	6.96,8.01,4.53,3.12	0.49,0.06,0.96,0.54	0.0600112	0.959718	0.511968	0.74737	0.535021	0.0496401	0.11324	0.0243401	0.0788001	0.0895201	-0.49,-0.06,-0.96,-0.54	-0.959718	-0.0600112	-0.511968	-0.276566	-0.493121	0.88868	0.9501	0.97534	0.98408	0.987	5.04,2.18,3.16,3.16	1.56,1.8,1.99,1.19	-1.69,-0.28,-0.67,-1.41	-1.68652	-0.278096	-1.01126	-0.473564	-0.669032	0.88638	0.99298	0.99242	0.99266	0.98014	1.69,0.28,0.67,1.41	0.278096	1.68652	1.01126	1.54896
5944	PCGF6	polycomb group ring finger 6	nucleus|PcG protein complex|PcG protein complex|PRC1 complex|	transcription, DNA-templated|negative regulation of transcription, DNA-templated|	DNA binding|sequence-specific DNA binding transcription factor activity|protein binding|zinc ion binding|	4	13952;24498;38287;61436	8.4,1.84,1.84,3.92	7.71,4.26,2.28,6.16	-0.12,1.21,0.31,0.65	-0.123884	1.21147	0.511641	0.931364	0.65126	0.1898	0.0395201	0.0244401	0.0257201	0.0448001	0.12,-1.21,-0.31,-0.65	-1.21147	0.123884	-0.511641	-0.0919175	-0.307719	0.96158	0.80832	0.97522	0.9171	0.94124	4.79,1.94,1.45,1.33	6.17,2.46,1.19,2.46	0.37,0.34,-0.29,0.89	-0.285753	0.89027	0.328385	0.628025	0.365781	0.2561	0.5376	0.30774	0.51094	0.4278	-0.37,-0.34,0.29,-0.89	-0.89027	0.285753	-0.328385	-0.0287456
14993	NXPH4	neurexophilin 4	cellular_component|extracellular region|	neuropeptide signaling pathway|	molecular_function|	4	6243;30943;47426;64078	11.85,10.3,7.2,1.22	11.54,15.29,12.2,2.06	-0.04,0.57,0.76,0.75	-0.0379288	0.76131	0.511666	0.757232	0.753155	0.11012	0.2244	0.0244401	0.0741801	0.0230001	0.04,-0.57,-0.76,-0.75	-0.76131	0.0379288	-0.511666	-0.266101	-0.57013	0.77498	0.88914	0.97522	0.98246	0.99368	1.73,3.32,3.73,1.53	2.22,3.77,5.28,1.14	0.36,0.18,0.5,-0.42	-0.423022	0.500905	0.155033	0.429709	0.358512	0.32948	0.7499	0.45476	0.65536	0.43372	-0.36,-0.18,-0.5,0.42	-0.500905	0.423022	-0.155033	0.119643
8122	ASCL2	achaete-scute family bHLH transcription factor 2	nucleus|nucleus|cytoplasm|	negative regulation of transcription from RNA polymerase II promoter|response to hypoxia|placenta development|transcription, DNA-templated|regulation of transcription, DNA-templated|negative regulation of Schwann cell proliferation|somatic stem cell maintenance|spongiotrophoblast differentiation|spongiotrophoblast layer development|	sequence-specific DNA binding transcription factor activity|sequence-specific DNA binding|protein dimerization activity|E-box binding|	4	9263;28515;48116;60611	2.06,5.65,5.38,12.03	4.44,8.68,4.48,18.03	1.11,0.62,-0.26,0.58	-0.263724	1.10614	0.511234	0.862404	0.618667	0.3542	0.0608001	0.0245601	0.0400601	0.0545001	-1.11,-0.62,0.26,-0.58	-1.10614	0.263724	-0.511234	-0.160065	-0.583853	0.94012	0.64602	0.97518	0.95198	0.99416	1.29,4.38,1.98,6.18	1.24,4.43,3.92,5.33	-0.06,0.02,0.99,-0.21	-0.213569	0.985095	0.182611	0.500732	0.01637	0.21804	0.4859	0.43016	0.6037	0.74628	0.06,-0.02,-0.99,0.21	-0.985095	0.213569	-0.182611	0.13551
[truncated: 18,184 more rows]
[truncated: 19 more columns]
