# Supplementary material for: Cross-species screening platforms identify EPS-8 as a critical link for mitochondrial stress and actin stabilization
Source: Sci Adv. 2021 Oct 29;7(44):eabj6818. doi: 10.1126/sciadv.abj6818 (PMC8555897; doi:10.1126/sciadv.abj6818)
Supplement: Supplementary file 2 — Tables S1 to S11 [file sciadv.abj6818_tables_s1_to_s11.zip › sciadv.abj6818_table_s2.xlsx]

## Sheet: Up- and Down-regulated
Table S2. NPC RNA-seq gene list.
Feature ID	EDGE test: EtOH 8 vs AntA 8, tagwise dispersions - P-value	EDGE test: EtOH 8 vs AntA 8, tagwise dispersions - Fold change	EDGE test: EtOH 8 vs AntA 8, tagwise dispersions - Bonferroni	EDGE test: EtOH 8 vs AntA 8, tagwise dispersions - FDR p-value correction	Annotations - Ensembl	Annotations - Description	Annotations - GO cellular component	Annotations - GO biological process	Annotations - GO molecular function
GDF15	1.785e-34	65.143	1.031e-29	6.065e-31	GDF15	growth differentiation factor 15 [Source:HGNC Symbol;Acc:HGNC:30142]	nucleus;cytoplasm;Golgi apparatus;extracellular region;extracellular space;extracellular exosome	regulation of receptor activity;signal transduction;cell-cell signaling;transforming growth factor beta receptor signaling pathway;positive regulation of pathway-restricted SMAD protein phosphorylation;BMP signaling pathway;regulation of apoptotic process;regulation of MAPK cascade;cell development;SMAD protein signal transduction;positive regulation of myoblast fusion	growth factor activity;protein binding;cytokine activity;transforming growth factor beta receptor binding
DSC1	1.191e-17	61.397	6.878e-13	1.404e-14	DSC1	desmocollin 1 [Source:HGNC Symbol;Acc:HGNC:3035]	plasma membrane;membrane;integral component of membrane;cell junction;extracellular exosome;ficolin-1-rich granule membrane;cornified envelope;desmosome;gap junction	homophilic cell adhesion via plasma membrane adhesion molecules;cell adhesion;keratinization;neutrophil degranulation;cornification	calcium ion binding;metal ion binding
RP11-495P10.9	2.128e-12	50.209	1.23e-07	1.397e-09
INHBE	7.365e-49	46.342	4.255e-44	6.078e-45	INHBE	inhibin beta E subunit [Source:HGNC Symbol;Acc:HGNC:24029]	extracellular region;extracellular space	regulation of receptor activity;SMAD protein signal transduction;positive regulation of pathway-restricted SMAD protein phosphorylation;regulation of apoptotic process;regulation of MAPK cascade;cell development	growth factor activity;hormone activity;cytokine activity;transforming growth factor beta receptor binding
ESRP1	1.19e-08	39.746	0.0006877	3.952e-06	ESRP1	epithelial splicing regulatory protein 1 [Source:HGNC Symbol;Acc:HGNC:25966]	nucleus;nucleoplasm;nuclear body	mRNA processing;RNA splicing;regulation of RNA splicing;fibroblast growth factor receptor signaling pathway	nucleic acid binding;RNA binding;protein binding;mRNA binding
MOV10L1	6.572e-26	35.921	3.797e-21	1.582e-22	MOV10L1	Mov10 RISC complex RNA helicase like 1 [Source:HGNC Symbol;Acc:HGNC:7201]	cytoplasm;P granule;pi-body	multicellular organism development;spermatogenesis;male meiosis I;piRNA metabolic process;DNA methylation involved in gamete generation;germ cell development	RNA binding;nucleotide binding;ATP binding;hydrolase activity;helicase activity;magnesium ion binding;ATP-dependent RNA helicase activity
DDIT3	1.036e-61	32.7	5.983e-57	1.496e-57	DDIT3	DNA damage inducible transcript 3 [Source:HGNC Symbol;Acc:HGNC:2726]	nucleus;cytoplasm;nucleoplasm;cytosol;CHOP-C/EBP complex;CHOP-ATF3 complex;CHOP-ATF4 complex;protein-DNA complex;transcription factor AP-1 complex;late endosome	regulation of transcription, DNA-templated;transcription, DNA-templated;cell cycle;apoptotic process;Wnt signaling pathway;positive regulation of transcription, DNA-templated;negative regulation of DNA binding transcription factor activity;positive regulation of transcription from RNA polymerase II promoter;negative regulation of canonical Wnt signaling pathway;negative regulation of protein kina…	DNA binding transcription factor activity;DNA binding;protein binding;RNA polymerase II proximal promoter sequence-specific DNA binding;RNA polymerase II transcription factor activity, sequence-specific DNA binding;transcription corepressor activity;protein heterodimerization activity;transcriptional activator activity, RNA polymerase II proximal promoter sequence-specific DNA binding;protein hom…
CHAC1	1.642e-45	30.75	9.487e-41	1.054e-41	CHAC1	ChaC glutathione specific gamma-glutamylcyclotransferase 1 [Source:HGNC Symbol;Acc:HGNC:28680]	cytoplasm;Golgi apparatus;cytosol;trans-Golgi network	glutathione catabolic process;apoptotic process;Notch signaling pathway;nervous system development;response to unfolded protein;intrinsic apoptotic signaling pathway in response to endoplasmic reticulum stress;glutathione biosynthetic process;neurogenesis;negative regulation of Notch signaling pathway;negative regulation of protein processing	gamma-glutamylcyclotransferase activity;lyase activity;protein binding;Notch binding
RP4-756G23.5	1.931e-24	30.411	1.116e-19	3.985e-21
TRIB3	3.954e-94	29.607	2.284e-89	2.284e-89	TRIB3	tribbles pseudokinase 3 [Source:HGNC Symbol;Acc:HGNC:16228]	nucleus;plasma membrane;cytosol;nucleolus;nuclear membrane	negative regulation of nucleic acid-templated transcription;protein phosphorylation;transcription, DNA-templated;regulation of transcription, DNA-templated;apoptotic process;negative regulation of fat cell differentiation;negative regulation of fatty acid biosynthetic process;negative regulation of protein kinase activity;negative regulation of transcription, DNA-templated;response to endoplasmic…	transcription corepressor activity;ATP binding;protein kinase activity;protein binding;protein kinase inhibitor activity;protein kinase binding;ubiquitin protein ligase binding;mitogen-activated protein kinase kinase binding;ubiquitin-protein transferase regulator activity;enzyme binding
KLHDC7B	3.672e-12	29.515	2.122e-07	2.331e-09	KLHDC7B	kelch domain containing 7B [Source:HGNC Symbol;Acc:HGNC:25145]	Cul3-RING ubiquitin ligase complex	protein ubiquitination	protein binding;ubiquitin-protein transferase activity
ULBP1	1.464e-44	29.244	8.456e-40	8.456e-41	ULBP1	UL16 binding protein 1 [Source:HGNC Symbol;Acc:HGNC:14893]	membrane;cytosol;plasma membrane;endoplasmic reticulum;actin cytoskeleton;anchored component of membrane;anchored component of plasma membrane	immune system process;regulation of immune response;viral process;natural killer cell activation;natural killer cell mediated cytotoxicity	protein binding;natural killer cell lectin-like receptor binding
ISL2	1.836e-09	29.046	0.0001061	7.316e-07	ISL2	ISL LIM homeobox 2 [Source:HGNC Symbol;Acc:HGNC:18524]	nucleus	regulation of transcription, DNA-templated;multicellular organism development;regulation of transcription from RNA polymerase II promoter;neuron development;peripheral nervous system neuron development;spinal cord motor neuron cell fate specification;visceral motor neuron differentiation;retinal ganglion cell axon guidance;negative regulation of neuron differentiation;neuron fate commitment	DNA binding;sequence-specific DNA binding;metal ion binding;RNA polymerase II transcription factor activity, sequence-specific DNA binding
ATF3	7.093e-51	28.641	4.098e-46	8.195e-47	ATF3	activating transcription factor 3 [Source:HGNC Symbol;Acc:HGNC:785]	nucleus;nucleolus;nucleoplasm;CHOP-ATF3 complex	regulation of transcription, DNA-templated;regulation of transcription from RNA polymerase II promoter;transcription from RNA polymerase II promoter;transcription, DNA-templated;positive regulation of transcription from RNA polymerase II promoter;positive regulation of transcription from RNA polymerase II promoter in response to endoplasmic reticulum stress;negative regulation of transcription fr…	DNA binding;DNA binding transcription factor activity;protein binding;identical protein binding;RNA polymerase II transcription factor activity, sequence-specific DNA binding;transcriptional activator activity, RNA polymerase II transcription regulatory region sequence-specific DNA binding;transcription corepressor activity;protein homodimerization activity;protein heterodimerization activity;RNA…
FAM129A	5.771e-34	28.397	3.334e-29	1.852e-30	FAM129A	family with sequence similarity 129 member A [Source:HGNC Symbol;Acc:HGNC:16784]	cytoplasm;membrane;cytosol;plasma membrane;extracellular exosome	negative regulation of protein phosphorylation;positive regulation of protein phosphorylation;response to endoplasmic reticulum stress;positive regulation of translation;regulation of translation	protein binding;molecular_function
LAMP3	6.017e-16	28.251	3.476e-11	6.099e-13	LAMP3	lysosomal associated membrane protein 3 [Source:HGNC Symbol;Acc:HGNC:14582]	membrane;integral component of membrane;intracellular membrane-bounded organelle;lysosomal membrane;cytoplasmic vesicle membrane;cytoplasmic vesicle;lysosome;perinuclear region of cytoplasm;plasma membrane;early endosome;vesicle;alveolar lamellar body membrane	immune system process;adaptive immune response;positive regulation of gene expression;regulation of autophagy;negative regulation of cysteine-type endopeptidase activity involved in apoptotic process;response to interferon-alpha;negative regulation of proteasomal protein catabolic process;regulation of viral life cycle
RP11-986E7.7	4.26e-09	25.967	0.0002461	1.558e-06
NUPR1	1.47e-10	25.504	8.494e-06	7.137e-08	NUPR1	nuclear protein 1, transcriptional regulator [Source:HGNC Symbol;Acc:HGNC:29990]	nucleus;cytosol;protein-DNA complex	transcription, DNA-templated;regulation of transcription, DNA-templated;cell proliferation;regulation of transcription from RNA polymerase II promoter;acute inflammatory response;protein acetylation;male gonad development;response to toxic substance;positive regulation of protein modification process;skeletal muscle cell differentiation;intrinsic apoptotic signaling pathway in response to DNA dam…	DNA binding;protein binding;chromatin binding
ADM2	1.814e-49	24.039	1.048e-44	1.746e-45	ADM2	adrenomedullin 2 [Source:HGNC Symbol;Acc:HGNC:28898]	extracellular region;intracellular	regulation of receptor activity;positive regulation of gene expression;G-protein coupled receptor signaling pathway;angiogenesis;protein phosphorylation;positive regulation of angiogenesis;adenylate cyclase-activating G-protein coupled receptor signaling pathway;digestion;feeding behavior;negative regulation of blood pressure	hormone activity;macromolecular complex binding
IL21R	8.793e-29	23.097	5.08e-24	2.674e-25	IL21R	interleukin 21 receptor [Source:HGNC Symbol;Acc:HGNC:6006]	membrane;integral component of membrane;plasma membrane	natural killer cell activation;interleukin-21-mediated signaling pathway	protein binding;cytokine receptor activity;interleukin-21 receptor activity
CHMP4C	2.789e-10	22.339	1.612e-05	1.269e-07	CHMP4C	charged multivesicular body protein 4C [Source:HGNC Symbol;Acc:HGNC:30599]	cytoplasm;membrane;cytosol;endosome;late endosome membrane;extracellular exosome;ESCRT III complex;Flemming body;midbody	vacuolar transport;protein transport;negative regulation of cytokinesis;endosomal transport;macroautophagy;viral life cycle;multivesicular body assembly;viral budding via host ESCRT complex;mitotic metaphase plate congression;regulation of centrosome duplication;cell separation after cytokinesis;nucleus organization;regulation of viral process;regulation of mitotic spindle assembly;positive regul…	protein homodimerization activity;protein binding
PCK2	3.721e-81	21.79	2.15e-76	1.075e-76	PCK2	phosphoenolpyruvate carboxykinase 2, mitochondrial [Source:HGNC Symbol;Acc:HGNC:8725]	mitochondrion;extracellular exosome;mitochondrial matrix	gluconeogenesis;pyruvate metabolic process;oxaloacetate metabolic process;NADH oxidation;positive regulation of insulin secretion;response to lipopolysaccharide;cellular response to glucose stimulus;cellular response to tumor necrosis factor;response to dexamethasone	GTP binding;phosphoenolpyruvate carboxykinase activity;purine nucleotide binding;phosphoenolpyruvate carboxykinase (GTP) activity;metal ion binding;nucleotide binding;lyase activity;protein binding;carboxy-lyase activity
AC007128.1	4.032e-08	21.247	0.002329	1.165e-05	AC007128.1
ALDH1L2	1.529e-28	21.197	8.832e-24	4.416e-25	ALDH1L2	aldehyde dehydrogenase 1 family member L2 [Source:HGNC Symbol;Acc:HGNC:26777]	cytoplasm;nucleus;mitochondrion;extracellular exosome;mitochondrial matrix	oxidation-reduction process;metabolic process;biosynthetic process;one-carbon metabolic process;10-formyltetrahydrofolate catabolic process;folic acid metabolic process	oxidoreductase activity;catalytic activity;hydroxymethyl-, formyl- and related transferase activity;formyltetrahydrofolate dehydrogenase activity;oxidoreductase activity, acting on the aldehyde or oxo group of donors, NAD or NADP as acceptor;aldehyde dehydrogenase (NAD) activity
RP11-495P10.8	3.273e-11	19.95	1.891e-06	1.801e-08
UNC5B	6.143e-19	17.75	3.549e-14	8.254e-16	UNC5B	unc-5 netrin receptor B [Source:HGNC Symbol;Acc:HGNC:12568]	membrane;integral component of membrane;plasma membrane;membrane raft	signal transduction;apoptotic process;multicellular organism development;netrin-activated signaling pathway;angiogenesis;negative regulation of neuron apoptotic process;positive regulation of phosphatidylinositol 3-kinase signaling;negative regulation of extrinsic apoptotic signaling pathway in absence of ligand;anterior/posterior axon guidance	protein binding;netrin receptor activity
AP000619.5	2.251e-10	16.966	1.301e-05	1.066e-07
SLC7A11	3.789e-27	16.764	2.189e-22	1.042e-23	SLC7A11	solute carrier family 7 member 11 [Source:HGNC Symbol;Acc:HGNC:11059]	integral component of membrane;membrane;plasma membrane;integral component of plasma membrane;cell surface;rough endoplasmic reticulum;cytoskeleton;intracellular membrane-bounded organelle	transmembrane transport;amino acid transport;leukocyte migration;L-glutamate transport;response to toxic substance;response to oxidative stress;brain development;response to nicotine;lens fiber cell differentiation;platelet aggregation	transmembrane transporter activity;protein binding;cystine:glutamate antiporter activity
ASNS	8.73e-69	15.552	5.044e-64	1.681e-64	ASNS	asparagine synthetase (glutamine-hydrolyzing) [Source:HGNC Symbol;Acc:HGNC:753]	cytosol	asparagine biosynthetic process;cellular amino acid biosynthetic process;glutamine metabolic process;negative regulation of apoptotic process;cellular response to glucose starvation;positive regulation of mitotic cell cycle;PERK-mediated unfolded protein response;L-asparagine biosynthetic process;liver development;cellular amino acid metabolic process;response to light stimulus;response to mechan…	asparagine synthase (glutamine-hydrolyzing) activity;nucleotide binding;ATP binding;ligase activity;protein binding;protein homodimerization activity;cofactor binding
SCN4A	6.3e-07	15.056	0.036	0.0001411	SCN4A	sodium voltage-gated channel alpha subunit 4 [Source:HGNC Symbol;Acc:HGNC:10591]	membrane;voltage-gated sodium channel complex;integral component of membrane;plasma membrane;integral component of plasma membrane	ion transport;transmembrane transport;sodium ion transport;ion transmembrane transport;regulation of ion transmembrane transport;sodium ion transmembrane transport;muscle contraction;membrane depolarization during action potential;neuronal action potential	protein binding;ion channel activity;voltage-gated sodium channel activity;voltage-gated ion channel activity;sodium channel activity
STC2	2.207e-22	15.052	1.275e-17	3.985e-19	STC2	stanniocalcin 2 [Source:HGNC Symbol;Acc:HGNC:11374]	extracellular region;endoplasmic reticulum;perinuclear region of cytoplasm;extracellular space;endoplasmic reticulum lumen;Golgi apparatus	regulation of receptor activity;cellular protein metabolic process;post-translational protein modification;negative regulation of gene expression;regulation of hormone biosynthetic process;cellular calcium ion homeostasis;response to oxidative stress;embryo implantation;endoplasmic reticulum unfolded protein response;response to vitamin D;response to endoplasmic reticulum stress;negative regulati…	hormone activity;protein homodimerization activity;heme binding;enzyme binding
MMP8	5.029e-08	14.817	0.002906	1.397e-05	MMP8	matrix metallopeptidase 8 [Source:HGNC Symbol;Acc:HGNC:7175]	extracellular matrix;extracellular region;proteinaceous extracellular matrix;extracellular space;specific granule lumen;tertiary granule lumen	proteolysis;collagen catabolic process;neutrophil degranulation;extracellular matrix disassembly;endodermal cell differentiation	zinc ion binding;metalloendopeptidase activity;metallopeptidase activity;metal ion binding;hydrolase activity;peptidase activity;serine-type endopeptidase activity
JDP2	7.684e-36	13.777	4.439e-31	3.415e-32	JDP2	Jun dimerization protein 2 [Source:HGNC Symbol;Acc:HGNC:17546]	nucleus	regulation of transcription, DNA-templated;regulation of transcription from RNA polymerase II promoter;regulation of histone deacetylation;transcription, DNA-templated;negative regulation of transcription from RNA polymerase II promoter;positive regulation of histone deacetylation;negative regulation of fat cell differentiation	DNA binding;DNA binding transcription factor activity;protein binding;RNA polymerase II transcription factor activity, sequence-specific DNA binding;RNA polymerase II proximal promoter sequence-specific DNA binding;transcriptional repressor activity, RNA polymerase II proximal promoter sequence-specific DNA binding;chromatin binding;double-stranded DNA binding;protein heterodimerization activity
CEBPB	1.106e-41	13.611	6.389e-37	5.808e-38	CEBPB	CCAAT/enhancer binding protein beta [Source:HGNC Symbol;Acc:HGNC:1834]	nucleus;cytoplasm;nucleoplasm;condensed chromosome, centromeric region;nuclear chromatin;nuclear matrix;CHOP-C/EBP complex	regulation of transcription, DNA-templated;transcription, DNA-templated;cell differentiation;defense response to bacterium;negative regulation of transcription from RNA polymerase II promoter;inflammatory response;immune response;positive regulation of interleukin-4 production;transcription from RNA polymerase II promoter;positive regulation of transcription from RNA polymerase II promoter;respon…	DNA binding transcription factor activity;DNA binding;protein homodimerization activity;protein binding;RNA polymerase II transcription factor activity, sequence-specific DNA binding;protein heterodimerization activity;transcriptional repressor activity, RNA polymerase II proximal promoter sequence-specific DNA binding;transcription factor activity, RNA polymerase II distal enhancer sequence-spec…
CCDC144NL	1.134e-10	13.578	6.551e-06	5.552e-08	CCDC144NL	coiled-coil domain containing 144 family, N-terminal like [Source:HGNC Symbol;Acc:HGNC:33735]
G0S2	5.124e-10	13.123	2.96e-05	2.161e-07	G0S2	G0/G1 switch 2 [Source:HGNC Symbol;Acc:HGNC:30229]	mitochondrion;lipid droplet	apoptotic process;extrinsic apoptotic signaling pathway;regulation of lipid metabolic process;positive regulation of extrinsic apoptotic signaling pathway	protein binding;molecular_function
APOL6	9.693e-12	12.962	5.6e-07	5.735e-09	APOL6	apolipoprotein L6 [Source:HGNC Symbol;Acc:HGNC:14870]	extracellular region;cytoplasm;membrane;integral component of membrane	lipid transport;lipoprotein metabolic process	lipid binding;protein binding
RP11-125B21.2	1.484e-23	11.913	8.575e-19	2.858e-20
KCNG1	1.949e-17	10.873	1.126e-12	2.252e-14	KCNG1	potassium voltage-gated channel modifier subfamily G member 1 [Source:HGNC Symbol;Acc:HGNC:6248]	membrane;voltage-gated potassium channel complex;integral component of membrane;plasma membrane	ion transport;transmembrane transport;potassium ion transport;protein homooligomerization;regulation of ion transmembrane transport;potassium ion transmembrane transport;regulation of delayed rectifier potassium channel activity	protein binding;ion channel activity;voltage-gated potassium channel activity;voltage-gated ion channel activity;potassium channel activity;delayed rectifier potassium channel activity
MYH15	5.569e-14	10.696	3.217e-09	4.663e-11	MYH15	myosin heavy chain 15 [Source:HGNC Symbol;Acc:HGNC:31073]	myosin complex;cytoplasm;myosin filament;myofibril	microtubule-based movement;extraocular skeletal muscle development	ATP binding;actin filament binding;motor activity;nucleotide binding;microtubule motor activity;actin binding;microtubule binding;calmodulin binding
LURAP1L	1.965e-08	10.613	0.001135	6.307e-06	LURAP1L	leucine rich adaptor protein 1 like [Source:HGNC Symbol;Acc:HGNC:31452]		positive regulation of I-kappaB kinase/NF-kappaB signaling
PLA2G4C	3.441e-07	10.483	0.02	8.08e-05	PLA2G4C	phospholipase A2 group IVC [Source:HGNC Symbol;Acc:HGNC:9037]	membrane;cytosol;endoplasmic reticulum membrane;nuclear envelope;nucleoplasm;cell cortex	metabolic process;phospholipid catabolic process;lipid metabolic process;lipid catabolic process;inflammatory response;intracellular signal transduction;phospholipid metabolic process;arachidonic acid metabolic process;phosphatidylinositol acyl-chain remodeling;phosphatidylcholine acyl-chain remodeling;phosphatidylethanolamine acyl-chain remodeling;parturition;glycerophospholipid catabolic process	phospholipase activity;hydrolase activity;phospholipase A2 activity;phospholipase A2 activity (consuming 1,2-dipalmitoylphosphatidylcholine);phospholipase A2 activity consuming 1,2-dioleoylphosphatidylethanolamine);phospholipid binding;lysophospholipase activity;phosphatidylcholine 1-acylhydrolase activity;calcium-independent phospholipase A2 activity
C12orf39	5.476e-19	10.44	3.164e-14	7.532e-16
CLEC4A	2.672e-07	10.29	0.015	6.441e-05	CLEC4A	C-type lectin domain family 4 member A [Source:HGNC Symbol;Acc:HGNC:13257]	membrane;integral component of membrane;plasma membrane;integral component of plasma membrane	immune system process;innate immune response;adaptive immune response;stimulatory C-type lectin receptor signaling pathway;cell adhesion;cell surface receptor signaling pathway	carbohydrate binding;transmembrane signaling receptor activity
SESN2	6.765e-46	10.259	3.909e-41	4.886e-42	SESN2	sestrin 2 [Source:HGNC Symbol;Acc:HGNC:20746]	nucleus;cytoplasm;mitochondrion;cytosol;GATOR2 complex;TORC2 complex;nucleotide-activated protein kinase complex;Atg1/ULK1 kinase complex	regulation of response to reactive oxygen species;oxidation-reduction process;cellular response to amino acid stimulus;negative regulation of TORC1 signaling;cellular response to oxidative stress;negative regulation of cell growth;regulation of protein phosphorylation;DNA damage response, signal transduction by p53 class mediator;cellular response to glucose starvation;reactive oxygen species met…	oxidoreductase activity;protein binding;oxidoreductase activity, acting on peroxide as acceptor;GDP-dissociation inhibitor activity;sulfiredoxin activity;leucine binding
CHRNA9	4.488e-09	9.993	0.0002593	1.62e-06	CHRNA9	cholinergic receptor nicotinic alpha 9 subunit [Source:HGNC Symbol;Acc:HGNC:14079]	integral component of membrane;postsynaptic membrane;membrane;plasma membrane;cell junction;synapse;integral component of plasma membrane;acetylcholine-gated channel complex	ion transport;ion transmembrane transport;calcium ion transport;calcium ion transmembrane transport;signal transduction;excitatory postsynaptic potential;regulation of postsynaptic membrane potential;positive regulation of cytosolic calcium ion concentration;cation transport;sensory perception of sound;inner ear morphogenesis;detection of mechanical stimulus involved in sensory perception of sound	ion channel activity;acetylcholine-gated cation-selective channel activity;transmembrane signaling receptor activity;extracellular ligand-gated ion channel activity;protein binding;calcium channel activity;ligand-gated ion channel activity
KLF4	1.103e-08	9.86	0.0006371	3.704e-06	KLF4	Kruppel like factor 4 [Source:HGNC Symbol;Acc:HGNC:6348]	nucleus;nucleoplasm;nuclear chromatin;chromatin;transcription factor complex;nuclear euchromatin;cytoplasm;nuclear transcription factor complex	transcription, DNA-templated;regulation of transcription, DNA-templated;positive regulation of transcription, DNA-templated;negative regulation of cell migration involved in sprouting angiogenesis;negative regulation of inflammatory response;positive regulation of gene expression;negative regulation of angiogenesis;negative regulation of gene expression;negative regulation of heterotypic cell-cel…	nucleic acid binding;metal ion binding;DNA binding;DNA binding transcription factor activity;zinc ion binding;protein binding;RNA polymerase II transcription factor activity, sequence-specific DNA binding;transcription regulatory region DNA binding;RNA polymerase II transcription factor binding;transcriptional activator activity, RNA polymerase II transcription factor binding;RNA polymerase II pr…
BEST1	4.828e-16	9.754	2.789e-11	4.98e-13	BEST1	bestrophin 1 [Source:HGNC Symbol;Acc:HGNC:12703]	membrane;integral component of membrane;plasma membrane;chloride channel complex;basolateral plasma membrane;cytosol	visual perception;chloride transmembrane transport;ion transport;chloride transport;bicarbonate transport;response to stimulus;ion transmembrane transport;transepithelial chloride transport;detection of light stimulus involved in visual perception;regulation of calcium ion transport	chloride channel activity;identical protein binding;intracellular calcium activated chloride channel activity;bicarbonate transmembrane transporter activity
FIBIN	5.649e-14	9.722	3.264e-09	4.663e-11	FIBIN	fin bud initiation factor homolog (zebrafish) [Source:HGNC Symbol;Acc:HGNC:33747]	Golgi apparatus;endoplasmic reticulum;extracellular region;cellular_component	biological_process;response to manganese ion;protein kinase C signaling;response to dexamethasone	molecular_function;protein homodimerization activity
LIF	8.225e-09	9.657	0.0004752	2.812e-06	LIF	LIF, interleukin 6 family cytokine [Source:HGNC Symbol;Acc:HGNC:6596]	extracellular region;cytosol;extracellular space	immune response;regulation of receptor activity;positive regulation of cell proliferation;positive regulation of tyrosine phosphorylation of STAT protein;positive regulation of transcription from RNA polymerase II promoter;multicellular organism development;cytokine-mediated signaling pathway;positive regulation of protein localization to nucleus;positive regulation of peptidyl-serine phosphoryla…	cytokine activity;leukemia inhibitory factor receptor binding;growth factor activity;protein binding;receptor binding
SLC7A3	9.637e-13	9.586	5.568e-08	6.628e-10	SLC7A3	solute carrier family 7 member 3 [Source:HGNC Symbol;Acc:HGNC:11061]	integral component of membrane;membrane;plasma membrane	transmembrane transport;amino acid transport;L-alpha-amino acid transmembrane transport;basic amino acid transmembrane transport;arginine transmembrane transport;L-lysine transmembrane transport;arginine transport	transmembrane transporter activity;amino acid transmembrane transporter activity;basic amino acid transmembrane transporter activity;arginine transmembrane transporter activity;L-lysine transmembrane transporter activity
IL20RB	2.273e-13	9.401	1.313e-08	1.705e-10	IL20RB	interleukin 20 receptor subunit beta [Source:HGNC Symbol;Acc:HGNC:6004]	membrane;integral component of membrane;plasma membrane	cytokine-mediated signaling pathway;negative regulation of type IV hypersensitivity;inflammatory response to antigenic stimulus;immune response-inhibiting signal transduction;negative regulation of interferon-gamma production;negative regulation of interleukin-2 production;positive regulation of interleukin-10 production;positive regulation of interleukin-4 production;negative regulation of T cel…	protein binding;interleukin-10 receptor activity;interleukin-20 binding
TM6SF1	4.303e-16	9.166	2.486e-11	4.519e-13	TM6SF1	transmembrane 6 superfamily member 1 [Source:HGNC Symbol;Acc:HGNC:11860]	membrane;integral component of membrane;lysosomal membrane;lysosome	biological_process	molecular_function;protein binding
XAF1	1.01e-13	9.064	5.836e-09	8.106e-11	XAF1	XIAP associated factor 1 [Source:HGNC Symbol;Acc:HGNC:30932]	nucleus;cytoplasm;mitochondrion;cytosol	apoptotic process;type I interferon signaling pathway;response to interferon-beta	zinc ion binding;metal ion binding;protein binding
TEKT1	3.407e-10	9.059	1.969e-05	1.538e-07	TEKT1	tektin 1 [Source:HGNC Symbol;Acc:HGNC:15534]	nucleus;cytoplasm;cytoskeleton;cell projection;microtubule;cilium;sperm flagellum;microtubule cytoskeleton	cilium assembly;flagellated sperm motility;cilium movement involved in cell motility	protein binding
SERPINE1	2.456e-10	8.936	1.419e-05	1.135e-07	SERPINE1	serpin family E member 1 [Source:HGNC Symbol;Acc:HGNC:8583]	extracellular space;extracellular region;plasma membrane;extracellular exosome;extracellular matrix;platelet alpha granule lumen	negative regulation of peptidase activity;positive regulation of angiogenesis;positive regulation of inflammatory response;negative regulation of cell migration;negative regulation of vascular wound healing;cellular response to lipopolysaccharide;negative regulation of endothelial cell apoptotic process;angiogenesis;platelet degranulation;positive regulation of interleukin-8 production;defense re…	protein binding;peptidase inhibitor activity;serine-type endopeptidase inhibitor activity;protease binding;receptor binding
FBLL1	7.386e-25	8.922	4.267e-20	1.641e-21	FBLL1	fibrillarin like 1 [Source:HGNC Symbol;Acc:HGNC:35458]	nucleus;intracellular ribonucleoprotein complex;fibrillar center;nucleolus;small-subunit processome;Cajal body;box C/D snoRNP complex	rRNA processing;tRNA processing;methylation;box C/D snoRNA 3'-end processing;rRNA methylation;histone glutamine methylation	RNA binding;methyltransferase activity;transferase activity;rRNA methyltransferase activity;histone-glutamine methyltransferase activity
SLC7A5	1.486e-35	8.329	8.586e-31	5.724e-32	SLC7A5	solute carrier family 7 member 5 [Source:HGNC Symbol;Acc:HGNC:11063]	membrane;integral component of membrane;intracellular membrane-bounded organelle;cytosol;plasma membrane;cytoplasm;integral component of plasma membrane;extracellular exosome;apical plasma membrane	transmembrane transport;amino acid transport;multicellular organism development;cell differentiation;leukocyte migration;nervous system development;cellular amino acid metabolic process;neutral amino acid transport;L-alpha-amino acid transmembrane transport;L-amino acid transport	transmembrane transporter activity;protein binding;antiporter activity;peptide antigen binding;L-amino acid transmembrane transporter activity;amino acid transmembrane transporter activity;neutral amino acid transmembrane transporter activity
ANXA3	4.667e-20	7.976	2.696e-15	6.913e-17	ANXA3	annexin A3 [Source:HGNC Symbol;Acc:HGNC:541]	cytoplasm;membrane;cytosol;plasma membrane;extracellular exosome;phagocytic vesicle membrane;specific granule;axon;dendrite;neuronal cell body	negative regulation of catalytic activity;defense response to bacterium;neutrophil degranulation;phagocytosis;positive regulation of DNA binding transcription factor activity;positive regulation of angiogenesis;positive regulation of endothelial cell migration;hippocampus development;animal organ regeneration;positive regulation of DNA metabolic process;response to glucocorticoid;response to grow…	calcium ion binding;calcium-dependent phospholipid binding;phospholipase inhibitor activity;calcium-dependent protein binding;phospholipase A2 inhibitor activity
SLC6A9	6.859e-21	7.972	3.962e-16	1.132e-17	SLC6A9	solute carrier family 6 member 9 [Source:HGNC Symbol;Acc:HGNC:11056]	integral component of membrane;membrane;integral component of plasma membrane;synapse;presynapse;plasma membrane	neurotransmitter transport;amino acid transmembrane transport;transmembrane transport;organic acid transmembrane transport;amino acid transport;glycine transport;glycine secretion, neurotransmission	neurotransmitter:sodium symporter activity;sodium:amino acid symporter activity;symporter activity;transporter activity;glycine:sodium symporter activity;glycine transmembrane transporter activity
CD274	3.8e-07	7.965	0.022	8.887e-05	CD274	CD274 molecule [Source:HGNC Symbol;Acc:HGNC:17635]	membrane;integral component of membrane;plasma membrane;extracellular exosome;endomembrane system;external side of plasma membrane;cell surface	signal transduction;immune response;positive regulation of T cell proliferation;negative regulation of interferon-gamma production;negative regulation of activated T cell proliferation;positive regulation of interleukin-10 secretion;negative regulation of interleukin-10 production;T cell costimulation;cell surface receptor signaling pathway;positive regulation of cell migration;response to cytoki…	protein binding
MXD1	3.854e-17	7.818	2.227e-12	4.282e-14	MXD1	MAX dimerization protein 1 [Source:HGNC Symbol;Acc:HGNC:6761]	cytosol;nucleoplasm;mitochondrion;nucleus;nuclear chromatin	transcription, DNA-templated;regulation of transcription, DNA-templated;negative regulation of transcription from RNA polymerase II promoter;multicellular organism development;cell proliferation	protein dimerization activity;DNA binding;protein binding;RNA polymerase II proximal promoter sequence-specific DNA binding;RNA polymerase II transcription factor activity, sequence-specific DNA binding;transcriptional repressor activity, RNA polymerase II proximal promoter sequence-specific DNA binding;transcription corepressor activity;DNA binding transcription factor activity;transcription cof…
MTHFD2	6.082e-40	7.514	3.514e-35	2.928e-36	MTHFD2	methylenetetrahydrofolate dehydrogenase (NADP+ dependent) 2, methenyltetrahydrofolate cyclohydrolase [Source:HGNC Symbol;Acc:HGNC:7434]	mitochondrion;extracellular space;mitochondrial matrix	oxidation-reduction process;one-carbon metabolic process;metabolic process;folic acid metabolic process;tetrahydrofolate metabolic process	catalytic activity;methylenetetrahydrofolate dehydrogenase (NADP+) activity;oxidoreductase activity;hydrolase activity;magnesium ion binding;phosphate ion binding;methenyltetrahydrofolate cyclohydrolase activity;methylenetetrahydrofolate dehydrogenase (NAD+) activity
PPP1R15A	7.91e-25	7.371	4.57e-20	1.692e-21	PPP1R15A	protein phosphatase 1 regulatory subunit 15A [Source:HGNC Symbol;Acc:HGNC:14375]	membrane;endoplasmic reticulum;endoplasmic reticulum membrane;mitochondrion;mitochondrial outer membrane;cytosol;cytoplasm;Golgi apparatus;protein phosphatase type 1 complex	apoptotic process;regulation of translation;intrinsic apoptotic signaling pathway in response to endoplasmic reticulum stress;cell cycle arrest;response to endoplasmic reticulum stress;cellular response to DNA damage stimulus;positive regulation of translational initiation in response to stress;negative regulation of phosphoprotein phosphatase activity;positive regulation of phosphoprotein phosph…	protein binding;protein kinase binding;protein phosphatase 1 binding;protein phosphatase regulator activity;protein phosphatase activator activity
SCRG1	1.67e-21	7.141	9.649e-17	2.838e-18	SCRG1	stimulator of chondrogenesis 1 [Source:HGNC Symbol;Acc:HGNC:17036]	extracellular region;extracellular space;cytoplasm;Golgi apparatus;neuron projection terminus	nervous system development;mesenchymal stem cell proliferation	protein binding
TSC22D3	4.568e-35	7.125	2.639e-30	1.649e-31	TSC22D3	TSC22 domain family member 3 [Source:HGNC Symbol;Acc:HGNC:3051]	nucleus;cytoplasm;cytosol	regulation of transcription, DNA-templated;ion transmembrane transport;negative regulation of activation-induced cell death of T cells;negative regulation of transcription from RNA polymerase II promoter;response to osmotic stress;negative regulation of skeletal muscle tissue development	DNA binding transcription factor activity;RNA polymerase II transcription factor activity, sequence-specific DNA binding;MRF binding
EGR1	7.609e-07	7.087	0.044	0.0001646	EGR1	early growth response 1 [Source:HGNC Symbol;Acc:HGNC:3238]	nucleus;cytoplasm;nucleoplasm	transcription from RNA polymerase II promoter;transcription, DNA-templated;regulation of transcription, DNA-templated;positive regulation of transcription, DNA-templated;positive regulation of gene expression;positive regulation of transcription from RNA polymerase II promoter;response to hypoxia;type I interferon signaling pathway;response to ischemia;interleukin-1-mediated signaling pathway;cel…	nucleic acid binding;metal ion binding;DNA binding;DNA binding transcription factor activity;zinc ion binding;protein binding;sequence-specific DNA binding;double-stranded methylated DNA binding;RNA polymerase II transcription factor activity, sequence-specific DNA binding;transcription regulatory region sequence-specific DNA binding;RNA polymerase II regulatory region sequence-specific DNA bindi…
PTPRH	1.748e-11	7.08	1.01e-06	9.902e-09	PTPRH	protein tyrosine phosphatase, receptor type H [Source:HGNC Symbol;Acc:HGNC:9672]	cytoplasm;membrane;integral component of membrane;plasma membrane;cell projection;integral component of plasma membrane;apical plasma membrane;microvillus membrane;microvillus	protein dephosphorylation;dephosphorylation;peptidyl-tyrosine dephosphorylation;apoptotic process	protein binding;phosphatase activity;protein tyrosine phosphatase activity;transmembrane receptor protein tyrosine phosphatase activity;hydrolase activity;phosphoprotein phosphatase activity
RP5-1120P11.1	2.141e-08	7.033	0.001237	6.797e-06
CCPG1	6.692e-12	6.879	3.866e-07	4.07e-09	CCPG1	cell cycle progression 1 [Source:HGNC Symbol;Acc:HGNC:24227]	membrane;integral component of membrane	regulation of Rho guanyl-nucleotide exchange factor activity;cell cycle;positive regulation of cell proliferation;positive regulation of cell cycle;positive regulation of transcription from RNA polymerase II promoter	molecular_function;protein binding
SLC3A2	1.123e-35	6.843	6.486e-31	4.633e-32	SLC3A2	solute carrier family 3 member 2 [Source:HGNC Symbol;Acc:HGNC:11026]	membrane;integral component of membrane;nucleus;cytosol;plasma membrane;melanosome;extracellular exosome;apical plasma membrane;cell surface	carbohydrate metabolic process;sodium ion transmembrane transport;calcium ion transport;leukocyte migration;amino acid transport;response to exogenous dsRNA;cell growth;tryptophan transport;L-alpha-amino acid transmembrane transport;L-leucine import across plasma membrane	catalytic activity;RNA binding;protein binding;cadherin binding;double-stranded RNA binding;neutral amino acid transmembrane transporter activity;calcium:sodium antiporter activity
DLGAP1-AS2	4.8e-11	6.508	2.773e-06	2.521e-08	DLGAP1-AS2	DLGAP1 antisense RNA 2 [Source:HGNC Symbol;Acc:HGNC:28146]
DDIT4	6.47e-23	6.431	3.738e-18	1.206e-19	DDIT4	DNA damage inducible transcript 4 [Source:HGNC Symbol;Acc:HGNC:24944]	cytoplasm;cytosol;mitochondrion;intracellular	negative regulation of signal transduction;response to hypoxia;negative regulation of TOR signaling;intrinsic apoptotic signaling pathway in response to DNA damage by p53 class mediator;negative regulation of glycolytic process;cellular response to dexamethasone stimulus;reactive oxygen species metabolic process;apoptotic process;defense response to virus;cell proliferation;brain development;neur…	14-3-3 protein binding
HERPUD1	5.172e-24	6.248	2.988e-19	1.03e-20	HERPUD1	homocysteine inducible ER protein with ubiquitin like domain 1 [Source:HGNC Symbol;Acc:HGNC:13744]	membrane;integral component of membrane;endoplasmic reticulum;endoplasmic reticulum membrane;Lewy body core;calcium channel complex	response to unfolded protein;retrograde protein transport, ER to cytosol;response to endoplasmic reticulum stress;positive regulation of ER-associated ubiquitin-dependent protein catabolic process;negative regulation of endoplasmic reticulum stress-induced intrinsic apoptotic signaling pathway;PERK-mediated unfolded protein response;ubiquitin-dependent protein catabolic process;cellular calcium i…	protein binding;molecular_function;ion channel binding
CTH	4.526e-17	6.198	2.615e-12	4.934e-14	CTH	cystathionine gamma-lyase [Source:HGNC Symbol;Acc:HGNC:2501]	cytoplasm;cytosol;extracellular exosome	cellular amino acid biosynthetic process;protein homotetramerization;endoplasmic reticulum unfolded protein response;cysteine biosynthetic process;hydrogen sulfide biosynthetic process;sulfur amino acid catabolic process;cysteine metabolic process;protein-pyridoxal-5-phosphate linkage via peptidyl-N6-pyridoxal phosphate-L-lysine;cysteine biosynthetic process via cystathionine;transsulfuration;neg…	catalytic activity;pyridoxal phosphate binding;lyase activity;protein binding;identical protein binding;calmodulin binding;cystathionine gamma-synthase activity;cystathionine gamma-lyase activity;carbon-sulfur lyase activity;L-cystine L-cysteine-lyase (deaminating);homocysteine desulfhydrase activity;L-cysteine desulfhydrase activity
NCOA7	1.762e-18	6.101	1.018e-13	2.213e-15	NCOA7	nuclear receptor coactivator 7 [Source:HGNC Symbol;Acc:HGNC:21081]	nucleus;intracellular	transcription, DNA-templated;regulation of transcription, DNA-templated;positive regulation of transcription from RNA polymerase II promoter;negative regulation of cellular response to oxidative stress;negative regulation of peptidyl-cysteine S-nitrosylation;negative regulation of oxidative stress-induced neuron death	protein binding;ligand-dependent nuclear receptor transcription coactivator activity;nuclear hormone receptor binding
MSR1	9.729e-12	6.078	5.621e-07	5.735e-09	MSR1	macrophage scavenger receptor 1 [Source:HGNC Symbol;Acc:HGNC:7376]	membrane;integral component of membrane;collagen trimer;plasma membrane;integral component of plasma membrane;endocytic vesicle membrane;low-density lipoprotein particle	receptor-mediated endocytosis;endocytosis;positive regulation of macrophage derived foam cell differentiation;phagocytosis, engulfment;amyloid-beta clearance;positive regulation of cholesterol storage;cholesterol transport;negative regulation of gene expression;plasma lipoprotein particle clearance;lipoprotein transport	scavenger receptor activity;protein binding;low-density lipoprotein particle binding;amyloid-beta binding
SGCG	4.194e-07	5.765	0.024	9.731e-05	SGCG	sarcoglycan gamma [Source:HGNC Symbol;Acc:HGNC:10809]	integral component of membrane;sarcoglycan complex;cytoplasm;membrane;nucleoplasm;plasma membrane;cytoskeleton;sarcolemma;dystroglycan complex	muscle organ development;muscle cell development;membrane organization;cardiac muscle tissue development;heart contraction	protein binding
SLC1A4	1.837e-20	5.745	1.061e-15	2.792e-17	SLC1A4	solute carrier family 1 member 4 [Source:HGNC Symbol;Acc:HGNC:10942]	integral component of membrane;membrane;centrosome;melanosome;intermediate filament;microtubule organizing center;plasma membrane;integral component of plasma membrane;extracellular exosome;cell surface;dendrite;neuronal cell body	amino acid transmembrane transport;transmembrane transport;chloride transmembrane transport;cognition;L-cystine transport;amino acid transport;glutamine transport;L-alanine transport;proline transport;L-serine transport;threonine transport;hydroxyproline transport;synaptic transmission, glutamatergic;proline transmembrane transport	symporter activity;chloride channel activity;amino acid transmembrane transporter activity;L-cystine transmembrane transporter activity;L-alanine transmembrane transporter activity;L-glutamine transmembrane transporter activity;L-proline transmembrane transporter activity;L-serine transmembrane transporter activity;L-threonine transmembrane transporter activity;L-hydroxyproline transmembrane tran…
ASS1	7.3e-10	5.727	4.217e-05	3.034e-07	ASS1	argininosuccinate synthase 1 [Source:HGNC Symbol;Acc:HGNC:758]	cytoplasm;cytosol;extracellular exosome;nucleus;mitochondrion;mitochondrial outer membrane;lysosome;endoplasmic reticulum;neuron projection;neuronal cell body;perikaryon;myelin sheath;cell body fiber	arginine biosynthetic process;cellular amino acid biosynthetic process;circadian rhythm;urea cycle;cellular response to laminar fluid shear stress;positive regulation of nitric oxide biosynthetic process;citrulline metabolic process;argininosuccinate metabolic process;aspartate metabolic process;negative regulation of leukocyte cell-cell adhesion;kidney development;liver development;acute-phase r…	ATP binding;argininosuccinate synthase activity;RNA binding;nucleotide binding;ligase activity;protein binding;identical protein binding;amino acid binding;toxic substance binding
SLCO4C1	3.938e-09	5.576	0.0002275	1.477e-06	SLCO4C1	solute carrier organic anion transporter family member 4C1 [Source:HGNC Symbol;Acc:HGNC:23612]	membrane;integral component of membrane;plasma membrane;integral component of plasma membrane;extracellular exosome;basolateral plasma membrane;specific granule membrane;azurophil granule membrane	transmembrane transport;ion transport;multicellular organism development;cell differentiation;spermatogenesis;sodium-independent organic anion transport;neutrophil degranulation	protein binding;transporter activity;sodium-independent organic anion transmembrane transporter activity
RAPGEF3	1.974e-13	5.571	1.141e-08	1.501e-10	RAPGEF3	Rap guanine nucleotide exchange factor 3 [Source:HGNC Symbol;Acc:HGNC:16629]	membrane;intracellular;plasma membrane;lamellipodium;filopodium;extracellular exosome;endomembrane system;microvillus;cortical actin cytoskeleton	small GTPase mediated signal transduction;intracellular signal transduction;positive regulation of GTPase activity;positive regulation of peptidyl-serine phosphorylation;angiogenesis;signal transduction;positive regulation of protein acetylation;establishment of endothelial barrier;cellular response to cAMP;cell proliferation;regulation of insulin secretion;positive regulation of angiogenesis;pos…	guanyl-nucleotide exchange factor activity;nucleotide binding;protein binding;cAMP binding;protein domain specific binding;Rap guanyl-nucleotide exchange factor activity
SLFN5	4.393e-10	5.512	2.538e-05	1.937e-07	SLFN5	schlafen family member 5 [Source:HGNC Symbol;Acc:HGNC:28286]	nucleus	cell differentiation	ATP binding;nucleotide binding
TNFRSF12A	8.761e-08	5.379	0.005062	2.322e-05	TNFRSF12A	TNF receptor superfamily member 12A [Source:HGNC Symbol;Acc:HGNC:18152]	membrane;integral component of membrane;plasma membrane;ruffle;cell surface	cell adhesion;apoptotic process;multicellular organism development;cell differentiation;tumor necrosis factor-mediated signaling pathway;positive regulation of apoptotic process;angiogenesis;positive regulation of extrinsic apoptotic signaling pathway;regulation of wound healing;substrate-dependent cell migration, cell attachment to substrate;regulation of angiogenesis;positive regulation of axon…	protein binding
MIR503HG	1.387e-12	5.352	8.012e-08	9.317e-10	MIR503HG	MIR503 host gene [Source:HGNC Symbol;Acc:HGNC:28258]
ERRFI1	1.044e-14	5.302	6.034e-10	9.428e-12	ERRFI1	ERBB receptor feedback inhibitor 1 [Source:HGNC Symbol;Acc:HGNC:18185]	nucleus;cytoplasm;membrane;cytosol;plasma membrane;extrinsic component of cytoplasmic side of plasma membrane	positive regulation of GTPase activity;negative regulation of epidermal growth factor-activated receptor activity;negative regulation of interleukin-1 beta production;cellular response to insulin stimulus;negative regulation of collagen biosynthetic process;cellular response to platelet-derived growth factor stimulus;negative regulation of epidermal growth factor receptor signaling pathway;negati…	protein binding;protein kinase binding;SH3 domain binding;kinase binding;small GTPase binding;GTPase activator activity
SH3BGR	6.324e-11	5.295	3.653e-06	3.233e-08	SH3BGR	SH3 domain binding glutamate rich protein [Source:HGNC Symbol;Acc:HGNC:10822]	cytosol	positive regulation of signal transduction;macromolecular complex assembly	SH3 domain binding;SH3/SH2 adaptor activity
RP11-637A17.2	4.69e-08	5.29	0.00271	1.309e-05
VGF	2.173e-07	5.282	0.013	5.365e-05	VGF	VGF nerve growth factor inducible [Source:HGNC Symbol;Acc:HGNC:12684]	Golgi apparatus;intracellular membrane-bounded organelle;extracellular region;extracellular space;cytoplasmic vesicle;endoplasmic reticulum lumen;transport vesicle	regulation of receptor activity;defense response to bacterium;cellular protein metabolic process;post-translational protein modification;ovarian follicle development;response to dietary excess;generation of precursor metabolites and energy;response to cold;sexual reproduction;insulin secretion;response to insulin;carbohydrate homeostasis;glucose homeostasis;regulation of synaptic plasticity;respo…	neuropeptide hormone activity;growth factor activity;molecular_function;hormone activity
NDUFA4L2	2.497e-08	5.207	0.001442	7.714e-06	NDUFA4L2	NDUFA4, mitochondrial complex associated like 2 [Source:HGNC Symbol;Acc:HGNC:29836]	membrane;integral component of membrane;mitochondrial respiratory chain complex IV	hydrogen ion transmembrane transport;electron transport chain	cytochrome-c oxidase activity
KCTD16	8.245e-11	5.157	4.763e-06	4.142e-08	KCTD16	potassium channel tetramerization domain containing 16 [Source:HGNC Symbol;Acc:HGNC:29244]	membrane;plasma membrane;cell junction;synapse;postsynaptic membrane;presynaptic membrane;receptor complex	protein homooligomerization;regulation of G-protein coupled receptor protein signaling pathway	protein binding
SLC7A1	6.548e-26	5.049	3.783e-21	1.582e-22	SLC7A1	solute carrier family 7 member 1 [Source:HGNC Symbol;Acc:HGNC:11057]	integral component of membrane;membrane;plasma membrane;integral component of plasma membrane	transmembrane transport;amino acid transport;amino acid transmembrane transport;arginine transport;arginine transmembrane transport	transmembrane transporter activity;protein binding;arginine transmembrane transporter activity;amino acid transmembrane transporter activity
AC007405.6	3.163e-08	5.037	0.001828	9.372e-06
GADD45A	4.745e-10	4.98	2.741e-05	2.046e-07	GADD45A	growth arrest and DNA damage inducible alpha [Source:HGNC Symbol;Acc:HGNC:4095]	nucleus;cytoplasm;nuclear speck;nucleoplasm	response to stress;regulation of cell cycle;cellular response to DNA damage stimulus;cell cycle;DNA damage response, signal transduction by p53 class mediator resulting in cell cycle arrest;cell cycle arrest;positive regulation of apoptotic process;cellular response to mechanical stimulus;apoptotic process;positive regulation of JNK cascade;DNA repair;regulation of cyclin-dependent protein serine…	protein binding;protein heterodimerization activity;protein homodimerization activity;kinase binding;protein N-terminus binding;RNA polymerase II core promoter sequence-specific DNA binding
PSAT1	2.663e-22	4.933	1.538e-17	4.662e-19	PSAT1	phosphoserine aminotransferase 1 [Source:HGNC Symbol;Acc:HGNC:19129]	cytosol;cytoplasm;extracellular exosome	L-serine biosynthetic process;cellular amino acid biosynthetic process;pyridoxine biosynthetic process	catalytic activity;O-phospho-L-serine:2-oxoglutarate aminotransferase activity;transferase activity;transaminase activity
LYRM9	1.453e-07	4.776	0.008393	3.665e-05	LYRM9	LYR motif containing 9 [Source:HGNC Symbol;Acc:HGNC:27314]
CARS	5.897e-26	4.743	3.407e-21	1.548e-22	CARS	cysteinyl-tRNA synthetase [Source:HGNC Symbol;Acc:HGNC:1493]	cytoplasm;cytosol	tRNA aminoacylation for protein translation;cysteinyl-tRNA aminoacylation;translation	ATP binding;aminoacyl-tRNA ligase activity;nucleotide binding;cysteine-tRNA ligase activity;metal ion binding;protein homodimerization activity;ligase activity;tRNA binding;protein binding
HMOX1	2.326e-10	4.73	1.344e-05	1.084e-07	HMOX1	heme oxygenase 1 [Source:HGNC Symbol;Acc:HGNC:5013]	membrane;integral component of membrane;endoplasmic reticulum;endoplasmic reticulum membrane;perinuclear region of cytoplasm;extracellular space;nucleus;intracellular membrane-bounded organelle;nucleolus;cytosol;caveola	oxidation-reduction process;heme oxidation;apoptotic process;positive regulation of angiogenesis;positive regulation of blood vessel endothelial cell proliferation involved in sprouting angiogenesis;positive regulation of cell migration involved in sprouting angiogenesis;protein homooligomerization;positive regulation of I-kappaB kinase/NF-kappaB signaling;cytokine-mediated signaling pathway;angi…	heme oxygenase (decyclizing) activity;metal ion binding;oxidoreductase activity;protein homodimerization activity;protein binding;signal transducer activity;enzyme binding;heme binding;phospholipase D activity
IRF1	5.883e-08	4.692	0.003399	1.603e-05	IRF1	interferon regulatory factor 1 [Source:HGNC Symbol;Acc:HGNC:6116]	nucleus;cytoplasm;nucleoplasm;cytosol;nuclear chromatin	regulation of transcription, DNA-templated;apoptotic process;regulation of immune response;negative regulation of cell proliferation;transcription, DNA-templated;positive regulation of transcription, DNA-templated;immune system process;innate immune response;defense response to virus;cell cycle arrest;positive regulation of transcription from RNA polymerase II promoter;cellular response to mechan…	DNA binding transcription factor activity;transcription regulatory region DNA binding;DNA binding;protein binding;RNA polymerase II proximal promoter sequence-specific DNA binding;RNA polymerase II transcription factor activity, sequence-specific DNA binding;transcriptional activator activity, RNA polymerase II proximal promoter sequence-specific DNA binding;sequence-specific DNA binding
CEBPG	7.078e-18	4.683	4.089e-13	8.519e-15	CEBPG	CCAAT/enhancer binding protein gamma [Source:HGNC Symbol;Acc:HGNC:1837]	nucleus;nucleoplasm	regulation of transcription, DNA-templated;transcription from RNA polymerase II promoter;transcription, DNA-templated;immune response;positive regulation of transcription from RNA polymerase II promoter;negative regulation of DNA binding transcription factor activity;positive regulation of DNA binding transcription factor activity;positive regulation of interferon-gamma biosynthetic process;regul…	DNA binding transcription factor activity;DNA binding;protein binding;sequence-specific DNA binding;RNA polymerase II transcription factor activity, sequence-specific DNA binding;transcription factor binding;protein heterodimerization activity;transcriptional activator activity, RNA polymerase II proximal promoter sequence-specific DNA binding;RNA polymerase II proximal promoter sequence-specific…
RAB39B	6.564e-13	4.577	3.792e-08	4.682e-10	RAB39B	RAB39B, member RAS oncogene family [Source:HGNC Symbol;Acc:HGNC:16499]	membrane;Golgi apparatus;plasma membrane;cytoplasmic vesicle membrane;cytoplasmic vesicle;neuron projection;vesicle;intracellular	protein transport;autophagy;vesicle-mediated transport;regulation of autophagy;synapse organization	GTP binding;GTPase activity;nucleotide binding;protein binding;myosin V binding
SLC13A5	3.685e-11	4.557	2.129e-06	1.99e-08	SLC13A5	solute carrier family 13 member 5 [Source:HGNC Symbol;Acc:HGNC:23089]	membrane;integral component of membrane;plasma membrane;integral component of plasma membrane	transmembrane transport;sodium ion transport;ion transport;tricarboxylic acid transport;succinate transport;citrate transport;tricarboxylic acid transmembrane transport;succinate transmembrane transport	transporter activity;symporter activity;succinate transmembrane transporter activity;citrate transmembrane transporter activity;tricarboxylic acid transmembrane transporter activity;sodium:dicarboxylate symporter activity
SHMT2	3.372e-25	4.521	1.948e-20	7.793e-22	SHMT2	serine hydroxymethyltransferase 2 [Source:HGNC Symbol;Acc:HGNC:10852]	nucleus;cytoplasm;membrane;mitochondrion;mitochondrial inner membrane;microtubule cytoskeleton;mitochondrial matrix;extracellular exosome;mitochondrial nucleoid;mitochondrial intermembrane space;BRISC complex	glycine biosynthetic process from serine;tetrahydrofolate interconversion;methylation;one-carbon metabolic process;protein K63-linked deubiquitination;protein tetramerization;folic acid metabolic process;tetrahydrofolate metabolic process;response to type I interferon;glycine metabolic process;L-serine metabolic process;glycine biosynthetic process;L-serine biosynthetic process;positive regulatio…	catalytic activity;pyridoxal phosphate binding;glycine hydroxymethyltransferase activity;methyltransferase activity;transferase activity;protein binding;chromatin binding;L-allo-threonine aldolase activity;amino acid binding;identical protein binding
BEX2	2.355e-07	4.473	0.014	5.741e-05	BEX2	brain expressed X-linked 2 [Source:HGNC Symbol;Acc:HGNC:30933]	nucleus;cytoplasm	cell cycle;apoptotic process;regulation of apoptotic process;regulation of cell cycle	protein binding
LARP6	3.601e-13	4.412	2.08e-08	2.633e-10	LARP6	La ribonucleoprotein domain family member 6 [Source:HGNC Symbol;Acc:HGNC:24012]	nucleus;intracellular ribonucleoprotein complex;cytoplasm;polysome	RNA processing;regulation of translation;positive regulation of translation;positive regulation of collagen biosynthetic process;positive regulation of mRNA binding	RNA binding;nucleic acid binding;protein binding;RNA stem-loop binding;mRNA 5'-UTR binding;myosin binding;sequence-specific mRNA binding
FKBP9L	2.397e-08	4.364	0.001385	7.527e-06
EIF1	1.811e-20	4.317	1.046e-15	2.792e-17	EIF1	eukaryotic translation initiation factor 1 [Source:HGNC Symbol;Acc:HGNC:3249]	nucleus;cytoplasm	translational initiation;translation;regulation of translational initiation	translation initiation factor activity;RNA binding;protein binding;translation factor activity, RNA binding
VEGFA	2.786e-17	4.251	1.609e-12	3.156e-14	VEGFA	vascular endothelial growth factor A [Source:HGNC Symbol;Acc:HGNC:12680]	membrane;cytoplasm;extracellular region;proteinaceous extracellular matrix;extracellular space;cell surface;platelet alpha granule lumen;secretory granule	regulation of receptor activity;multicellular organism development;cell differentiation;nervous system development;positive regulation of blood vessel endothelial cell migration;positive regulation of angiogenesis;positive regulation of cell proliferation;positive regulation of endothelial cell migration;cellular response to vascular endothelial growth factor stimulus;positive regulation of blood…	growth factor activity;heparin binding;protein binding;identical protein binding;protein homodimerization activity;receptor ligand activity;cytokine activity;protein heterodimerization activity;chemoattractant activity;vascular endothelial growth factor receptor binding;vascular endothelial growth factor receptor 2 binding;platelet-derived growth factor receptor binding;fibronectin binding;vascul…
SLC35F6	4.368e-09	4.22	0.0002523	1.587e-06	SLC35F6	solute carrier family 35 member F6 [Source:HGNC Symbol;Acc:HGNC:26055]	integral component of membrane;membrane;intracellular membrane-bounded organelle;cytosol;nucleoplasm;lysosomal membrane;mitochondrion;lysosome;extracellular exosome	transmembrane transport;positive regulation of cell proliferation;negative regulation of mitochondrial outer membrane permeabilization involved in apoptotic signaling pathway	transmembrane transporter activity;protein binding
RP11-11N5.1	4.454e-07	4.122	0.026	0.0001025
BBC3	4.592e-10	4.12	2.653e-05	1.995e-07	BBC3	BCL2 binding component 3 [Source:HGNC Symbol;Acc:HGNC:17868]	mitochondrion;lysosome;cytosol;endoplasmic reticulum;mitochondrial outer membrane	positive regulation of apoptotic process;intrinsic apoptotic signaling pathway;positive regulation of release of cytochrome c from mitochondria;apoptotic process;release of cytochrome c from mitochondria;positive regulation of protein homooligomerization;regulation of apoptotic process;positive regulation of intrinsic apoptotic signaling pathway;response to endoplasmic reticulum stress;activation…	protein binding;ATPase binding
FOSL2	3.35e-07	4.049	0.019	7.899e-05	FOSL2	FOS like 2, AP-1 transcription factor subunit [Source:HGNC Symbol;Acc:HGNC:3798]	nucleus;nucleoplasm	regulation of transcription, DNA-templated;regulation of transcription from RNA polymerase II promoter;transcription from RNA polymerase II promoter;transcription, DNA-templated;positive regulation of transcription from RNA polymerase II promoter;cell death;keratinocyte development;positive regulation of transcription, DNA-templated;positive regulation of fibroblast proliferation	DNA binding;DNA binding transcription factor activity;protein binding;RNA polymerase II transcription factor activity, sequence-specific DNA binding;transcriptional activator activity, RNA polymerase II transcription regulatory region sequence-specific DNA binding;RNA polymerase II regulatory region sequence-specific DNA binding;chromatin binding
TUFT1	8.605e-11	4.044	4.972e-06	4.286e-08	TUFT1	tuftelin 1 [Source:HGNC Symbol;Acc:HGNC:12422]	extracellular region;cytoplasm	biomineral tissue development;bone mineralization;odontogenesis	protein binding;structural constituent of tooth enamel
EIF4EBP1	1.987e-18	3.997	1.148e-13	2.443e-15	EIF4EBP1	eukaryotic translation initiation factor 4E binding protein 1 [Source:HGNC Symbol;Acc:HGNC:3288]	cytosol	negative regulation of translational initiation;regulation of translation;negative regulation of translation;positive regulation of mitotic cell cycle;G1/S transition of mitotic cell cycle;TOR signaling;IRES-dependent translational initiation of linear mRNA;insulin receptor signaling pathway;cellular response to dexamethasone stimulus	eukaryotic initiation factor 4E binding;protein binding;translation repressor activity
TUBE1	3.42e-14	3.972	1.976e-09	2.949e-11	TUBE1	tubulin epsilon 1 [Source:HGNC Symbol;Acc:HGNC:20775]	microtubule;cytoplasm;cytoskeleton;microtubule organizing center;pericentriolar material	microtubule-based process;centrosome cycle	GTP binding;GTPase activity;nucleotide binding;structural constituent of cytoskeleton
GPCPD1	3.923e-15	3.963	2.266e-10	3.655e-12	GPCPD1	glycerophosphocholine phosphodiesterase 1 [Source:HGNC Symbol;Acc:HGNC:26957]	cytoplasm;cytosol	lipid metabolic process;glycerophospholipid catabolic process;cellular phosphate ion homeostasis;skeletal muscle tissue development	carbohydrate binding;starch binding;phosphoric diester hydrolase activity;glycerophosphocholine phosphodiesterase activity;hydrolase activity;glycerophosphodiester phosphodiesterase activity
PSPH	1.166e-15	3.943	6.739e-11	1.123e-12	PSPH	phosphoserine phosphatase [Source:HGNC Symbol;Acc:HGNC:9577]	cytosol;neuron projection	dephosphorylation;L-serine biosynthetic process;cellular amino acid biosynthetic process;L-serine metabolic process;response to mechanical stimulus;response to nutrient levels;response to testosterone	metal ion binding;hydrolase activity;protein homodimerization activity;magnesium ion binding;calcium ion binding;phosphoserine phosphatase activity
MAP1LC3B	2.46e-12	3.939	1.421e-07	1.597e-09	MAP1LC3B	microtubule associated protein 1 light chain 3 beta [Source:HGNC Symbol;Acc:HGNC:13352]	cytoplasm;membrane;cytoskeleton;microtubule;cytoplasmic vesicle;cytosol;autophagosome membrane;axoneme;endomembrane system;autophagosome;organelle membrane;mitochondrion;intracellular	autophagy;autophagosome assembly;cellular response to nitrogen starvation;cellular response to starvation;macroautophagy;autophagosome maturation;autophagy of mitochondrion	protein binding;ubiquitin protein ligase binding
UHRF1BP1	5.013e-19	3.925	2.896e-14	7.064e-16	UHRF1BP1	UHRF1 binding protein 1 [Source:HGNC Symbol;Acc:HGNC:21216]			protein binding;identical protein binding;histone deacetylase binding
GOT1	3.066e-16	3.903	1.771e-11	3.28e-13	GOT1	glutamic-oxaloacetic transaminase 1 [Source:HGNC Symbol;Acc:HGNC:4432]	nucleus;cytoplasm;cytosol;nucleoplasm;lysosome;axon terminus;extracellular exosome	cellular amino acid metabolic process;biosynthetic process;cellular amino acid biosynthetic process;oxaloacetate metabolic process;glycerol biosynthetic process;aspartate metabolic process;aspartate biosynthetic process;Notch signaling pathway;glutamate catabolic process to aspartate;glutamate catabolic process to 2-oxoglutarate;dicarboxylic acid metabolic process;fatty acid homeostasis;cellular …	catalytic activity;pyridoxal phosphate binding;transaminase activity;transferase activity;L-aspartate:2-oxoglutarate aminotransferase activity;phosphatidylserine decarboxylase activity;carboxylic acid binding;L-cysteine:2-oxoglutarate aminotransferase activity
OPLAH	2.453e-08	3.876	0.001417	7.66e-06	OPLAH	5-oxoprolinase, ATP-hydrolysing [Source:HGNC Symbol;Acc:HGNC:8149]	cytosol	glutathione metabolic process;glutathione biosynthetic process	hydrolase activity;catalytic activity;nucleotide binding;ATP binding;5-oxoprolinase (ATP-hydrolyzing) activity
AKNA	2.746e-13	3.875	1.587e-08	2.034e-10	AKNA	AT-hook transcription factor [Source:HGNC Symbol;Acc:HGNC:24108]	nucleus;membrane;intracellular membrane-bounded organelle;centrosome;cytosol;nucleoplasm;fibrillar center	transcription from RNA polymerase II promoter;transcription, DNA-templated;regulation of transcription, DNA-templated;positive regulation of transcription from RNA polymerase II promoter	DNA binding;protein binding;RNA polymerase II proximal promoter sequence-specific DNA binding;RNA polymerase II transcription factor activity, sequence-specific DNA binding;transcriptional activator activity, RNA polymerase II proximal promoter sequence-specific DNA binding
ATF5	5.274e-08	3.854	0.003047	1.451e-05	ATF5	activating transcription factor 5 [Source:HGNC Symbol;Acc:HGNC:790]	nucleus;cytoplasm;cytosol;nucleoplasm;cytoskeleton;centrosome;microtubule organizing center;transcription factor complex	regulation of transcription, DNA-templated;regulation of transcription from RNA polymerase II promoter;transcription from RNA polymerase II promoter;transcription, DNA-templated;positive regulation of transcription, DNA-templated;fat cell differentiation;negative regulation of cell proliferation;positive regulation of transcription from RNA polymerase II promoter;negative regulation of apoptotic …	DNA binding transcription factor activity;DNA binding;protein binding;sequence-specific DNA binding;RNA polymerase II transcription factor activity, sequence-specific DNA binding;chromatin binding;transcriptional activator activity, RNA polymerase II transcription regulatory region sequence-specific DNA binding;transcription regulatory region DNA binding;transcription corepressor activity;tubulin…
GARS	9.274e-21	3.79	5.358e-16	1.488e-17	GARS	glycyl-tRNA synthetase [Source:HGNC Symbol;Acc:HGNC:4162]	cytoplasm;cytosol;cell projection;extracellular region;mitochondrion;axon;extracellular exosome;mitochondrial matrix;secretory granule	tRNA aminoacylation for protein translation;glycyl-tRNA aminoacylation;translation;diadenosine tetraphosphate biosynthetic process;mitochondrial glycyl-tRNA aminoacylation	ATP binding;aminoacyl-tRNA ligase activity;nucleotide binding;glycine-tRNA ligase activity;hydrolase activity;ligase activity;protein binding;identical protein binding;protein dimerization activity;bis(5'-nucleosyl)-tetraphosphatase (asymmetrical) activity
SERPINB8	1.025e-07	3.775	0.005922	2.656e-05	SERPINB8	serpin family B member 8 [Source:HGNC Symbol;Acc:HGNC:8952]	extracellular space;cytoplasm;cytosol;extracellular exosome	negative regulation of peptidase activity;negative regulation of endopeptidase activity;epithelial cell-cell adhesion	peptidase inhibitor activity;protein binding;serine-type endopeptidase inhibitor activity
GRPEL2	2.114e-08	3.757	0.001221	6.747e-06	GRPEL2	GrpE like 2, mitochondrial [Source:HGNC Symbol;Acc:HGNC:21060]	mitochondrion;mitochondrial matrix;presequence translocase-associated import motor;mitochondrial inner membrane	protein folding;regulation of catalytic activity;protein import into mitochondrial matrix	adenyl-nucleotide exchange factor activity;protein homodimerization activity;chaperone binding;unfolded protein binding
ZBED3-AS1	3.458e-08	3.719	0.001998	1.014e-05	ZBED3-AS1	ZBED3 antisense RNA 1 [Source:HGNC Symbol;Acc:HGNC:44188]
CYP2R1	1.462e-11	3.715	8.444e-07	8.361e-09	CYP2R1	cytochrome P450 family 2 subfamily R member 1 [Source:HGNC Symbol;Acc:HGNC:20580]	membrane;endoplasmic reticulum;endoplasmic reticulum membrane;intracellular membrane-bounded organelle;organelle membrane	oxidation-reduction process;vitamin metabolic process;vitamin D metabolic process;calcitriol biosynthetic process from calciol;response to metal ion;response to cesium ion;response to ionizing radiation	iron ion binding;heme binding;oxidoreductase activity, acting on paired donors, with incorporation or reduction of molecular oxygen;metal ion binding;monooxygenase activity;oxidoreductase activity;steroid hydroxylase activity;vitamin D3 25-hydroxylase activity
SARS	3.291e-19	3.709	1.901e-14	4.753e-16	SARS	seryl-tRNA synthetase [Source:HGNC Symbol;Acc:HGNC:10537]	cytoplasm;nucleus;cytosol;extracellular exosome	tRNA aminoacylation for protein translation;seryl-tRNA aminoacylation;translation;transcription, DNA-templated;regulation of transcription, DNA-templated;negative regulation of transcription from RNA polymerase II promoter;negative regulation of angiogenesis;tRNA processing;selenocysteine metabolic process;selenocysteinyl-tRNA(Sec) biosynthetic process;negative regulation of vascular endothelial …	ATP binding;aminoacyl-tRNA ligase activity;nucleotide binding;serine-tRNA ligase activity;DNA binding;protein homodimerization activity;ligase activity;protein binding;RNA binding;core promoter sequence-specific DNA binding;selenocysteine-tRNA ligase activity
ARRDC3	1.396e-13	3.687	8.067e-09	1.09e-10	ARRDC3	arrestin domain containing 3 [Source:HGNC Symbol;Acc:HGNC:29263]	cytoplasm;membrane;plasma membrane;lysosome;endosome;early endosome	signal transduction;positive regulation of ubiquitin-protein transferase activity;temperature homeostasis;negative regulation of heat generation;skin development;negative regulation of multicellular organismal metabolic process;fat pad development;positive regulation of adrenergic receptor signaling pathway;negative regulation of locomotion involved in locomotory behavior	protein binding;beta-3 adrenergic receptor binding
GPT2	4.427e-14	3.68	2.557e-09	3.761e-11	GPT2	glutamic--pyruvic transaminase 2 [Source:HGNC Symbol;Acc:HGNC:18062]	mitochondrion;mitochondrial matrix	biosynthetic process;2-oxoglutarate metabolic process;cellular amino acid biosynthetic process;L-alanine catabolic process;L-alanine metabolic process	catalytic activity;pyridoxal phosphate binding;transferase activity;transaminase activity;L-alanine:2-oxoglutarate aminotransferase activity
SLC1A5	1.111e-18	3.679	6.419e-14	1.459e-15	SLC1A5	solute carrier family 1 member 5 [Source:HGNC Symbol;Acc:HGNC:10943]	integral component of membrane;membrane;plasma membrane;melanosome;extracellular exosome;integral component of plasma membrane	viral entry into host cell;amino acid transport;viral process;glutamine transport;glutamine secretion;neutral amino acid transport;L-serine transport;L-glutamine import across plasma membrane;transmembrane transport	symporter activity;protein binding;receptor activity;amino acid transmembrane transporter activity;virus receptor activity;L-glutamine transmembrane transporter activity;neutral amino acid transmembrane transporter activity;L-serine transmembrane transporter activity
C9orf91	1.314e-11	3.653	7.593e-07	7.593e-09
FAM84A	4.237e-08	3.612	0.002448	1.218e-05	FAM84A	family with sequence similarity 84 member A [Source:HGNC Symbol;Acc:HGNC:20743]
RIMS3	1.778e-09	3.611	0.0001027	7.133e-07	RIMS3	regulating synaptic membrane exocytosis 3 [Source:HGNC Symbol;Acc:HGNC:21292]	cell junction;synapse;presynaptic active zone	calcium ion-regulated exocytosis of neurotransmitter;exocytosis;neurotransmitter transport;regulation of membrane potential;regulation of synaptic vesicle exocytosis;calcium ion regulated exocytosis	ion channel binding
AARS	1.214e-18	3.599	7.012e-14	1.558e-15	AARS	alanyl-tRNA synthetase [Source:HGNC Symbol;Acc:HGNC:20]	cytoplasm;membrane;cytosol;extracellular exosome	tRNA aminoacylation;alanyl-tRNA aminoacylation;translation;aminoacyl-tRNA metabolism involved in translational fidelity;tRNA aminoacylation for protein translation;tRNA processing;tRNA modification;cerebellar Purkinje cell layer development;negative regulation of neuron apoptotic process;neuromuscular process controlling balance;neuromuscular process	ATP binding;nucleic acid binding;aminoacyl-tRNA ligase activity;nucleotide binding;alanine-tRNA ligase activity;RNA binding;metal ion binding;ligase activity;tRNA binding;aminoacyl-tRNA editing activity;amino acid binding
RP11-390P2.4	3.532e-09	3.595	0.000204	1.334e-06
NFIL3	3.483e-09	3.581	0.0002012	1.324e-06	NFIL3	nuclear factor, interleukin 3 regulated [Source:HGNC Symbol;Acc:HGNC:7787]	nucleus	regulation of transcription, DNA-templated;immune response;transcription, DNA-templated;transcription from RNA polymerase II promoter;circadian rhythm;positive regulation of gene expression;rhythmic process;cellular response to interleukin-4;negative regulation of transcription from RNA polymerase II promoter	DNA binding transcription factor activity;DNA binding;protein binding;RNA polymerase II proximal promoter sequence-specific DNA binding;identical protein binding;RNA polymerase II transcription factor activity, sequence-specific DNA binding;transcription corepressor activity;transcriptional repressor activity, RNA polymerase II proximal promoter sequence-specific DNA binding;RNA polymerase II reg…
SNHG8	4.632e-11	3.579	2.676e-06	2.455e-08	SNHG8	small nucleolar RNA host gene 8 [Source:HGNC Symbol;Acc:HGNC:33098]
XBP1	1.141e-15	3.579	6.595e-11	1.118e-12	XBP1	X-box binding protein 1 [Source:HGNC Symbol;Acc:HGNC:12801]	nucleus;cytoplasm;membrane;integral component of membrane;intracellular;endoplasmic reticulum;endoplasmic reticulum membrane;cell;nucleoplasm	regulation of transcription, DNA-templated;protein transport;transcription, DNA-templated;lipid metabolic process;angiogenesis;liver development;endothelial cell proliferation;epithelial cell maturation;ubiquitin-dependent protein catabolic process;positive regulation of transcription from RNA polymerase II promoter involved in unfolded protein response;regulation of autophagy;exocrine pancreas d…	DNA binding;DNA binding transcription factor activity;protein binding;RNA polymerase II transcription factor activity, sequence-specific DNA binding;core promoter binding;RNA polymerase II transcription factor binding;sequence-specific DNA binding;identical protein binding;RNA polymerase II regulatory region sequence-specific DNA binding;protein heterodimerization activity;enhancer sequence-speci…
IFRD1	8.344e-13	3.571	4.821e-08	5.879e-10	IFRD1	interferon related developmental regulator 1 [Source:HGNC Symbol;Acc:HGNC:5456]	nucleus;cytoplasm	multicellular organism development;cell differentiation;myoblast fate determination;striated muscle tissue development;negative regulation of axon extension;muscle cell differentiation;skeletal muscle tissue regeneration;negative regulation of collateral sprouting	binding
NR4A1	4.882e-10	3.5	2.82e-05	2.089e-07	NR4A1	nuclear receptor subfamily 4 group A member 1 [Source:HGNC Symbol;Acc:HGNC:7980]	nucleus;cytosol;nuclear membrane;cytoplasm;nucleoplasm	regulation of transcription, DNA-templated;intracellular receptor signaling pathway;transcription, DNA-templated;steroid hormone mediated signaling pathway;transcription from RNA polymerase II promoter;positive regulation of transcription from RNA polymerase II promoter;regulation of type B pancreatic cell proliferation;cellular response to vascular endothelial growth factor stimulus;fat cell dif…	DNA binding;nuclear receptor activity;zinc ion binding;DNA binding transcription factor activity;sequence-specific DNA binding;steroid hormone receptor activity;metal ion binding;transcriptional activator activity, RNA polymerase II proximal promoter sequence-specific DNA binding;transcription factor binding;glucocorticoid receptor binding;protein heterodimerization activity;protein binding;RNA p…
C8orf4	2.25e-10	3.338	1.3e-05	1.066e-07
RNF41	1.487e-13	3.302	8.589e-09	1.145e-10	RNF41	ring finger protein 41 [Source:HGNC Symbol;Acc:HGNC:18401]	cytosol;perinuclear region of cytoplasm;endoplasmic reticulum tubular network	protein ubiquitination;apoptotic process;autophagy;protein polyubiquitination;regulation of gene expression;regulation of lymphocyte differentiation;regulation of myeloid cell differentiation;positive regulation of DNA binding transcription factor activity;negative regulation of mitophagy;regulation of establishment of cell polarity;extrinsic apoptotic signaling pathway;protein autoubiquitination…	zinc ion binding;protein binding;ubiquitin protein ligase activity;metal ion binding;transferase activity;ubiquitin-protein transferase activity;erythropoietin receptor binding;interleukin-3 receptor binding;Ral GTPase binding;protein domain specific binding;receptor tyrosine kinase binding
TNFRSF10B	6.424e-12	3.295	3.711e-07	3.948e-09	TNFRSF10B	TNF receptor superfamily member 10b [Source:HGNC Symbol;Acc:HGNC:11905]	membrane;integral component of membrane;intracellular;plasma membrane;integral component of plasma membrane;cell surface	signal transduction;apoptotic process;immune response;leukocyte migration;inflammatory response;positive regulation of I-kappaB kinase/NF-kappaB signaling;cellular response to mechanical stimulus;tumor necrosis factor-mediated signaling pathway;regulation of apoptotic process;activation of cysteine-type endopeptidase activity involved in apoptotic process;cell surface receptor signaling pathway;a…	protein binding;TRAIL binding;receptor activity;tumor necrosis factor-activated receptor activity
LINC00662	5.928e-08	3.285	0.003425	1.603e-05	LINC00662	long intergenic non-protein coding RNA 662 [Source:HGNC Symbol;Acc:HGNC:27122]
MORN4	3.152e-08	3.237	0.001821	9.372e-06	MORN4	MORN repeat containing 4 [Source:HGNC Symbol;Acc:HGNC:24001]	cytoplasm;cell projection;stereocilium;stereocilium tip;filopodium tip	response to axon injury	protein binding
H1F0	1.487e-12	3.181	8.592e-08	9.875e-10	H1F0	H1 histone family member 0 [Source:HGNC Symbol;Acc:HGNC:4714]	nucleus;nucleosome;Golgi apparatus;nuclear chromatin;chromosome;actin cytoskeleton;nuclear body;nucleoplasm;nuclear euchromatin	nucleosome assembly;apoptotic DNA fragmentation	DNA binding;RNA binding;chromatin DNA binding;protein binding;AT DNA binding;double-stranded DNA binding
ZNF844	7.76e-08	3.175	0.004483	2.076e-05	ZNF844	zinc finger protein 844 [Source:HGNC Symbol;Acc:HGNC:25932]	intracellular;nucleus	regulation of transcription, DNA-templated;transcription, DNA-templated	nucleic acid binding;metal ion binding;DNA binding;protein binding
UPP1	8.184e-08	3.17	0.004728	2.179e-05	UPP1	uridine phosphorylase 1 [Source:HGNC Symbol;Acc:HGNC:12576]	nucleus;cytoplasm;nucleoplasm;cytosol	nucleoside metabolic process;nucleotide catabolic process;UMP salvage;nucleobase-containing compound metabolic process;pyrimidine nucleoside salvage;pyrimidine nucleoside catabolic process;uridine catabolic process;pyrimidine nucleotide metabolic process;cellular response to glucose starvation;uridine metabolic process	catalytic activity;transferase activity, transferring pentosyl groups;uridine phosphorylase activity;transferase activity;transferase activity, transferring glycosyl groups
KDM6B	6.199e-09	3.161	0.0003581	2.184e-06	KDM6B	lysine demethylase 6B [Source:HGNC Symbol;Acc:HGNC:29012]	nucleus;nucleoplasm	histone H3-K27 demethylation;oxidation-reduction process;chromatin organization;inflammatory response;positive regulation of transcription from RNA polymerase II promoter;mesodermal cell differentiation;inflammatory response to antigenic stimulus;chromatin remodeling;regulation of gene expression;response to activity;histone demethylation;hippocampus development;cell fate commitment;endothelial c…	metal ion binding;protein binding;histone demethylase activity (H3-K27 specific);oxidoreductase activity;dioxygenase activity;histone demethylase activity;chromatin binding;beta-catenin binding;sequence-specific DNA binding
ACAD11	8.005e-09	3.115	0.0004625	2.753e-06	ACAD11	acyl-CoA dehydrogenase family member 11 [Source:HGNC Symbol;Acc:HGNC:30211]	nucleus;mitochondrion;peroxisome;mitochondrial membrane;mitochondrial inner membrane	oxidation-reduction process;metabolic process;fatty acid beta-oxidation;fatty acid beta-oxidation using acyl-CoA dehydrogenase	flavin adenine dinucleotide binding;oxidoreductase activity, acting on the CH-CH group of donors;oxidoreductase activity;acyl-CoA dehydrogenase activity;long-chain-acyl-CoA dehydrogenase activity;very-long-chain-acyl-CoA dehydrogenase activity;medium-chain-acyl-CoA dehydrogenase activity
FGF10	2.383e-09	3.106	0.0001377	9.241e-07	FGF10	fibroblast growth factor 10 [Source:HGNC Symbol;Acc:HGNC:3666]	extracellular region;nucleus;plasma membrane;extracellular space;extracellular matrix;cell surface	fibroblast growth factor receptor signaling pathway;peptidyl-tyrosine phosphorylation;regulation of receptor activity;phosphatidylinositol-3-phosphate biosynthetic process;positive regulation of transcription, DNA-templated;phosphatidylinositol phosphorylation;positive regulation of epithelial cell proliferation involved in wound healing;MAPK cascade;negative regulation of cell cycle arrest;ERK1 …	growth factor activity;fibroblast growth factor receptor binding;protein binding;heparin binding;phosphatidylinositol-4,5-bisphosphate 3-kinase activity;Ras guanyl-nucleotide exchange factor activity;1-phosphatidylinositol-3-kinase activity;protein tyrosine kinase activity;chemoattractant activity;type 2 fibroblast growth factor receptor binding
RAPGEF4	5.29e-07	3.097	0.031	0.0001194	RAPGEF4	Rap guanine nucleotide exchange factor 4 [Source:HGNC Symbol;Acc:HGNC:16626]	cytoplasm;membrane;plasma membrane;cytosol;intracellular	small GTPase mediated signal transduction;intracellular signal transduction;regulation of molecular function;exocytosis;G-protein coupled receptor signaling pathway;regulation of insulin secretion;calcium ion regulated exocytosis;regulation of exocytosis;cAMP-mediated signaling;insulin secretion	guanyl-nucleotide exchange factor activity;nucleotide binding;protein binding;cAMP binding;Ras guanyl-nucleotide exchange factor activity;Ras GTPase binding
MARS	7.295e-14	3.05	4.215e-09	5.936e-11	MARS	methionyl-tRNA synthetase [Source:HGNC Symbol;Acc:HGNC:6898]	cytoplasm;membrane;cytosol;extracellular exosome;aminoacyl-tRNA synthetase multienzyme complex;nucleolus	translation;tRNA aminoacylation for protein translation;methionyl-tRNA aminoacylation;cellular response to starvation;rRNA transcription;cellular response to insulin stimulus;cellular response to platelet-derived growth factor stimulus;cellular response to epidermal growth factor stimulus;positive regulation of transcription of nuclear large rRNA transcript from RNA polymerase I promoter	RNA binding;nucleotide binding;ATP binding;ligase activity;protein binding;aminoacyl-tRNA ligase activity;tRNA binding;methionine-tRNA ligase activity
YARS	1.964e-14	3.021	1.135e-09	1.746e-11	YARS	tyrosyl-tRNA synthetase [Source:HGNC Symbol;Acc:HGNC:12840]	cytoplasm;cytosol;nuclear body;extracellular space;aminoacyl-tRNA synthetase multienzyme complex;methionyl glutamyl tRNA synthetase complex	tRNA aminoacylation for protein translation;tyrosyl-tRNA aminoacylation;translation;signal transduction;apoptotic process	ATP binding;tRNA binding;aminoacyl-tRNA ligase activity;nucleotide binding;tyrosine-tRNA ligase activity;RNA binding;ligase activity;protein binding;signal transducer activity;interleukin-8 receptor binding
TTC39B	2.539e-08	3.005	0.001467	7.784e-06	TTC39B	tetratricopeptide repeat domain 39B [Source:HGNC Symbol;Acc:HGNC:23704]			protein binding
LRRC37A2	1.588e-07	2.978	0.009174	3.937e-05	LRRC37A2	leucine rich repeat containing 37 member A2 [Source:HGNC Symbol;Acc:HGNC:32404]	membrane;integral component of membrane		protein binding
EPB41L4A-AS1	1.222e-08	2.974	0.0007061	4.035e-06	EPB41L4A-AS1	EPB41L4A antisense RNA 1 [Source:HGNC Symbol;Acc:HGNC:30749]
TIMM44	2.302e-11	2.967	1.33e-06	1.279e-08	TIMM44	translocase of inner mitochondrial membrane 44 [Source:HGNC Symbol;Acc:HGNC:17316]	membrane;mitochondrion;mitochondrial inner membrane;mitochondrial matrix	protein import into mitochondrial matrix;protein transport;protein targeting to mitochondrion	chaperone binding;nucleotide binding;ATP binding;protein binding
ARHGEF2	3.924e-10	2.943	2.267e-05	1.744e-07	ARHGEF2	Rho/Rac guanine nucleotide exchange factor 2 [Source:HGNC Symbol;Acc:HGNC:682]	cytoplasm;membrane;Golgi apparatus;plasma membrane;cytoskeleton;cell projection;cell junction;microtubule;cytoplasmic vesicle;focal adhesion;spindle;bicellular tight junction;cytosol;ruffle membrane;macromolecular complex;vesicle;podosome;postsynaptic density;neuronal cell body;dendritic shaft;intracellular	regulation of Rho protein signal transduction;intracellular signal transduction;cell division;cell cycle;multicellular organism development;cell differentiation;intracellular protein transport;immune system process;innate immune response;nervous system development;cellular response to tumor necrosis factor;positive regulation of transcription from RNA polymerase II promoter;positive regulation of…	Rho guanyl-nucleotide exchange factor activity;metal ion binding;zinc ion binding;guanyl-nucleotide exchange factor activity;protein binding;microtubule binding;Rho GTPase binding;transcription factor binding;Rac GTPase binding;Rac guanyl-nucleotide exchange factor activity
PREPL	3.424e-11	2.939	1.978e-06	1.866e-08	PREPL	prolyl endopeptidase like [Source:HGNC Symbol;Acc:HGNC:30228]	cytoplasm;cytosol;cytoskeleton;Golgi apparatus	proteolysis;regulation of synaptic vesicle exocytosis	hydrolase activity;peptidase activity;serine-type endopeptidase activity;serine-type peptidase activity;serine-type exopeptidase activity
SMOX	4.937e-09	2.908	0.0002852	1.75e-06	SMOX	spermine oxidase [Source:HGNC Symbol;Acc:HGNC:15862]	nucleus;cytoplasm;intracellular membrane-bounded organelle;nucleoplasm;nuclear membrane;cytosol	oxidation-reduction process;polyamine biosynthetic process;spermine catabolic process;polyamine catabolic process	oxidoreductase activity;polyamine oxidase activity;spermine:oxygen oxidoreductase (spermidine-forming) activity;norspermine:oxygen oxidoreductase activity;N1-acetylspermine:oxygen oxidoreductase (N1-acetylspermidine-forming) activity
CDC42EP1	3.325e-07	2.865	0.019	7.873e-05	CDC42EP1	CDC42 effector protein 1 [Source:HGNC Symbol;Acc:HGNC:17014]	cytoplasm;membrane;cytoskeleton;focal adhesion;plasma membrane;endomembrane system;cell-cell adherens junction	positive regulation of GTPase activity;positive regulation of pseudopodium assembly;Rho protein signal transduction;positive regulation of actin filament polymerization;regulation of cell shape;cell-cell adhesion	protein binding;GTPase activator activity;GTP-Rho binding;cadherin binding involved in cell-cell adhesion
ZBED3	9.063e-08	2.848	0.005236	2.382e-05	ZBED3	zinc finger BED-type containing 3 [Source:HGNC Symbol;Acc:HGNC:20711]	cytoplasm;membrane;cytosol	positive regulation of canonical Wnt signaling pathway;protein stabilization;negative regulation of protein phosphorylation;Wnt signaling pathway;positive regulation of transcription from RNA polymerase II promoter;positive regulation of protein targeting to mitochondrion	DNA binding;metal ion binding;RNA polymerase II transcription factor activity, sequence-specific DNA binding
PRUNE2	2.928e-07	2.84	0.017	6.989e-05	PRUNE2	prune homolog 2 [Source:HGNC Symbol;Acc:HGNC:25209]	membrane;integral component of membrane;cytoplasm	apoptotic process	pyrophosphatase activity;metal ion binding
KCNJ2	6.79e-07	2.806	0.039	0.0001497	KCNJ2	potassium voltage-gated channel subfamily J member 2 [Source:HGNC Symbol;Acc:HGNC:6263]	integral component of membrane;membrane;plasma membrane;integral component of plasma membrane;intrinsic component of membrane;voltage-gated potassium channel complex;smooth endoplasmic reticulum;rough endoplasmic reticulum;Golgi apparatus;intercalated disc;T-tubule;dendrite;neuronal cell body;dendritic spine	potassium ion transport;ion transport;regulation of ion transmembrane transport;cardiac conduction;protein homotetramerization;regulation of membrane repolarization;relaxation of skeletal muscle;cardiac muscle cell action potential involved in contraction;regulation of heart rate by cardiac conduction;potassium ion import;membrane depolarization during cardiac muscle cell action potential;cellula…	inward rectifier potassium channel activity;voltage-gated ion channel activity;voltage-gated potassium channel activity involved in cardiac muscle cell action potential repolarization;phosphatidylinositol-4,5-bisphosphate binding;G-protein activated inward rectifier potassium channel activity;identical protein binding
PHGDH	9.596e-11	2.785	5.544e-06	4.738e-08	PHGDH	phosphoglycerate dehydrogenase [Source:HGNC Symbol;Acc:HGNC:8923]	cytosol;extracellular exosome;myelin sheath	oxidation-reduction process;metabolic process;L-serine biosynthetic process;cellular amino acid biosynthetic process;electron transport chain;brain development;glutamine metabolic process;glycine metabolic process;L-serine metabolic process;threonine metabolic process;gamma-aminobutyric acid metabolic process;regulation of gene expression;taurine metabolic process;spinal cord development;glial ce…	NAD binding;oxidoreductase activity, acting on the CH-OH group of donors, NAD or NADP as acceptor;phosphoglycerate dehydrogenase activity;oxidoreductase activity;L-malate dehydrogenase activity;electron transfer activity
ZFAND1	3.15e-08	2.783	0.00182	9.372e-06	ZFAND1	zinc finger AN1-type containing 1 [Source:HGNC Symbol;Acc:HGNC:25858]			zinc ion binding;metal ion binding
CARD9	6.695e-07	2.771	0.039	0.0001482	CARD9	caspase recruitment domain family member 9 [Source:HGNC Symbol;Acc:HGNC:16391]	cytoplasm;plasma membrane;cytosol;intracellular	regulation of apoptotic process;immune system process;innate immune response;stimulatory C-type lectin receptor signaling pathway;positive regulation of I-kappaB kinase/NF-kappaB signaling;positive regulation of JNK cascade;positive regulation of stress-activated MAPK cascade;I-kappaB kinase/NF-kappaB signaling;response to fungus;response to peptidoglycan;response to muramyl dipeptide;positive re…	protein homodimerization activity;protein binding;CARD domain binding;protein domain specific binding
PLEKHG1	2.728e-09	2.771	0.0001576	1.051e-06	PLEKHG1	pleckstrin homology and RhoGEF domain containing G1 [Source:HGNC Symbol;Acc:HGNC:20884]	nucleus;nucleoplasm	regulation of Rho protein signal transduction;regulation of molecular function	Rho guanyl-nucleotide exchange factor activity;guanyl-nucleotide exchange factor activity
SYNE1	2.546e-08	2.767	0.001471	7.784e-06	SYNE1	spectrin repeat containing nuclear envelope protein 1 [Source:HGNC Symbol;Acc:HGNC:17089]	integral component of membrane;LINC complex;nuclear envelope;nucleus;cytoplasm;membrane;nucleoplasm;nuclear membrane;Golgi apparatus;cytoskeleton;postsynaptic membrane;nucleolus;sarcomere;nuclear outer membrane;P-body	cytoskeletal anchoring at nuclear membrane;cell differentiation;spermatogenesis;Golgi organization;nucleus organization;nuclear matrix anchoring at nuclear membrane;muscle cell differentiation	protein binding;actin filament binding;RNA binding;actin binding;protein homodimerization activity;enzyme binding;lamin binding
WARS	5.053e-10	2.765	2.919e-05	2.147e-07	WARS	tryptophanyl-tRNA synthetase [Source:HGNC Symbol;Acc:HGNC:12729]	cytoplasm;nucleus;cytosol;extracellular exosome;macromolecular complex	tRNA aminoacylation for protein translation;tryptophanyl-tRNA aminoacylation;translation;angiogenesis;negative regulation of cell proliferation;regulation of angiogenesis;positive regulation of gene expression;regulation of protein ADP-ribosylation;positive regulation of protein complex assembly;negative regulation of protein phosphorylation;negative regulation of protein kinase activity	ATP binding;aminoacyl-tRNA ligase activity;nucleotide binding;tryptophan-tRNA ligase activity;protein homodimerization activity;ligase activity;protein binding;protein domain specific binding;protein kinase binding;kinase inhibitor activity
SERPINE2	2.223e-07	2.739	0.013	5.466e-05	SERPINE2	serpin family E member 2 [Source:HGNC Symbol;Acc:HGNC:8951]	extracellular space;extracellular region;extracellular matrix;cytosol;extracellular vesicle;extrinsic component of external side of plasma membrane;platelet alpha granule;neuromuscular junction	negative regulation of endopeptidase activity;multicellular organism development;cell differentiation;negative regulation of peptidase activity;nervous system development;regulation of cell migration;blood coagulation;negative regulation of proteolysis;negative regulation of blood coagulation;negative regulation of plasminogen activation;negative regulation of protein processing;positive regulati…	protein binding;peptidase inhibitor activity;heparin binding;serine-type endopeptidase inhibitor activity;receptor binding;glycosaminoglycan binding
CBX4	2.023e-09	2.723	0.0001168	7.949e-07	CBX4	chromobox 4 [Source:HGNC Symbol;Acc:HGNC:1554]	nucleus;nuclear speck;nucleoplasm;nuclear body;PcG protein complex;PRC1 complex	chromatin organization;transcription, DNA-templated;regulation of transcription, DNA-templated;negative regulation of transcription from RNA polymerase II promoter;protein sumoylation;negative regulation of transcription, DNA-templated;negative regulation of apoptotic process	transferase activity;protein binding;chromatin binding;single-stranded RNA binding;SUMO binding;methylated histone binding;transcription regulatory region DNA binding;phosphoprotein binding;enzyme binding;transcription corepressor activity;SUMO transferase activity
HSPA5	6.768e-09	2.72	0.000391	2.354e-06	HSPA5	heat shock protein family A (Hsp70) member 5 [Source:HGNC Symbol;Acc:HGNC:5238]	nucleus;cytoplasm;membrane;endoplasmic reticulum;melanosome;focal adhesion;midbody;endoplasmic reticulum lumen;endoplasmic reticulum membrane;extracellular exosome;COP9 signalosome;macromolecular complex;endoplasmic reticulum-Golgi intermediate compartment;integral component of endoplasmic reticulum membrane;mitochondrion;smooth endoplasmic reticulum;plasma membrane;cell surface;endoplasmic retic…	positive regulation of cell migration;substantia nigra development;negative regulation of apoptotic process;IRE1-mediated unfolded protein response;cellular response to glucose starvation;ATF6-mediated unfolded protein response;positive regulation of transcription from RNA polymerase II promoter in response to endoplasmic reticulum stress;PERK-mediated unfolded protein response;ER overload respon…	nucleotide binding;ATP binding;hydrolase activity;protein binding;calcium ion binding;cadherin binding;ATPase activity;ubiquitin protein ligase binding;protein domain specific binding;unfolded protein binding;enzyme binding;chaperone binding;misfolded protein binding;ribosome binding
EIF2S2	1.303e-11	2.695	7.525e-07	7.593e-09	EIF2S2	eukaryotic translation initiation factor 2 subunit beta [Source:HGNC Symbol;Acc:HGNC:3266]	cytoplasm;cytosol;eukaryotic translation initiation factor 2 complex	translational initiation;translation;transmembrane transport;in utero embryonic development;male germ cell proliferation;male gonad development	translation initiation factor activity;RNA binding;metal ion binding;protein binding;translation factor activity, RNA binding
PER2	5.18e-07	2.653	0.03	0.0001174	PER2	period circadian regulator 2 [Source:HGNC Symbol;Acc:HGNC:8846]	nucleus;cytoplasm;perinuclear region of cytoplasm;nucleolus	transcription, DNA-templated;regulation of transcription, DNA-templated;fatty acid metabolic process;rhythmic process;gluconeogenesis;negative regulation of transcription from RNA polymerase II promoter;glycogen biosynthetic process;negative regulation of transcription, DNA-templated;circadian rhythm;circadian regulation of gene expression;regulation of neurogenesis;regulation of insulin secretio…	protein binding;transcription coactivator activity;transcription regulatory region sequence-specific DNA binding;transcription factor activity, transcription factor binding
NPC1	3.646e-08	2.62	0.002107	1.064e-05	NPC1	NPC intracellular cholesterol transporter 1 [Source:HGNC Symbol;Acc:HGNC:7897]	integral component of membrane;membrane;lysosomal membrane;endoplasmic reticulum;extracellular region;perinuclear region of cytoplasm;lysosome;integral component of plasma membrane;endosome;late endosome membrane;extracellular exosome;nuclear envelope;Golgi apparatus;plasma membrane;vesicle;membrane raft	lipid metabolic process;steroid metabolic process;protein glycosylation;cholesterol metabolic process;signal transduction;viral process;autophagy;endocytosis;lysosomal transport;adult walking behavior;bile acid metabolic process;negative regulation of macroautophagy;cholesterol transport;membrane raft organization;cholesterol efflux;low-density lipoprotein particle clearance;response to drug;chol…	lipid transporter activity;protein binding;receptor activity;transmembrane signaling receptor activity;virus receptor activity;sterol transporter activity;cholesterol binding
XPOT	2.138e-10	2.597	1.235e-05	1.03e-07	XPOT	exportin for tRNA [Source:HGNC Symbol;Acc:HGNC:12826]	nucleus;cytoplasm;cytosol;nucleoplasm;nuclear pore;nuclear matrix	intracellular protein transport;tRNA export from nucleus;tRNA re-export from nucleus	Ran GTPase binding;binding;RNA binding;tRNA binding
ATF4	4.366e-11	2.536	2.522e-06	2.335e-08	ATF4	activating transcription factor 4 [Source:HGNC Symbol;Acc:HGNC:786]	nucleus;cytoplasm;membrane;plasma membrane;cytoskeleton;centrosome;microtubule organizing center;nucleoplasm;macromolecular complex;neuron projection;ATF4-CREB1 transcription factor complex;ATF1-ATF4 transcription factor complex;nuclear periphery;Lewy body core;CHOP-ATF4 complex;transcription factor complex;dendrite membrane	regulation of transcription, DNA-templated;regulation of transcription from RNA polymerase II promoter;transcription, DNA-templated;rhythmic process;positive regulation of transcription, DNA-templated;gluconeogenesis;positive regulation of apoptotic process;positive regulation of transcription from RNA polymerase II promoter;transcription from RNA polymerase II promoter;circadian regulation of ge…	DNA binding transcription factor activity;DNA binding;protein binding;RNA polymerase II transcription factor activity, sequence-specific DNA binding;protein kinase binding;protein heterodimerization activity;core promoter sequence-specific DNA binding;transcription regulatory region DNA binding;transcription factor activity, RNA polymerase II transcription factor binding;RNA polymerase II transcr…
KIF1A	7.306e-07	2.529	0.042	0.0001594	KIF1A	kinesin family member 1A [Source:HGNC Symbol;Acc:HGNC:888]	cytoplasm;axon cytoplasm;cytoskeleton;microtubule;kinesin complex;cytosol;synaptic vesicle;axon;dendrite;neuronal cell body;presynapse;postsynapse	microtubule-based movement;anterograde axonal transport;interkinetic nuclear migration;protein transport along microtubule	ATP binding;protein binding;microtubule binding;microtubule motor activity;nucleotide binding;identical protein binding;ATPase activity;motor activity;protein homodimerization activity
EIF1B	4.011e-08	2.527	0.002317	1.165e-05	EIF1B	eukaryotic translation initiation factor 1B [Source:HGNC Symbol;Acc:HGNC:30792]	cellular_component	translational initiation;translation;regulation of translational initiation	translation initiation factor activity;RNA binding;protein binding
ATXN2L	4.125e-09	2.505	0.0002383	1.528e-06	ATXN2L	ataxin 2 like [Source:HGNC Symbol;Acc:HGNC:31326]	nucleus;cytoplasm;nuclear speck;membrane;cytosol;cytoplasmic stress granule;integral component of membrane	stress granule assembly;regulation of cytoplasmic mRNA processing body assembly	RNA binding;protein binding;cadherin binding
C6orf48	4.346e-08	2.492	0.002511	1.237e-05	C6orf48	chromosome 6 open reading frame 48 [Source:HGNC Symbol;Acc:HGNC:19078]
HAX1	2.162e-08	2.454	0.001249	6.824e-06	HAX1	HCLS1 associated protein X-1 [Source:HGNC Symbol;Acc:HGNC:16915]	nucleus;cytoplasm;membrane;mitochondrion;endoplasmic reticulum;plasma membrane;mitochondrial outer membrane;cytoplasmic vesicle;P-body;actin cytoskeleton;sarcoplasmic reticulum;lamellipodium;mitochondrial intermembrane space;cell cortex;nuclear envelope;transcription factor complex;nuclear membrane	positive regulation of protein kinase B signaling;positive regulation of transcription from RNA polymerase II promoter;positive regulation of phosphatidylinositol 3-kinase signaling;regulation of actin filament polymerization;positive regulation of granulocyte differentiation;positive regulation of peptidyl-serine phosphorylation;regulation of apoptotic process;negative regulation of apoptotic pr…	protein binding;interleukin-1 binding;protein N-terminus binding
R3HDM2	6.507e-07	2.438	0.038	0.0001446	R3HDM2	R3H domain containing 2 [Source:HGNC Symbol;Acc:HGNC:29167]	nucleus		nucleic acid binding;RNA binding
NBPF1	9.309e-08	2.395	0.005378	2.423e-05	NBPF1	NBPF member 1 [Source:HGNC Symbol;Acc:HGNC:26088]
NARS	6.392e-09	2.389	0.0003693	2.238e-06	NARS	asparaginyl-tRNA synthetase [Source:HGNC Symbol;Acc:HGNC:7643]	cytoplasm;cytosol;extracellular exosome;mitochondrion	tRNA aminoacylation for protein translation;asparaginyl-tRNA aminoacylation;translation	ATP binding;nucleic acid binding;aminoacyl-tRNA ligase activity;nucleotide binding;asparagine-tRNA ligase activity;ligase activity
TARS	2.279e-09	2.386	0.0001317	8.897e-07	TARS	threonyl-tRNA synthetase [Source:HGNC Symbol;Acc:HGNC:11572]	cytoplasm;cytosol;actin cytoskeleton;extracellular exosome	tRNA aminoacylation for protein translation;tRNA aminoacylation;threonyl-tRNA aminoacylation;translation	ATP binding;aminoacyl-tRNA ligase activity;nucleotide binding;threonine-tRNA ligase activity;RNA binding;protein homodimerization activity;ligase activity;protein binding;tRNA binding
PYCR1	5.586e-08	2.346	0.003227	1.53e-05	PYCR1	pyrroline-5-carboxylate reductase 1 [Source:HGNC Symbol;Acc:HGNC:9721]	mitochondrion;mitochondrial matrix	oxidation-reduction process;proline biosynthetic process;cellular amino acid biosynthetic process;L-proline biosynthetic process;cellular response to oxidative stress;negative regulation of hydrogen peroxide-induced cell death;regulation of mitochondrial membrane potential	pyrroline-5-carboxylate reductase activity;oxidoreductase activity;protein binding;identical protein binding
MVD	4.08e-09	2.313	0.0002357	1.521e-06	MVD	mevalonate diphosphate decarboxylase [Source:HGNC Symbol;Acc:HGNC:7529]	cytosol	isoprenoid biosynthetic process;isopentenyl diphosphate biosynthetic process, mevalonate pathway;lipid metabolic process;steroid biosynthetic process;steroid metabolic process;sterol biosynthetic process;cholesterol metabolic process;cholesterol biosynthetic process;positive regulation of cell proliferation;regulation of cholesterol biosynthetic process;dolichyl diphosphate biosynthetic process	ATP binding;carboxy-lyase activity;diphosphomevalonate decarboxylase activity;nucleotide binding;lyase activity;protein homodimerization activity;Hsp70 protein binding
SLC39A14	1.52e-07	2.282	0.008782	3.785e-05	SLC39A14	solute carrier family 39 member 14 [Source:HGNC Symbol;Acc:HGNC:20858]	membrane;cytoplasm;integral component of membrane;plasma membrane;cell projection;lamellipodium;integral component of plasma membrane	transmembrane transport;metal ion transport;ion transport;zinc II ion transport;zinc II ion transmembrane transport;cellular zinc ion homeostasis;zinc II ion transmembrane import;iron ion transport;ferrous iron transmembrane transport	metal ion transmembrane transporter activity;zinc ion transmembrane transporter activity;ferrous iron transmembrane transporter activity
HSPA9	5.244e-08	2.24	0.003029	1.449e-05	HSPA9	heat shock protein family A (Hsp70) member 9 [Source:HGNC Symbol;Acc:HGNC:5244]	nucleus;mitochondrion;nucleolus;focal adhesion;extracellular exosome;mitochondrial matrix;cytoplasm;mitochondrial nucleoid;myelin sheath	protein folding;erythrocyte differentiation;iron-sulfur cluster assembly;negative regulation of apoptotic process;interleukin-12-mediated signaling pathway;regulation of erythrocyte differentiation;negative regulation of erythrocyte differentiation;protein export from nucleus;negative regulation of hematopoietic stem cell differentiation;negative regulation of hemopoiesis	ATP binding;unfolded protein binding;RNA binding;nucleotide binding;protein binding;ubiquitin protein ligase binding;enzyme binding
TIMP3	7.314e-07	2.208	0.042	0.0001594	TIMP3	TIMP metallopeptidase inhibitor 3 [Source:HGNC Symbol;Acc:HGNC:11822]	nucleus;extracellular region;proteinaceous extracellular matrix;extracellular space;extracellular exosome;extracellular matrix;platelet dense granule lumen;basement membrane	response to stimulus;negative regulation of peptidase activity;negative regulation of ERK1 and ERK2 cascade;negative regulation of metalloendopeptidase activity;visual perception;platelet degranulation;response to organic substance;negative regulation of membrane protein ectodomain proteolysis;cellular response to organic substance;positive regulation of TRAIL-activated apoptotic signaling pathway	protein binding;metalloendopeptidase inhibitor activity;metal ion binding;peptidase inhibitor activity;enzyme inhibitor activity;protease binding
GRB10	4.487e-08	2.205	0.002592	1.264e-05	GRB10	growth factor receptor bound protein 10 [Source:HGNC Symbol;Acc:HGNC:4564]	cytoplasm;cytosol;macromolecular complex;plasma membrane	signal transduction;negative regulation of insulin receptor signaling pathway;negative regulation of Wnt signaling pathway;axon guidance;positive regulation of vascular endothelial growth factor receptor signaling pathway;negative regulation of glucose import;positive regulation of signal transduction;negative regulation of phosphorylation;insulin-like growth factor receptor signaling pathway	SH3/SH2 adaptor activity;insulin receptor binding;protein binding
FERMT2	2.643e-07	2.188	0.015	6.416e-05	FERMT2	fermitin family member 2 [Source:HGNC Symbol;Acc:HGNC:15767]	nucleus;cytoplasm;membrane;nucleoplasm;focal adhesion;plasma membrane;cytoskeleton;cell projection;cell junction;cytosol;extrinsic component of cytoplasmic side of plasma membrane;cell cortex;I band;cell surface;lamellipodium membrane;stress fiber;filamentous actin	cell adhesion;Wnt signaling pathway;integrin-mediated signaling pathway;protein localization to membrane;regulation of cell shape;focal adhesion assembly;transforming growth factor beta receptor signaling pathway;cell-matrix adhesion;integrin activation;substrate adhesion-dependent cell spreading;cell junction assembly	protein binding;lipid binding;phosphatidylinositol-3,4,5-trisphosphate binding
CYP51A1	4.694e-07	2.18	0.027	0.0001072	CYP51A1	cytochrome P450 family 51 subfamily A member 1 [Source:HGNC Symbol;Acc:HGNC:2649]	membrane;integral component of membrane;endoplasmic reticulum;intracellular membrane-bounded organelle;endoplasmic reticulum membrane;plasma membrane;organelle membrane	oxidation-reduction process;cholesterol biosynthetic process via 24,25-dihydrolanosterol;demethylation;lipid metabolic process;steroid biosynthetic process;steroid metabolic process;sterol biosynthetic process;cholesterol metabolic process;cholesterol biosynthetic process;regulation of cholesterol biosynthetic process;sterol metabolic process	monooxygenase activity;iron ion binding;heme binding;oxidoreductase activity, acting on paired donors, with incorporation or reduction of molecular oxygen;metal ion binding;oxidoreductase activity;sterol 14-demethylase activity
MTHFD1L	6.083e-07	2.174	0.035	0.0001367	MTHFD1L	methylenetetrahydrofolate dehydrogenase (NADP+ dependent) 1 like [Source:HGNC Symbol;Acc:HGNC:21055]	membrane;mitochondrion;mitochondrial matrix	oxidation-reduction process;one-carbon metabolic process;tetrahydrofolate interconversion;neural tube closure;folic acid metabolic process;purine nucleobase biosynthetic process;10-formyltetrahydrofolate biosynthetic process;embryonic neurocranium morphogenesis;embryonic viscerocranium morphogenesis;tetrahydrofolate metabolic process;folic acid-containing compound metabolic process;formate metabo…	ATP binding;formate-tetrahydrofolate ligase activity;methylenetetrahydrofolate dehydrogenase (NADP+) activity;nucleotide binding;ligase activity;protein homodimerization activity;methenyltetrahydrofolate cyclohydrolase activity
IARS	1.299e-07	2.153	0.007505	3.306e-05	IARS	isoleucyl-tRNA synthetase [Source:HGNC Symbol;Acc:HGNC:5330]	cytoplasm;membrane;cytosol;extracellular exosome;aminoacyl-tRNA synthetase multienzyme complex	tRNA aminoacylation for protein translation;isoleucyl-tRNA aminoacylation;translation;aminoacyl-tRNA metabolism involved in translational fidelity;osteoblast differentiation	ATP binding;tRNA binding;aminoacyl-tRNA ligase activity;nucleotide binding;isoleucine-tRNA ligase activity;aminoacyl-tRNA editing activity;ligase activity;protein binding;GTPase binding
CHD2	1.295e-07	2.111	0.007482	3.306e-05	CHD2	chromodomain helicase DNA binding protein 2 [Source:HGNC Symbol;Acc:HGNC:1917]	nucleus;intracellular membrane-bounded organelle;nucleolus;nucleoplasm;extracellular exosome	chromatin organization;transcription, DNA-templated;regulation of transcription, DNA-templated;DNA duplex unwinding;muscle organ development;regulation of transcription from RNA polymerase II promoter;ATP-dependent chromatin remodeling;cellular response to DNA damage stimulus;hematopoietic stem cell differentiation	RNA binding;nucleotide binding;ATP binding;hydrolase activity;helicase activity;DNA binding;protein binding;histone binding;core promoter sequence-specific DNA binding;ATP-dependent DNA helicase activity
NFE2L1	4.687e-07	2.054	0.027	0.0001072	NFE2L1	nuclear factor, erythroid 2 like 1 [Source:HGNC Symbol;Acc:HGNC:7781]	nucleus;membrane;integral component of membrane;cytosol;endoplasmic reticulum;endoplasmic reticulum membrane;cytoplasm;macromolecular complex	positive regulation of transcription from RNA polymerase II promoter;cellular response to oxidative stress;regulation of transcription, DNA-templated;transcription, DNA-templated;lipid metabolic process;steroid metabolic process;cholesterol metabolic process;regulation of transcription from RNA polymerase II promoter;inflammatory response;transcription from RNA polymerase II promoter;positive reg…	DNA binding transcription factor activity;DNA binding;protein binding;lipid binding;RNA polymerase II transcription factor activity, sequence-specific DNA binding;transcription regulatory region sequence-specific DNA binding;transcription cofactor activity;RNA polymerase II distal enhancer sequence-specific DNA binding;transcriptional activator activity, RNA polymerase II transcription factor bin…
ZNF559	2.489e-08	-9.904	0.001438	7.714e-06	ZNF559	zinc finger protein 559 [Source:HGNC Symbol;Acc:HGNC:28197]	intracellular;nucleus	regulation of transcription, DNA-templated;transcription, DNA-templated	nucleic acid binding;metal ion binding;DNA binding;protein binding
SLC16A3	5.559e-13	-8.007	3.212e-08	4.015e-10	SLC16A3	solute carrier family 16 member 3 [Source:HGNC Symbol;Acc:HGNC:10924]	integral component of membrane;integral component of plasma membrane;membrane;nuclear membrane;plasma membrane	transmembrane transport;monocarboxylic acid transport;lactate transmembrane transport;leukocyte migration;pyruvate metabolic process;plasma membrane lactate transport	monocarboxylic acid transmembrane transporter activity;lactate transmembrane transporter activity;RNA binding;symporter activity;protein binding
FAM111B	1.734e-08	-6.588	0.001002	5.628e-06	FAM111B	family with sequence similarity 111 member B [Source:HGNC Symbol;Acc:HGNC:24200]			protein binding
MIR210HG	5.055e-11	-6.279	2.92e-06	2.631e-08	MIR210HG	MIR210 host gene [Source:HGNC Symbol;Acc:HGNC:39524]
FASTKD5	9.077e-13	-5.527	5.244e-08	6.318e-10	FASTKD5	FAST kinase domains 5 [Source:HGNC Symbol;Acc:HGNC:25790]	mitochondrion;mitochondrial nucleoid;ribonucleoprotein granule	mRNA processing;protein phosphorylation;cellular respiration;mitochondrial RNA processing	protein kinase activity;RNA binding;protein binding;rRNA binding
UGT8	4.221e-09	-5.091	0.0002439	1.553e-06	UGT8	UDP glycosyltransferase 8 [Source:HGNC Symbol;Acc:HGNC:12555]	membrane;integral component of membrane;plasma membrane;intracellular membrane-bounded organelle	metabolic process;lipid metabolic process;sphingolipid metabolic process;glycosphingolipid metabolic process;central nervous system development;peripheral nervous system development;protein localization to paranode region of axon;galactosylceramide biosynthetic process;cytoskeleton organization;paranodal junction assembly;neuron projection morphogenesis	transferase activity, transferring hexosyl groups;transferase activity;transferase activity, transferring glycosyl groups;glucuronosyltransferase activity;UDP-galactose:glucosylceramide beta-1,4-galactosyltransferase activity;N-acylsphingosine galactosyltransferase activity
DIO3	9.31e-08	-4.698	0.005379	2.423e-05	DIO3	iodothyronine deiodinase 3 [Source:HGNC Symbol;Acc:HGNC:2885]	membrane;integral component of membrane;plasma membrane;endosome;endosome membrane	oxidation-reduction process;hormone biosynthetic process;biological_process;thyroid hormone generation;apoptotic process;positive regulation of multicellular organism growth;thyroid hormone catabolic process;retinal cone cell development	thyroxine 5'-deiodinase activity;oxidoreductase activity;thyroxine 5-deiodinase activity
BMP3	1.94e-09	-4.44	0.0001121	7.678e-07	BMP3	bone morphogenetic protein 3 [Source:HGNC Symbol;Acc:HGNC:1070]	extracellular region;extracellular space;extracellular exosome	osteoblast differentiation;regulation of receptor activity;multicellular organism development;cell differentiation;SMAD protein signal transduction;ossification;cell-cell signaling;cartilage development;positive regulation of pathway-restricted SMAD protein phosphorylation;BMP signaling pathway;regulation of apoptotic process;regulation of MAPK cascade;cell development;skeletal system development	growth factor activity;cytokine activity;receptor binding;transforming growth factor beta receptor binding;BMP receptor binding
EGLN3	1.565e-08	-4.374	0.0009042	5.138e-06	EGLN3	egl-9 family hypoxia inducible factor 3 [Source:HGNC Symbol;Acc:HGNC:14661]	nucleus;cytoplasm;cytosol;nucleoplasm	oxidation-reduction process;cellular response to DNA damage stimulus;apoptotic process;regulation of transcription from RNA polymerase II promoter in response to hypoxia;response to hypoxia;regulation of cell proliferation;activation of cysteine-type endopeptidase activity involved in apoptotic process;regulation of neuron apoptotic process;protein hydroxylation;peptidyl-proline hydroxylation to …	oxidoreductase activity;iron ion binding;oxidoreductase activity, acting on paired donors, with incorporation or reduction of molecular oxygen;L-ascorbic acid binding;metal ion binding;protein binding;dioxygenase activity;oxidoreductase activity, acting on paired donors, with incorporation or reduction of molecular oxygen, 2-oxoglutarate as one donor, and incorporation of one atom each of oxygen …
AK4	1.146e-13	-4.298	6.619e-09	9.068e-11	AK4	adenylate kinase 4 [Source:HGNC Symbol;Acc:HGNC:363]	mitochondrion;mitochondrial matrix;extracellular exosome	nucleobase-containing compound metabolic process;phosphorylation;nucleotide phosphorylation;nucleobase-containing small molecule interconversion;nucleoside diphosphate phosphorylation;nucleoside triphosphate biosynthetic process;ATP metabolic process;GTP metabolic process;nucleoside monophosphate phosphorylation;AMP metabolic process;liver development;brain development;response to drug	ATP binding;nucleobase-containing compound kinase activity;adenylate kinase activity;transferase activity;kinase activity;phosphotransferase activity, phosphate group as acceptor;nucleotide binding;GTP binding;nucleoside diphosphate kinase activity;nucleoside phosphate kinase activity;nucleoside triphosphate adenylate kinase activity
HSPA1A	1.998e-15	-4.207	1.155e-10	1.893e-12	HSPA1A	heat shock protein family A (Hsp70) member 1A [Source:HGNC Symbol;Acc:HGNC:5232]	nucleus;cytoplasm;nuclear speck;intracellular ribonucleoprotein complex;cytosol;endoplasmic reticulum;mitochondrion;cytoskeleton;perinuclear region of cytoplasm;focal adhesion;centrosome;microtubule organizing center;extracellular region;nucleoplasm;extracellular exosome;centriole;COP9 signalosome;blood microparticle;macromolecular complex;ficolin-1-rich granule lumen;vesicle;aggresome;ubiquitin …	positive regulation of gene expression;response to unfolded protein;protein stabilization;negative regulation of cell proliferation;viral entry into host cell;regulation of mRNA stability;neutrophil degranulation;negative regulation of apoptotic process;positive regulation of NF-kappaB transcription factor activity;negative regulation of cell growth;negative regulation of extrinsic apoptotic sign…	RNA binding;nucleotide binding;ATP binding;protein binding;cadherin binding;receptor binding;protein N-terminus binding;unfolded protein binding;enzyme binding;ubiquitin protein ligase binding;virus receptor activity;histone deacetylase binding;ATPase activity, coupled;G-protein coupled receptor binding;heat shock protein binding;disordered domain specific binding;RNA polymerase II transcription …
CCNE1	5.426e-12	-4.179	3.135e-07	3.37e-09	CCNE1	cyclin E1 [Source:HGNC Symbol;Acc:HGNC:1589]	nucleus;nucleoplasm;cytosol;cyclin-dependent protein kinase holoenzyme complex;cyclin E1-CDK2 complex	regulation of cell cycle;G1/S transition of mitotic cell cycle;cell division;regulation of protein kinase activity;cell cycle;positive regulation of transcription, DNA-templated;androgen receptor signaling pathway;protein phosphorylation;regulation of transcription involved in G1/S transition of mitotic cell cycle;negative regulation of transcription from RNA polymerase II promoter;telomere maint…	protein binding;transcription coactivator activity;androgen receptor binding;kinase activity;cyclin-dependent protein serine/threonine kinase regulator activity;protein kinase binding
MLLT11	3.544e-12	-4.039	2.048e-07	2.275e-09	MLLT11	MLLT11, transcription factor 7 cofactor [Source:HGNC Symbol;Acc:HGNC:16997]	nucleus;cytoplasm;cytosol;nucleoplasm;cytoskeleton;microtubule organizing center;intracellular	apoptotic signaling pathway;positive regulation of transcription, DNA-templated;positive regulation of apoptotic process;extrinsic apoptotic signaling pathway;positive regulation of release of cytochrome c from mitochondria;intrinsic apoptotic signaling pathway;positive regulation of mitochondrial depolarization	protein binding;molecular_function
BRI3BP	8.849e-12	-4.016	5.112e-07	5.325e-09	BRI3BP	BRI3 binding protein [Source:HGNC Symbol;Acc:HGNC:14251]	mitochondrion;membrane;integral component of membrane;mitochondrial outer membrane
BNIP3	1.074e-12	-3.961	6.202e-08	7.297e-10	BNIP3	BCL2 interacting protein 3 [Source:HGNC Symbol;Acc:HGNC:1084]	integral component of membrane;mitochondrial envelope;nucleus;cytoplasm;membrane;mitochondrion;mitochondrial outer membrane;nucleoplasm;dendrite;endoplasmic reticulum;mitochondrial membrane;nuclear envelope;integral component of mitochondrial outer membrane;postsynaptic density	positive regulation of apoptotic process;apoptotic process;defense response to virus;cellular response to hypoxia;positive regulation of autophagy;response to hypoxia;viral process;cellular response to mechanical stimulus;negative regulation of apoptotic process;positive regulation of release of cytochrome c from mitochondria;positive regulation of mitochondrial fission;cell death;neuron apoptoti…	protein homodimerization activity;protein binding;identical protein binding;protein heterodimerization activity;GTPase binding
STC1	8.041e-11	-3.902	4.646e-06	4.075e-08	STC1	stanniocalcin 1 [Source:HGNC Symbol;Acc:HGNC:11373]	extracellular region;nucleus;cytoplasm;extracellular space;apical plasma membrane	regulation of receptor activity;bone development;negative regulation of endothelial cell migration;negative regulation of cell migration;positive regulation of calcium ion import;cellular calcium ion homeostasis;regulation of anion transport;endothelial cell morphogenesis;chondrocyte proliferation;ossification;growth plate cartilage axis specification;embryo implantation;response to organic cycli…	hormone activity
PAQR4	2.756e-09	-3.813	0.0001592	1.054e-06	PAQR4	progestin and adipoQ receptor family member 4 [Source:HGNC Symbol;Acc:HGNC:26386]	integral component of membrane;membrane		receptor activity
HSPA8	6.661e-16	-3.807	3.848e-11	6.635e-13	HSPA8	heat shock protein family A (Hsp70) member 8 [Source:HGNC Symbol;Acc:HGNC:5241]	nucleus;cytoplasm;membrane;intracellular ribonucleoprotein complex;cytosol;plasma membrane;spliceosomal complex;melanosome;extracellular space;synapse;presynapse;nucleolus;focal adhesion;extracellular region;nucleoplasm;extracellular exosome;intracellular;blood microparticle;secretory granule lumen;ficolin-1-rich granule lumen;ubiquitin ligase complex;lysosomal lumen;lumenal side of lysosomal mem…	mRNA processing;RNA splicing;transcription, DNA-templated;regulation of transcription, DNA-templated;response to unfolded protein;regulation of mRNA stability;viral process;protein folding;neutrophil degranulation;negative regulation of transcription, DNA-templated;membrane organization;cytokine-mediated signaling pathway;neurotransmitter secretion;mRNA splicing, via spliceosome;regulation of cel…	RNA binding;nucleotide binding;ATP binding;protein binding;cadherin binding;ATPase activity;unfolded protein binding;enzyme binding;ubiquitin protein ligase binding;ATPase activity, coupled;G-protein coupled receptor binding;heat shock protein binding;MHC class II protein complex binding;C3HC4-type RING finger domain binding;phosphatidylserine binding
ATP6V1G2-DDX39B	1.168e-07	-3.762	0.006749	3.013e-05	ATP6V1G2-DDX39B	ATP6V1G2-DDX39B readthrough (NMD candidate) [Source:HGNC Symbol;Acc:HGNC:41999]	vacuolar proton-transporting V-type ATPase complex	ion transport;transmembrane transport	ATPase activity, coupled to transmembrane movement of substances
FEN1	9.072e-08	-3.74	0.005241	2.382e-05	FEN1	flap structure-specific endonuclease 1 [Source:HGNC Symbol;Acc:HGNC:3650]	nucleus;membrane;nucleolus;mitochondrion;nucleoplasm;nuclear chromosome, telomeric region;macromolecular complex	DNA repair;nucleic acid phosphodiester bond hydrolysis;cellular response to DNA damage stimulus;RNA phosphodiester bond hydrolysis, endonucleolytic;DNA replication;base-excision repair;double-strand break repair;positive regulation of sister chromatid cohesion;double-strand break repair via homologous recombination;telomere maintenance via semi-conservative replication;memory;UV protection;DNA re…	DNA binding;catalytic activity;hydrolase activity, acting on ester bonds;nuclease activity;metal ion binding;hydrolase activity;protein binding;endonuclease activity;exonuclease activity;magnesium ion binding;RNA-DNA hybrid ribonuclease activity;damaged DNA binding;5'-3' exonuclease activity;double-stranded DNA binding;double-stranded DNA exodeoxyribonuclease activity;5'-flap endonuclease activit…
ABCA1	1.862e-11	-3.733	1.076e-06	1.044e-08	ABCA1	ATP binding cassette subfamily A member 1 [Source:HGNC Symbol;Acc:HGNC:29]	integral component of membrane;membrane;plasma membrane;perinuclear region of cytoplasm;endoplasmic reticulum membrane;integral component of plasma membrane;membrane raft;intracellular membrane-bounded organelle;Golgi apparatus;external side of plasma membrane;cell surface;endocytic vesicle;high-density lipoprotein particle;phagocytic vesicle	transmembrane transport;lipid metabolic process;steroid metabolic process;cholesterol metabolic process;anion transmembrane transport;cholesterol homeostasis;cellular response to low-density lipoprotein particle stimulus;regulation of Cdc42 protein signal transduction;response to laminar fluid shear stress;cholesterol efflux;regulation of lipid metabolic process;high-density lipoprotein particle …	ATP binding;ATPase activity, coupled to transmembrane movement of substances;ATPase activity;nucleotide binding;protein binding;ATPase binding;receptor binding;cholesterol binding;phospholipid binding;phospholipid transporter activity;anion transmembrane transporter activity;cholesterol transporter activity;syntaxin binding;small GTPase binding;apolipoprotein binding;apolipoprotein A-I binding;ap…
PPFIA4	5.938e-08	-3.656	0.003431	1.603e-05	PPFIA4	PTPRF interacting protein alpha 4 [Source:HGNC Symbol;Acc:HGNC:9248]	presynaptic active zone;cytoplasm;cytosol;intracellular;cell surface;synapse	glutamate secretion;neurotransmitter secretion	protein binding
RNF144A-AS1	4.655e-08	-3.513	0.002689	1.305e-05	RNF144A-AS1	RNF144A antisense RNA 1 [Source:HGNC Symbol;Acc:HGNC:30963]
ACPL2	8.461e-09	-3.484	0.0004888	2.875e-06
FABP5	4.312e-08	-3.473	0.002491	1.233e-05	FABP5	fatty acid binding protein 5 [Source:HGNC Symbol;Acc:HGNC:3560]	cytoplasm;extracellular region;plasma membrane;nucleoplasm;cytosol;extracellular exosome;secretory granule membrane;azurophil granule lumen	triglyceride catabolic process;neutrophil degranulation;glucose metabolic process;lipid metabolic process;phosphatidylcholine biosynthetic process;epidermis development	lipid binding;protein binding;fatty acid binding
SLC35A4	9.783e-09	-3.469	0.0005652	3.305e-06	SLC35A4	solute carrier family 35 member A4 [Source:HGNC Symbol;Acc:HGNC:20753]	integral component of membrane;Golgi membrane;membrane;Golgi apparatus	carbohydrate transport;pyrimidine nucleotide-sugar transmembrane transport;positive regulation of translation in response to stress	sugar:proton symporter activity;pyrimidine nucleotide-sugar transmembrane transporter activity
L3MBTL3	4.558e-10	-3.412	2.633e-05	1.995e-07	L3MBTL3	L3MBTL3, histone methyl-lysine binding protein [Source:HGNC Symbol;Acc:HGNC:23035]	nucleus;nucleolus	regulation of transcription, DNA-templated;chromatin organization;transcription, DNA-templated;myeloid cell differentiation;macrophage differentiation;granulocyte differentiation;erythrocyte maturation	zinc ion binding;protein binding;DNA binding transcription factor activity;molecular_function
HSPA1B	4.757e-09	-3.368	0.0002748	1.707e-06	HSPA1B	heat shock protein family A (Hsp70) member 1B [Source:HGNC Symbol;Acc:HGNC:5233]	nucleus;cytoplasm;nuclear speck;intracellular ribonucleoprotein complex;cytosol;endoplasmic reticulum;mitochondrion;cytoskeleton;perinuclear region of cytoplasm;focal adhesion;centrosome;microtubule organizing center;extracellular region;nucleoplasm;extracellular exosome;centriole;blood microparticle;macromolecular complex;ficolin-1-rich granule lumen;vesicle;aggresome;ubiquitin ligase complex;in…	positive regulation of gene expression;protein stabilization;negative regulation of cell proliferation;viral entry into host cell;neutrophil degranulation;negative regulation of apoptotic process;positive regulation of NF-kappaB transcription factor activity;negative regulation of cell growth;negative regulation of extrinsic apoptotic signaling pathway in absence of ligand;regulation of cellular …	RNA binding;nucleotide binding;ATP binding;protein binding;receptor binding;protein N-terminus binding;unfolded protein binding;enzyme binding;ubiquitin protein ligase binding;virus receptor activity;histone deacetylase binding;ATPase activity, coupled;G-protein coupled receptor binding;heat shock protein binding;ATPase activity;protein binding involved in protein folding;C3HC4-type RING finger d…
KIAA1549L	8.147e-07	-3.302	0.047	0.0001756	KIAA1549L	KIAA1549 like [Source:HGNC Symbol;Acc:HGNC:24836]	membrane;integral component of membrane
PCNA	6.883e-15	-3.301	3.977e-10	6.312e-12	PCNA	proliferating cell nuclear antigen [Source:HGNC Symbol;Acc:HGNC:8729]	nucleus;nucleoplasm;nuclear body;extracellular exosome;nuclear chromosome, telomeric region;centrosome;nuclear replication fork;replication fork;DNA replication factor C complex;replisome;PCNA complex;PCNA-p21 complex	regulation of DNA replication;DNA repair;cellular response to DNA damage stimulus;DNA replication;protein ubiquitination;DNA damage response, signal transduction by p53 class mediator resulting in cell cycle arrest;epithelial cell differentiation;cell proliferation;translesion synthesis;positive regulation of DNA replication;cellular response to UV;protein sumoylation;transcription-coupled nucleo…	DNA binding;DNA polymerase processivity factor activity;protein binding;identical protein binding;chromatin binding;receptor tyrosine kinase binding;DNA polymerase binding;enzyme binding;damaged DNA binding;histone acetyltransferase binding;purine-specific mismatch base pair DNA N-glycosylase activity;dinucleotide insertion or deletion binding;MutLalpha complex binding;estrogen receptor binding
MTFP1	6.196e-10	-3.124	3.58e-05	2.594e-07	MTFP1	mitochondrial fission process 1 [Source:HGNC Symbol;Acc:HGNC:26945]	membrane;integral component of membrane;mitochondrial inner membrane;mitochondrion	response to muscle activity;apoptotic process;mitochondrial fission
HSPE1	2.775e-10	-3.101	1.603e-05	1.269e-07	HSPE1	heat shock protein family E (Hsp10) member 1 [Source:HGNC Symbol;Acc:HGNC:5269]	cytoplasm;membrane;mitochondrion;mitochondrial matrix;extracellular exosome	protein folding;response to unfolded protein;activation of cysteine-type endopeptidase activity involved in apoptotic process;osteoblast differentiation;chaperone cofactor-dependent protein refolding	ATP binding;RNA binding;protein binding;unfolded protein binding;chaperone binding;metal ion binding
PGAM1	2.487e-14	-3.08	1.437e-09	2.177e-11	PGAM1	phosphoglycerate mutase 1 [Source:HGNC Symbol;Acc:HGNC:8888]	cytoplasm;membrane;cytosol;extracellular region;extracellular exosome;secretory granule lumen;ficolin-1-rich granule lumen;nucleus;myelin sheath	glycolytic process;metabolic process;neutrophil degranulation;gluconeogenesis;canonical glycolysis;regulation of glycolytic process;respiratory burst;regulation of pentose-phosphate shunt	catalytic activity;intramolecular transferase activity, phosphotransferases;phosphoglycerate mutase activity;isomerase activity;hydrolase activity;protein binding;bisphosphoglycerate mutase activity;protein kinase binding;2,3-bisphosphoglycerate-dependent phosphoglycerate mutase activity
SMAD6	5.072e-07	-3.023	0.029	0.0001154	SMAD6	SMAD family member 6 [Source:HGNC Symbol;Acc:HGNC:6772]	intracellular;transcription factor complex;nucleus;Golgi apparatus;cytosol;nuclear body;cytoplasm;macromolecular complex	regulation of transcription, DNA-templated;transforming growth factor beta receptor signaling pathway;transcription, DNA-templated;negative regulation of cell proliferation;negative regulation of apoptotic process;negative regulation of BMP signaling pathway;negative regulation of transforming growth factor beta receptor signaling pathway;negative regulation of pathway-restricted SMAD protein pho…	protein binding;DNA binding transcription factor activity;metal ion binding;DNA binding;identical protein binding;RNA polymerase II proximal promoter sequence-specific DNA binding;chromatin binding;transcription regulatory region DNA binding;R-SMAD binding;co-SMAD binding;transforming growth factor beta receptor, inhibitory cytoplasmic mediator activity;ubiquitin protein ligase binding;type I tra…
GPRC5B	8.671e-10	-3.015	5.01e-05	3.528e-07	GPRC5B	G protein-coupled receptor class C group 5 member B [Source:HGNC Symbol;Acc:HGNC:13308]	integral component of membrane;membrane;intracellular membrane-bounded organelle;nucleus;nucleolus;cytosol;plasma membrane;extracellular space;cytoplasmic vesicle membrane;cytoplasmic vesicle;extracellular exosome;cell surface	G-protein coupled receptor signaling pathway;signal transduction;positive regulation of I-kappaB kinase/NF-kappaB signaling;activation of protein kinase activity;positive regulation of canonical Wnt signaling pathway;positive regulation of inflammatory response;positive regulation of macrophage cytokine production;positive regulation of protein tyrosine kinase activity;positive regulation of neur…	G-protein coupled receptor activity;signal transducer activity;protein kinase binding;G-protein coupled receptor binding;protein kinase activator activity
SAPCD2	3.156e-08	-2.992	0.001823	9.372e-06	SAPCD2	suppressor APC domain containing 2 [Source:HGNC Symbol;Acc:HGNC:28055]	nucleus;cytoplasm;membrane;nucleolus;cytosol;plasma membrane;cell junction;bicellular tight junction;cell cortex;apical junction complex;apical plasma membrane;apical cortex	cell division;cell cycle;positive regulation of cell proliferation;establishment of mitotic spindle orientation;regulation of establishment of planar polarity;symmetric cell division;negative regulation of protein localization to cell cortex	protein binding
LRRC45	2.682e-07	-2.985	0.015	6.441e-05	LRRC45	leucine rich repeat containing 45 [Source:HGNC Symbol;Acc:HGNC:28302]	cytoplasm;centrosome;cytosol;nucleoplasm;plasma membrane;cytoskeleton;microtubule organizing center		protein binding
SENP3-EIF4A1	1.853e-08	-2.952	0.001071	5.982e-06	SENP3-EIF4A1	SENP3-EIF4A1 readthrough (NMD candidate) [Source:HGNC Symbol;Acc:HGNC:49182]	MLL1 complex;nucleus	proteolysis;protein desumoylation	cysteine-type peptidase activity;endopeptidase activity
SFPQ	6.31e-11	-2.949	3.645e-06	3.233e-08	SFPQ	splicing factor proline and glutamine rich [Source:HGNC Symbol;Acc:HGNC:10774]	nucleus;cytoplasm;nuclear speck;nucleoplasm;nuclear matrix;RNA polymerase II transcription factor complex;chromatin;paraspeckles	mRNA processing;RNA splicing;transcription, DNA-templated;regulation of transcription, DNA-templated;DNA repair;DNA recombination;cellular response to DNA damage stimulus;rhythmic process;immune system process;innate immune response;positive regulation of transcription from RNA polymerase II promoter;negative regulation of transcription from RNA polymerase II promoter;negative regulation of trans…	nucleic acid binding;RNA binding;DNA binding;protein homodimerization activity;protein binding;core promoter binding;transcription regulatory region sequence-specific DNA binding;RNA polymerase II distal enhancer sequence-specific DNA binding;chromatin binding;histone deacetylase binding;transcription regulatory region DNA binding
NRARP	6.804e-09	-2.897	0.0003931	2.354e-06	NRARP	NOTCH regulated ankyrin repeat protein [Source:HGNC Symbol;Acc:HGNC:33843]		multicellular organism development;Notch signaling pathway;positive regulation of endothelial cell proliferation;negative regulation of Notch signaling pathway;positive regulation of canonical Wnt signaling pathway;negative regulation of transcription from RNA polymerase II promoter;branching involved in blood vessel morphogenesis;sprouting angiogenesis;blood vessel endothelial cell proliferation…	protein binding
MAP2K3	4.439e-07	-2.773	0.026	0.0001025	MAP2K3	mitogen-activated protein kinase kinase 3 [Source:HGNC Symbol;Acc:HGNC:6843]	membrane;intracellular;cytoplasm;nucleoplasm;cytosol	protein phosphorylation;phosphorylation;peptidyl-tyrosine phosphorylation;positive regulation of transcription, DNA-templated;positive regulation of blood vessel endothelial cell migration;cellular response to vascular endothelial growth factor stimulus;signal transduction;regulation of apoptotic process;regulation of mitotic cell cycle;proteolysis in other organism;positive regulation of protein…	ATP binding;protein kinase activity;nucleotide binding;protein serine/threonine kinase activity;transferase activity;kinase activity;protein tyrosine kinase activity;protein binding;protein kinase binding;MAP kinase kinase activity
TUBB4B	4.944e-12	-2.758	2.856e-07	3.105e-09	TUBB4B	tubulin beta 4B class IVb [Source:HGNC Symbol;Acc:HGNC:20771]	microtubule;nucleus;cytoplasm;cytoskeleton;extracellular region;cytosol;extracellular exosome;azurophil granule lumen;extracellular vesicle;myelin sheath	microtubule-based process;cytoskeleton organization;G2/M transition of mitotic cell cycle;regulation of G2/M transition of mitotic cell cycle;ciliary basal body-plasma membrane docking;neutrophil degranulation;natural killer cell mediated cytotoxicity	GTP binding;GTPase activity;structural constituent of cytoskeleton;nucleotide binding;unfolded protein binding;MHC class I protein binding;double-stranded RNA binding
UHRF1	4.786e-09	-2.724	0.0002765	1.707e-06	UHRF1	ubiquitin like with PHD and ring finger domains 1 [Source:HGNC Symbol;Acc:HGNC:12556]	nucleus;nuclear chromatin;nuclear matrix;replication fork;heterochromatin;nuclear heterochromatin;euchromatin	chromatin organization;transcription, DNA-templated;regulation of transcription, DNA-templated;protein ubiquitination;DNA repair;cellular response to DNA damage stimulus;cell cycle;protein autoubiquitination;ubiquitin-dependent protein catabolic process;positive regulation of transcription from RNA polymerase II promoter;negative regulation of transcription from RNA polymerase II promoter;cell pr…	protein binding;metal ion binding;transferase activity;DNA binding;zinc ion binding;ubiquitin-protein transferase activity;ubiquitin protein ligase activity;histone binding;DNA binding transcription factor activity;identical protein binding;methylated histone binding;methyl-CpG binding;proximal promoter sequence-specific DNA binding;hemi-methylated DNA-binding;nucleosomal histone binding
LPCAT1	3.92e-10	-2.708	2.265e-05	1.744e-07	LPCAT1	lysophosphatidylcholine acyltransferase 1 [Source:HGNC Symbol;Acc:HGNC:25718]	membrane;integral component of membrane;endoplasmic reticulum;Golgi apparatus;endoplasmic reticulum membrane;lipid droplet;Golgi membrane;plasma membrane;azurophil granule membrane	lipid metabolic process;metabolic process;phospholipid biosynthetic process;neutrophil degranulation;phosphatidic acid biosynthetic process;phospholipid metabolic process;phosphatidylglycerol acyl-chain remodeling;phosphatidylcholine acyl-chain remodeling;phosphatidylcholine biosynthetic process;surfactant homeostasis;positive regulation of protein catabolic process;retina development in camera-t…	metal ion binding;transferase activity;calcium ion binding;transferase activity, transferring acyl groups;1-acylglycerol-3-phosphate O-acyltransferase activity;2-acylglycerol-3-phosphate O-acyltransferase activity;1-acylglycerophosphocholine O-acyltransferase activity;1-alkylglycerophosphocholine O-acetyltransferase activity;1-alkenylglycerophosphocholine O-acyltransferase activity;1-alkylglycero…
PRDX1	2.291e-10	-2.705	1.324e-05	1.076e-07	PRDX1	peroxiredoxin 1 [Source:HGNC Symbol;Acc:HGNC:9352]	nucleus;cytoplasm;melanosome;extracellular space;cytosol;extracellular exosome;cell;mitochondrion;myelin sheath	oxidation-reduction process;cell redox homeostasis;retina homeostasis;skeletal system development;natural killer cell activation;cell proliferation;cellular response to oxidative stress;hydrogen peroxide catabolic process;cellular oxidant detoxification;response to reactive oxygen species;response to oxidative stress;removal of superoxide radicals;regulation of stress-activated MAPK cascade;eryth…	oxidoreductase activity;antioxidant activity;peroxiredoxin activity;RNA binding;protein binding;peroxidase activity;cadherin binding;thioredoxin peroxidase activity;identical protein binding
PPP1R10	3.248e-08	-2.688	0.001876	9.574e-06	PPP1R10	protein phosphatase 1 regulatory subunit 10 [Source:HGNC Symbol;Acc:HGNC:9284]	nucleus;nucleoplasm;nuclear body;nuclear chromosome, telomeric region;chromatin;PTW/PP1 phosphatase complex	negative regulation of phosphoprotein phosphatase activity;negative regulation of cardiac muscle cell apoptotic process;protein import into nucleus;positive regulation of telomere maintenance;negative regulation of mitotic DNA damage checkpoint	metal ion binding;RNA binding;DNA binding;protein binding;protein phosphatase inhibitor activity
RRM2	8.466e-10	-2.688	4.891e-05	3.469e-07	RRM2	ribonucleotide reductase regulatory subunit M2 [Source:HGNC Symbol;Acc:HGNC:10452]	cytoplasm;cytosol;ribonucleoside-diphosphate reductase complex	oxidation-reduction process;deoxyribonucleotide biosynthetic process;DNA replication;negative regulation of G0 to G1 transition;nucleobase-containing small molecule interconversion;regulation of transcription involved in G1/S transition of mitotic cell cycle	metal ion binding;oxidoreductase activity;protein binding;ribonucleoside-diphosphate reductase activity, thioredoxin disulfide as acceptor
PPIF	6.931e-08	-2.67	0.004004	1.863e-05	PPIF	peptidylprolyl isomerase F [Source:HGNC Symbol;Acc:HGNC:9259]	mitochondrion;mitochondrial inner membrane;mitochondrial matrix;membrane;mitochondrial proton-transporting ATP synthase complex;mitochondrial permeability transition pore complex	protein peptidyl-prolyl isomerization;protein folding;response to ischemia;response to oxidative stress;apoptotic mitochondrial changes;regulation of proton-transporting ATPase activity, rotational mechanism;regulation of necrotic cell death;negative regulation of ATPase activity;regulation of apoptotic process;regulation of mitochondrial membrane permeability;necroptotic process;cellular respons…	isomerase activity;peptidyl-prolyl cis-trans isomerase activity;cyclosporin A binding;peptide binding;protein binding
APLN	1.682e-08	-2.617	0.000972	5.492e-06	APLN	apelin [Source:HGNC Symbol;Acc:HGNC:16665]	extracellular region;extracellular space;perinuclear region of cytoplasm	signal transduction;regulation of receptor activity;multicellular organism development;positive regulation of vascular endothelial cell proliferation;negative regulation of fibroblast growth factor receptor signaling pathway;negative regulation of vascular smooth muscle cell proliferation;negative regulation of gene expression;G-protein coupled receptor signaling pathway;angiogenesis;immune respo…	hormone activity;apelin receptor binding;G-protein coupled receptor binding;receptor binding
FAM83D	1.254e-07	-2.577	0.007246	3.22e-05	FAM83D	family with sequence similarity 83 member D [Source:HGNC Symbol;Acc:HGNC:16122]	cytoplasm;cytoskeleton;spindle pole;spindle;mitotic spindle pole	cell division;cell cycle;cell migration;cell proliferation;metaphase plate congression;regulation of TOR signaling;regulation of ERK1 and ERK2 cascade;epithelial to mesenchymal transition;regulation of protein catabolic process;positive regulation of cell cycle G1/S phase transition;protein localization to mitotic spindle	microtubule binding;protein binding;protein kinase binding;kinesin binding
PFKFB3	7.421e-07	-2.575	0.043	0.0001612	PFKFB3	6-phosphofructo-2-kinase/fructose-2,6-biphosphatase 3 [Source:HGNC Symbol;Acc:HGNC:8874]	nucleoplasm;cytosol	metabolic process;fructose 2,6-bisphosphate metabolic process;fructose metabolic process;phosphorylation;dephosphorylation;carbohydrate phosphorylation;positive regulation of glycolytic process;brain development	ATP binding;catalytic activity;6-phosphofructo-2-kinase activity;nucleotide binding;transferase activity;kinase activity;hydrolase activity;fructose-2,6-bisphosphate 2-phosphatase activity
PIK3R3	7.232e-07	-2.545	0.042	0.0001589	PIK3R3	phosphoinositide-3-kinase regulatory subunit 3 [Source:HGNC Symbol;Acc:HGNC:8981]	phosphatidylinositol 3-kinase complex;cytosol	phosphatidylinositol-3-phosphate biosynthetic process;insulin receptor signaling pathway;regulation of phosphatidylinositol 3-kinase activity;positive regulation of glucose import in response to insulin stimulus;phosphatidylinositol biosynthetic process	phosphatidylinositol 3-kinase regulator activity;protein binding;1-phosphatidylinositol-3-kinase regulator activity;1-phosphatidylinositol-3-kinase activity;phosphotyrosine residue binding
H2AFX	8.021e-10	-2.53	4.634e-05	3.31e-07	H2AFX	H2A histone family member X [Source:HGNC Symbol;Acc:HGNC:4739]	nucleus;nucleosome;nuclear speck;nucleoplasm;chromosome;centrosome;nuclear chromatin;extracellular exosome;chromosome, telomeric region;chromatin;condensed nuclear chromosome;male germ cell nucleus;XY body;replication fork;site of double-strand break	nucleosome assembly;DNA repair;DNA recombination;cellular response to DNA damage stimulus;cell cycle;meiotic cell cycle;viral process;DNA damage checkpoint;chromatin silencing;positive regulation of DNA repair;double-strand break repair;double-strand break repair via nonhomologous end joining;response to ionizing radiation;double-strand break repair via homologous recombination;spermatogenesis;ce…	DNA binding;protein heterodimerization activity;protein binding;enzyme binding;histone binding;damaged DNA binding
DNAJA1	1.111e-08	-2.503	0.0006421	3.712e-06	DNAJA1	DnaJ heat shock protein family (Hsp40) member A1 [Source:HGNC Symbol;Acc:HGNC:5229]	nucleus;cytoplasm;membrane;cytosol;endoplasmic reticulum;mitochondrion;microtubule cytoskeleton;perinuclear region of cytoplasm;intracellular membrane-bounded organelle;extracellular exosome;ubiquitin ligase complex;cytoplasmic side of endoplasmic reticulum membrane	protein folding;response to heat;positive regulation of ATPase activity;positive regulation of apoptotic process;negative regulation of apoptotic process;response to unfolded protein;negative regulation of protein ubiquitination;negative regulation of establishment of protein localization to mitochondrion;negative regulation of JUN kinase activity;spermatogenesis;flagellated sperm motility;androg…	ATP binding;heat shock protein binding;unfolded protein binding;metal ion binding;protein binding;chaperone binding;ubiquitin protein ligase binding;low-density lipoprotein particle receptor binding;G-protein coupled receptor binding;ATPase activator activity;Hsp70 protein binding;C3HC4-type RING finger domain binding;Tat protein binding
HMGB3	3.066e-07	-2.466	0.018	7.288e-05	HMGB3	high mobility group box 3 [Source:HGNC Symbol;Acc:HGNC:5004]	nucleus;cytoplasm;chromosome	transcription, DNA-templated;regulation of transcription, DNA-templated;DNA recombination;immune system process;innate immune response;DNA geometric change;multicellular organism development	DNA binding;RNA binding;protein binding;four-way junction DNA binding;DNA binding, bending;double-stranded DNA binding
KANK2	1.46e-07	-2.434	0.008436	3.668e-05	KANK2	KN motif and ankyrin repeat domains 2 [Source:HGNC Symbol;Acc:HGNC:29300]	cytoplasm;mitochondrion	transcription, DNA-templated;regulation of transcription, DNA-templated;apoptotic process;negative regulation of transcription from RNA polymerase II promoter;negative regulation of cell proliferation;negative regulation of intracellular estrogen receptor signaling pathway;negative regulation of G1/S transition of mitotic cell cycle;negative regulation of programmed cell death;negative regulation…	protein binding
HNRNPH2	2.687e-07	-2.414	0.016	6.441e-05	HNRNPH2	heterogeneous nuclear ribonucleoprotein H2 [Source:HGNC Symbol;Acc:HGNC:5042]	nucleus;membrane;cytosol;nucleoplasm;intracellular ribonucleoprotein complex	mRNA splicing, via spliceosome;RNA metabolic process	nucleic acid binding;RNA binding;protein binding
NETO2	4.178e-07	-2.401	0.024	9.731e-05	NETO2	neuropilin and tolloid like 2 [Source:HGNC Symbol;Acc:HGNC:14644]	membrane;integral component of membrane;postsynaptic density;synapse	regulation of kainate selective glutamate receptor activity	protein binding;ionotropic glutamate receptor binding
TUBB3_2	2.638e-08	-2.39	0.001524	8.021e-06
AC005013.1	4.415e-08	-2.383	0.002551	1.25e-05	AC005013.1
SRSF2	1.631e-09	-2.381	9.424e-05	6.591e-07	SRSF2	serine and arginine rich splicing factor 2 [Source:HGNC Symbol;Acc:HGNC:10783]	nucleus;nuclear speck;cytosol;spliceosomal complex;interchromatin granule;nucleoplasm;extracellular exosome	regulation of RNA splicing;mRNA processing;RNA splicing;negative regulation of nucleic acid-templated transcription;mitotic cell cycle;regulation of alternative mRNA splicing, via spliceosome;response to vitamin E;termination of RNA polymerase II transcription;RNA export from nucleus;mRNA 3'-end processing;mRNA splicing, via spliceosome;mRNA export from nucleus	RNA binding;nucleic acid binding;protein binding;protein kinase C binding;pre-mRNA binding;transcription corepressor activity
GGA2	1.484e-07	-2.337	0.008573	3.711e-05	GGA2	golgi associated, gamma adaptin ear containing, ARF binding protein 2 [Source:HGNC Symbol;Acc:HGNC:16064]	intracellular;clathrin adaptor complex;membrane;Golgi apparatus;endosome;trans-Golgi network;endosome membrane;clathrin-coated vesicle;early endosome membrane	intracellular protein transport;vesicle-mediated transport;protein transport;cellular protein metabolic process	protein binding;ADP-ribosylation factor binding
NASP	2.986e-08	-2.32	0.001725	9.031e-06	NASP	nuclear autoantigenic sperm protein [Source:HGNC Symbol;Acc:HGNC:7644]	nucleoplasm;nucleus;cytoplasm;nuclear chromatin;macromolecular complex	protein transport;cell cycle;DNA replication;cell proliferation;DNA replication-dependent nucleosome assembly;DNA replication-independent nucleosome assembly;histone exchange;G1/S transition of mitotic cell cycle;blastocyst development;male gonad development;response to testosterone	protein binding;histone binding
C4orf3	6.506e-07	-2.3	0.038	0.0001446	C4orf3	chromosome 4 open reading frame 3 [Source:HGNC Symbol;Acc:HGNC:19225]	membrane;integral component of membrane
MYL6	2.305e-07	-2.14	0.013	5.642e-05	MYL6	myosin light chain 6 [Source:HGNC Symbol;Acc:HGNC:7587]	membrane;myosin complex;cytosol;extracellular exosome;brush border;vesicle;unconventional myosin complex	muscle contraction;skeletal muscle tissue development;muscle filament sliding	calcium ion binding;protein binding;actin-dependent ATPase activity;motor activity;structural constituent of muscle
MCM4	8.614e-07	-2.119	0.05	0.000185	MCM4	minichromosome maintenance complex component 4 [Source:HGNC Symbol;Acc:HGNC:6947]	MCM complex;nucleus;membrane;nucleoplasm;nuclear chromosome, telomeric region	DNA replication;DNA replication initiation;cell cycle;G1/S transition of mitotic cell cycle;DNA unwinding involved in DNA replication;DNA duplex unwinding	DNA binding;ATP binding;DNA helicase activity;nucleotide binding;hydrolase activity;helicase activity;protein binding;ATP-dependent DNA helicase activity;single-stranded DNA binding
MKI67	1.314e-07	-2.107	0.007591	3.329e-05	MKI67	marker of proliferation Ki-67 [Source:HGNC Symbol;Acc:HGNC:7107]	nucleus;membrane;nucleolus;chromosome;nuclear body;condensed chromosome	cell cycle;cell proliferation;regulation of mitotic nuclear division;regulation of chromosome segregation;regulation of chromatin organization	protein binding;RNA binding;nucleotide binding;ATP binding;DNA binding;protein C-terminus binding
