# Supplementary material for: Cross-species screening platforms identify EPS-8 as a critical link for mitochondrial stress and actin stabilization
Source: Sci Adv. 2021 Oct 29;7(44):eabj6818. doi: 10.1126/sciadv.abj6818 (PMC8555897; doi:10.1126/sciadv.abj6818)
Supplement: Supplementary file 2 — Tables S1 to S11 [file sciadv.abj6818_tables_s1_to_s11.zip › sciadv.abj6818_table_s3.xlsx]

## Sheet: Sheet1
Table S3. C. elegans screen gene list.
Dataset	Human Gene	C. elegans Gene	C. elegans sequence
ATF5Depleted	ABCC2	mrp-1	F57C12.5
ATF5Depleted	ABCC2	mrp-2	F57C12.4
ATF5Depleted	ABCC2	mrp-4	F21G4.2
ATF5Depleted	ABCC2	mrp-3	E03G2.2
ATF5Depleted	ABCC2	mrp-7	Y43F8C.12
ATF5Depleted	ABCC2	mrp-8	Y75B8A.26
ATF5Depleted	ACRC	gcna-1	ZK328.4
ATF5Depleted	BBS2	bbs-2	F20D12.3
ATF5Depleted	CAPN3	clp-4	Y39A3CL.5
ATF5Depleted	CAPN3	clp-7	Y77E11A.11
ATF5Depleted	CAPN3	clp-1	C06G4.2
ATF5Depleted	CLN3	cln-3.1	F07B10.1
ATF5Depleted	CLN3	cln-3.2	C01G8.2
ATF5Depleted	DIAPH1	cyk-1	F11H8.4
ATF5Depleted	DNAJC10	dnj-27	Y47H9C.5
ATF5Depleted	ESYT1	esyt-2	T12A2.15
ATF5Depleted	FAM26E	clhm-1	C44B7.4
ATF5Depleted	FBXO17	C14B1.3	C14B1.3
ATF5Depleted	FER	F26E4.5	F26E4.5
ATF5Depleted	FER	kin-14	F22D6.1
ATF5Depleted	FER	T21G5.1	T21G5.1
ATF5Depleted	FER	C34F11.5	C34F11.5
ATF5Depleted	FER	frk-1	T04B2.2
ATF5Depleted	FER	kin-21	W08D2.8
ATF5Depleted	FER	Y116A8C.24	Y116A8C.24
ATF5Depleted	FER	K09B11.5	K09B11.5
ATF5Depleted	FER	kin-24	K07F5.4
ATF5Depleted	FER	spe-8	F53G12.6
ATF5Depleted	FER	T25B9.5	T25B9.5
ATF5Depleted	FER	Y69E1A.3	Y69E1A.3
ATF5Depleted	FER	Y116A8C.38	Y116A8C.38
ATF5Depleted	IQGAP1	pes-7	F09C3.1
ATF5Depleted	NKX2-1	ceh-24	F55B12.1
ATF5Depleted	NKX2-1	ceh-27	F46F3.1
ATF5Depleted	PDZRN4	C50F7.6	C50F7.6
ATF5Depleted	PIK3R3	aap-1	Y110A7A.10
ATF5Depleted	POLRMT	rpom-1	Y105E8A.23
ATF5Depleted	RBP1	lbp-9	Y40B10A.1
ATF5Depleted	RBP1	lbp-5	W02D3.7
ATF5Depleted	RBP1	lbp-6	W02D3.5
ATF5Depleted	RBP1	lbp-7	T22G5.2
ATF5Depleted	RBP1	lbp-8	T22G5.6
ATF5Depleted	RPL36	rpl-36	F37C12.4
ATF5Depleted	SLC50A1	swt-4	Y39A1A.8
ATF5Depleted	SLC50A1	swt-1	K02D7.5
ATF5Depleted	SLC50A1	swt-3	C06G8.1
ATF5Depleted	SLC50A1	swt-2	C54F6.4
ATF5Depleted	WWP2	wwp-1	Y65B4BR.4
ATF5Depleted	ZNF711	eor-1	R11E3.6
Depleted1wk	PRICKLE3	prkl-1	ZK381.5
Depleted1wk	ROR1	cam-1	C01G6.8
Depleted1wk	TMBIM4	tmbi-4	B0563.4
Depleted1wk	RCAN3	rcan-1	F54E7.7
Depleted1wk	TULP2	tub-1	F10B5.4
Depleted1wk	CNPY3	C11H1.7	C11H1.7
Depleted1wk	FOXM1	fkh-8	F40H3.4
Depleted1wk	A2M	tep-1	ZK337.1
Depleted1wk	ACRC	gcna-1	ZK328.4
Depleted1wk	ADAMTSL2	mig-6	C37C3.6
Depleted1wk	ADCY4	acy-4	T01C2.1
Depleted1wk	AGGF1	Y55D9A.2	Y55D9A.2
Depleted1wk	ARL6IP5	praf-3	D2096.2
Depleted1wk	ATE1	ate-1	K07A1.9
Depleted1wk	C14orf166	E02H1.5	E02H1.5
Depleted1wk	CD37	tsp-8	F33C8.3
Depleted1wk	CLK2	madd-3	E02H4.3
Depleted1wk	DRD3	dop-4	C52B11.3
Depleted1wk	FGF20	let-756	C05D11.4
Depleted1wk	GABRA4	lgc-37	ZC482.5
Depleted1wk	GALR3	npr-9	ZK455.3
Depleted1wk	GPC6	gpn-1	F59D12.4
Depleted1wk	GSPT1	erfa-3	H19N07.1
Depleted1wk	HDAC7	hda-4	C10E2.3
Depleted1wk	HGD	hgo-1	W06D4.1
Depleted1wk	HIRA	hira-1	K10D2.1
Depleted1wk	JPH3	jph-1	T22C1.7
Depleted1wk	KIF13B	klp-4	F56E3.3
Depleted1wk	KLHDC3	F53E4.1	F53E4.1
Depleted1wk	LGR6	fshr-1	C50H2.1
Depleted1wk	LIN28B	lin-28	F02E9.2
Depleted1wk	LSM5	lsm-5	F28F8.3
Depleted1wk	MORC1	morc-1	ZC155.3
Depleted1wk	MTM1	mtm-1	Y110A7A.5
Depleted1wk	NOS1AP	dyc-1	C33G3.1
Depleted1wk	NUDT13	ndx-9	F13H10.2
Depleted1wk	OSCP1	R10F2.5	R10F2.5
Depleted1wk	PAXBP1	F43G9.12	F43G9.12
Depleted1wk	PC	pyc-1	D2023.2
Depleted1wk	PDPR	pdpr-1	Y106G6H.5
Depleted1wk	PKN3	pkn-1	F46F6.2
Depleted1wk	PRKACA	kin-1	ZK909.2
Depleted1wk	PRUNE2	rga-1	W02B12.8
Depleted1wk	RCAN1	rcan-1	F54E7.7
Depleted1wk	RORA	nhr-23	C01H6.5
Depleted1wk	RPL36	rpl-36	F37C12.4
Depleted1wk	RPL36A	rpl-36.A	C09H10.2
Depleted1wk	SLC25A1	K11H3.3	K11H3.3
Depleted1wk	SLC8A2	ncx-1	Y113G7A.4
Depleted1wk	STX10	syx-6	C15C7.1
Depleted1wk	STX16	syx-16	ZC155.7
Depleted1wk	SUMO1	smo-1	K12C11.2
Depleted1wk	TIMM50	scpl-4	T21C9.12
Depleted1wk	TOR2A	tor-2	Y37A1B.13
Depleted1wk	TPP2	tpp-2	F21H12.6
Depleted1wk	TWF1	twf-2	F38E9.5
Depleted1wk	UBE2L6	ubc-24	F49E12.4
Depleted1wk	USP7	math-33	H19N07.2
Depleted1wk	VWA8	F11C1.5	F11C1.5
Depleted1wk	ZDHHC22	dhhc-10	K02G10.1
Depleted1wk	ZNF423	C09F5.3	C09F5.3
Depleted1wk	ZNF567	Y55F3AM.14	Y55F3AM.14
Depleted1wk	PTCHD4	ptr-11	F56C11.2
Depleted1wk	PTCHD4	ptr-13	K07C10.1
Depleted1wk	PTCHD4	ptr-20	Y53F4B.28
Depleted1wk	PTCHD4	ptr-9	F54G8.5
Depleted1wk	SLC16A9	mct-5	T02G5.12
Depleted1wk	SLC16A9	mct-2	C01B4.9
Depleted1wk	SLC16A9	mct-3	M03B6.2
Depleted1wk	SLC16A9	mct-6	C10E2.6
Depleted1wk	SLC16A9	mct-1	Y19D10A.12
Depleted1wk	SLC16A9	mct-4	K05B2.5
Depleted1wk	SLC16A9	gem-1	C49F8.2
Depleted1wk	ALDH3A2	alh-4	T05H4.13
Depleted1wk	ALDH3A2	alh-5	T08B1.3
Depleted1wk	SYT5	snt-2	F42G9.7
Depleted1wk	SYT5	snt-1	F31E8.2
Depleted1wk	KCNV2	kvs-4	Y48A6B.6
Depleted1wk	KCNV2	kvs-3	F44A2.2
Depleted1wk	KCNV2	kvs-1	C53C9.3
Depleted1wk	KCNV2	C32C4.1	C32C4.1
Depleted1wk	KCNV2	exp-2	F12F3.1
Depleted1wk	TCIRG1	vha-5	F35H10.4
Depleted1wk	TCIRG1	unc-32	ZK637.8
Depleted1wk	TCIRG1	vha-6	VW02B12L.1
Depleted1wk	TCIRG1	vha-7	C26H9A.1
Depleted1wk	LRRC49	sds-22	T09A5.9
Depleted1wk	LRRC49	C06A8.6	C06A8.6
Depleted3wk	PTEN	daf-18	T07A9.6
Depleted3wk	A2M	tep-1	ZK337.1
Depleted3wk	ACAD8	acdh-9	F28A10.6
Depleted3wk	AP2B1	apb-1	Y71H2B.10
Depleted3wk	AURKC	air-2	B0207.4
Depleted3wk	BBS2	bbs-2	F20D12.3
Depleted3wk	C19orf54	K07A1.3	K07A1.3
Depleted3wk	CNOT8	ccf-1	Y56A3A.20
Depleted3wk	CTNND1	jac-1	Y105C5B.21
Depleted3wk	CTSW	tag-196	F41E6.6
Depleted3wk	CUL4A	cul-4	F45E12.3
Depleted3wk	CYP27C1	cyp-44A1	ZK177.5
Depleted3wk	DAPK3	dapk-1	K12C11.4
Depleted3wk	DGKZ	dgk-5	K06A1.6
Depleted3wk	DTNA	dyb-1	F47G6.1
Depleted3wk	FAM50B	C47E8.4	C47E8.4
Depleted3wk	FICD	fic-1	ZK593.8
Depleted3wk	GOT2	got-2.2	C14F11.1
Depleted3wk	GRM5	mgl-2	F45H11.4
Depleted3wk	HAGHL	Y17G7B.3	Y17G7B.3
Depleted3wk	HTR4	dop-1	F15A8.5
Depleted3wk	ITPKC	lfe-2	C46H11.4
Depleted3wk	JKAMP	jamp-1	R01B10.5
Depleted3wk	KLHDC3	F53E4.1	F53E4.1
Depleted3wk	LSM1	lsm-1	F40F8.9
Depleted3wk	MESDC2	bmy-1	F09E5.17
Depleted3wk	METTL9	T03G11.6	T03G11.6
Depleted3wk	MPP5	magu-2	C01B7.4
Depleted3wk	NT5C3A	F25B5.3	F25B5.3
Depleted3wk	OSCP1	R10F2.5	R10F2.5
Depleted3wk	PAH	pah-1	K08F8.4
Depleted3wk	PCMT1	pcm-1	C10F3.5
Depleted3wk	PIK3R3	aap-1	Y110A7A.10
Depleted3wk	PNPO	F57B9.1	F57B9.1
Depleted3wk	PPCDC	F25H9.6	F25H9.6
Depleted3wk	PRDM14	F47E1.3	F47E1.3
Depleted3wk	PRPSAP1	W04G3.5	W04G3.5
Depleted3wk	QPCT	H27A22.1	H27A22.1
Depleted3wk	RAB3IP	F54C9.11	F54C9.11
Depleted3wk	RASSF7	K05B2.2	K05B2.2
Depleted3wk	RPS21	rps-21	F37C12.11
Depleted3wk	SCIN	gsnl-1	K06A4.3
Depleted3wk	SGSM1	tbc-8	C38H2.1
Depleted3wk	SGSM3	tbc-18	F41D9.1
Depleted3wk	SLC25A33	T09F3.2	T09F3.2
Depleted3wk	STAT2	sta-1	Y51H4A.17
Depleted3wk	SUCLA2	suca-1	F47B10.1
Depleted3wk	TMEM39A	D1007.5	D1007.5
Depleted3wk	TMEM87B	C52B9.4	C52B9.4
Depleted3wk	TRHDE	T16G12.1	T16G12.1
Depleted3wk	TRIB3	nipi-3	K09A9.1
Depleted3wk	UROC1	Y51H4A.7	Y51H4A.7
Depleted3wk	WWP2	wwp-1	Y65B4BR.4
Depleted3wk	ABCC2	mrp-1	F57C12.5
Depleted3wk	ABCC2	mrp-2	F57C12.4
Depleted3wk	ABCC2	mrp-4	F21G4.2
Depleted3wk	ABCC2	mrp-3	E03G2.2
Depleted3wk	ABCC2	mrp-7	Y43F8C.12
Depleted3wk	ABCC2	mrp-8	Y75B8A.26
Depleted3wk	SLC50A1	swt-4	Y39A1A.8
Depleted3wk	SLC50A1	swt-1	K02D7.5
Depleted3wk	SLC50A1	swt-3	C06G8.1
Depleted3wk	SLC50A1	swt-2	C54F6.4
Depleted3wk	AADAC	nceh-1	Y43F8A.3
Depleted3wk	AADAC	F16F9.4	F16F9.4
Depleted3wk	AADAC	trcs-1	F27C8.6
Depleted3wk	ICMT	icmt-1	F21F3.3
Depleted3wk	ICMT	M01E11.1	M01E11.1
Depleted3wk	CLN3	cln-3.1	F07B10.1
Depleted3wk	CLN3	cln-3.2	C01G8.2
Depleted3wk	SLC24A2	ncx-4	F35C12.2
Depleted3wk	SLC24A2	ncx-5	Y32F6B.2
Depleted3wk	GLB1L3	bgal-1	T19B10.3
Depleted3wk	GLB1L3	bgal-2	H22K11.2
Depleted3wk	RBP1	lbp-9	Y40B10A.1
Depleted3wk	RBP1	lbp-5	W02D3.7
Depleted3wk	RBP1	lbp-6	W02D3.5
Depleted3wk	RBP1	lbp-7	T22G5.2
Depleted3wk	RBP1	lbp-8	T22G5.6
Depleted3wk	CAPN3	clp-4	Y39A3CL.5
Depleted3wk	CAPN3	clp-7	Y77E11A.11
Depleted3wk	CAPN3	clp-1	C06G4.2
Depleted3wk	GIPC3	gipc-1	C35D10.2
Depleted3wk	GIPC3	gipc-2	F44D12.4
Depleted3wk	MOGAT1	K07B1.4	K07B1.4
Depleted3wk	MOGAT1	dgtr-1	W01A11.2
Depleted3wk	MOGAT1	dgat-2	F59A1.10
Depleted3wk	ATP4B	nkb-3	F55F3.3
Depleted3wk	ATP4B	nkb-1	C17E4.9
Enriched1wk	AARS	aars-2	F28H1.3
Enriched1wk	ABAT	gta-1	K04D7.3
Enriched1wk	ABL1	abl-1	M79.1
Enriched1wk	ACER1	W02F12.2	W02F12.2
Enriched1wk	ACIN1	acin-1	C43E11.1
Enriched1wk	ADARB2	adr-2	T20H4.4
Enriched1wk	ADSSL1	adss-1	C37H5.6
Enriched1wk	ALDH1L1	alh-3	F36H1.6
Enriched1wk	ARRB2	arr-1	F53H8.2
Enriched1wk	ATP6V1E2	vha-8	C17H12.14
Enriched1wk	BRF1	brf-1	F45E12.2
Enriched1wk	CAMKMT	Y48E1C.1	Y48E1C.1
Enriched1wk	CCDC186	cccp-1	Y49E10.23
Enriched1wk	CCNH	cyh-1	Y49F6B.1
Enriched1wk	CDC5L	cdc-5L	D1081.8
Enriched1wk	CDC73	cdc-73	F35F11.1
Enriched1wk	CHRM4	gar-3	Y40H4A.1
Enriched1wk	CLTB	clic-1	T05B11.3
Enriched1wk	CWC22	let-858	F33A8.1
Enriched1wk	CXXC1	cfp-1	F52B11.1
Enriched1wk	CYP11A1	cyp-44A1	ZK177.5
Enriched1wk	CYP11B1	cyp-44A1	ZK177.5
Enriched1wk	DAD1	dad-1	F57B10.10
Enriched1wk	DBI	acbp-1	C44E4.6
Enriched1wk	DERL3	R151.6	R151.6
Enriched1wk	DLST	dlst-1	W02F12.5
Enriched1wk	DLX2	ceh-43	C28A5.4
Enriched1wk	DMRTA1	dmd-5	F10C1.5
Enriched1wk	DNAJC11	dnj-9	F11G11.7
Enriched1wk	DSCC1	dscc-1	K09H9.2
Enriched1wk	EBF2	unc-3	Y16B4A.1
Enriched1wk	EHBP1L1	ehbp-1	F25B3.1
Enriched1wk	EIF2B2	eif-2Bbeta	Y47H9C.7
Enriched1wk	EIF3I	eif-3.I	Y74C10AR.1
Enriched1wk	ELMO2	ced-12	Y106G6E.5
Enriched1wk	EML3	elp-1	F38A6.2
Enriched1wk	ENPP7	C01B10.9	C01B10.9
Enriched1wk	ERBB2	let-23	ZK1067.1
Enriched1wk	EXOSC1	exos-1	Y48A6B.5
Enriched1wk	EXOSC2	exos-2	Y73B6BL.3
Enriched1wk	EXOSC4	exos-4.1	B0564.1
Enriched1wk	EZR	erm-1	C01G8.5
Enriched1wk	FAM160A1	C05D11.8	C05D11.8
Enriched1wk	FHOD3	fhod-1	C46H11.11
Enriched1wk	FN3K	Y116A8C.25	Y116A8C.25
Enriched1wk	GABRE	lgc-37	ZC482.5
Enriched1wk	GCC2	gcc-2	T05G5.9
Enriched1wk	GNG13	gpc-2	F08B6.2
Enriched1wk	HACL1	B0334.3	B0334.3
Enriched1wk	HADHB	B0303.3	B0303.3
Enriched1wk	HDAC1	hda-3	R06C1.1
Enriched1wk	HNRNPM	sup-46	C25A1.4
Enriched1wk	IMPA2	ttx-7	F13G3.5
Enriched1wk	IQSEC3	bris-1	M02B7.5
Enriched1wk	IRX2	irx-1	C36F7.1
Enriched1wk	ITGB1	pat-3	ZK1058.2
Enriched1wk	KIAA0930	C16E9.2	C16E9.2
Enriched1wk	KRAS	let-60	ZK792.6
Enriched1wk	LONP1	lonp-1	C34B2.6
Enriched1wk	LRR1	lrr-1	F33G12.4
Enriched1wk	MAN2A1	aman-2	F58H1.1
Enriched1wk	MAPK15	mapk-15	C05D10.2
Enriched1wk	MAX	mxl-3	F46G10.6
Enriched1wk	MLEC	F44E2.10	F44E2.10
Enriched1wk	MME	nep-2	T05A8.4
Enriched1wk	MOB3C	mob-3	T12B3.4
Enriched1wk	MROH1	hpo-27	C34G6.1
Enriched1wk	MRPL12	mrpl-12	W09D10.3
Enriched1wk	MRPS5	mrps-5	E02A10.1
Enriched1wk	MYOD1	hlh-1	B0304.1
Enriched1wk	NAT10	nath-10	F55A12.8
Enriched1wk	NCAPD3	hcp-6	Y110A7A.1
Enriched1wk	NCKAP1	gex-3	F28D1.10
Enriched1wk	NDRG2	ZK1073.1	ZK1073.1
Enriched1wk	NFYC	nfyc-1	F23F1.1
Enriched1wk	NOB1	Y54E10BR.4	Y54E10BR.4
Enriched1wk	NPHS2	sto-3	F52D10.5
Enriched1wk	NRBP1	hpo-11	H37N21.1
Enriched1wk	NUDT21	cfim-1	F43G9.5
Enriched1wk	OXA1L	oxa-1	C01A2.3
Enriched1wk	PAXIP1	pis-1	T13F2.3
Enriched1wk	PCSK4	kpc-1	F11A6.1
Enriched1wk	PELO	pelo-1	R74.6
Enriched1wk	POLR2G	rpb-7	Y54E10BR.6
Enriched1wk	POU2F2	ceh-18	ZC64.3
Enriched1wk	PPIH	cyn-11	T01B7.4
Enriched1wk	PPWD1	cyn-15	Y87G2A.6
Enriched1wk	PQBP1	pqbp-1.1	T21D12.3
Enriched1wk	PRKCI	pkc-3	F09E5.1
Enriched1wk	PSMD14	rpn-11	K07D4.3
Enriched1wk	PYGB	pygl-1	T22F3.3
Enriched1wk	RAB30	rab-30	Y45F3A.2
Enriched1wk	RABGAP1L	tbc-11	F35H12.2
Enriched1wk	RAD50	rad-50	T04H1.4
Enriched1wk	RBKS	F07A11.5	F07A11.5
Enriched1wk	RBM6	rbm-5	T08B2.5
Enriched1wk	RCC1	ran-3	C26D10.1
Enriched1wk	REEP2	T19C3.4	T19C3.4
Enriched1wk	RPF1	F44G4.1	F44G4.1
Enriched1wk	RPN1	ribo-1	T22D1.4
Enriched1wk	RPS17	rps-17	T08B2.10
Enriched1wk	RPS2	rps-2	C49H3.11
Enriched1wk	RUNX2	rnt-1	B0414.2
Enriched1wk	SCRT1	ces-1	F43G9.11
Enriched1wk	SEC61A1	sec-61	Y57G11C.15
Enriched1wk	SF3B1	sftb-1	T08A11.2
Enriched1wk	SH2D4B	F13B12.6	F13B12.6
Enriched1wk	SLC18A3	unc-17	ZC416.8
Enriched1wk	SNAPC4	snpc-4	F32H2.1
Enriched1wk	SNRNP27	snrp-27	R05D11.7
Enriched1wk	SOX3	sox-3	F40E10.2
Enriched1wk	SP2	sptf-3	Y40B1A.4
Enriched1wk	SRP19	F37F2.2	F37F2.2
Enriched1wk	SS18	ZK973.9	ZK973.9
Enriched1wk	STAG1	scc-3	F18E2.3
Enriched1wk	STIM1	stim-1	Y55B1BM.1
Enriched1wk	STK32B	M03C11.1	M03C11.1
Enriched1wk	TBX10	mls-1	H14A12.4
Enriched1wk	TMEM41B	tag-175	D2013.10
Enriched1wk	TNPO3	tsr-1	F53G2.6
Enriched1wk	TPD52L2	F13E6.1	F13E6.1
Enriched1wk	TPT1	tct-1	F25H2.11
Enriched1wk	TRABD2B	C05G5.5	C05G5.5
Enriched1wk	TRPM8	gtl-2	F54D1.5
Enriched1wk	TXLNG	T22C1.6	T22C1.6
Enriched1wk	UNC119	unc-119	M142.1
Enriched1wk	VAX1	ceh-5	C16C2.1
Enriched1wk	VIPAS39	spe-39	ZC404.3
Enriched1wk	VPS52	vps-52	F08C6.3
Enriched1wk	WASF2	wve-1	R06C1.3
Enriched1wk	WDR54	F39H12.2	F39H12.2
Enriched1wk	XPOT	xpo-3	C49H3.10
Enriched1wk	ZEB1	zag-1	F28F9.1
Enriched1wk	ZMAT2	snu-23	ZK686.4
Enriched1wk	ZNF622	C16A3.4	C16A3.4
Enriched1wk	ZNF676	Y55F3AM.14	Y55F3AM.14
Enriched1wk	HSPA5	hsp-3	C15H9.6
Enriched1wk	HSPA5	hsp-4	F43E2.8
Enriched1wk	HIST1H2AE	his-65	H02I12.7
Enriched1wk	HIST1H2AE	his-7	F45F2.4
Enriched1wk	HIST1H2AE	his-3	T10C6.12
Enriched1wk	HIST1H2AE	his-61	F55G1.10
Enriched1wk	HIST1H2AE	his-35	C50F4.13
Enriched1wk	HIST1H2AE	his-68	T23D8.6
Enriched1wk	HIST1H2AE	his-33	F17E9.13
Enriched1wk	HIST1H2AE	his-12	ZK131.6
Enriched1wk	HIST1H2AE	his-16	ZK131.10
Enriched1wk	HIST1H2AE	his-43	F08G2.2
Enriched1wk	HIST1H2AE	his-30	F35H10.1
Enriched1wk	HIST1H2AE	his-47	B0035.7
Enriched1wk	HIST1H2AE	his-57	F54E12.5
Enriched1wk	TFG	tfg-1	Y63D3A.5
Enriched1wk	TFG	Y71A12B.10	Y71A12B.10
Enriched1wk	DST	M116.5	M116.5
Enriched1wk	DST	D2096.11	D2096.11
Enriched1wk	DST	vab-10	ZK1151.1
Enriched1wk	TTF2	T23H2.3	T23H2.3
Enriched1wk	TTF2	F54E12.2	F54E12.2
Enriched1wk	SNRPB2	rnp-3	K08D10.3
Enriched1wk	SNRPB2	rnp-2	K08D10.4
Enriched1wk	ABCA3	abt-6	F56F4.6
Enriched1wk	ABCA3	abt-5	Y53C10A.9
Enriched1wk	ABCA3	abt-4	Y39D8C.1
Enriched1wk	ABCA3	ced-7	C48B4.4
Enriched1wk	AGO2	alg-1	F48F7.1
Enriched1wk	AGO2	alg-2	T07D3.7
Enriched1wk	TAF11	taf-11.1	F48D6.1
Enriched1wk	TAF11	taf-11.3	F43D9.5
Enriched1wk	TAF11	taf-11.2	K10D3.3
Enriched1wk	UMPS	umps-1	T07C4.1
Enriched1wk	UMPS	R12E2.11	R12E2.11
Enriched1wk	KCNJ4	irk-3	K04G11.5
Enriched1wk	KCNJ4	irk-2	M02A10.2
Enriched1wk	KCNJ4	irk-1	R03E9.4
Enriched1wk	PAFAH2	paf-1	W03G9.6
Enriched1wk	PAFAH2	paf-2	C52B9.7
Enriched1wk	CDA	cdd-2	F49E8.4
Enriched1wk	CDA	cdd-1	C47D2.2
Enriched1wk	GLS2	glna-2	DH11.1
Enriched1wk	GLS2	glna-1	C09F9.3
Enriched1wk	GLS2	glna-3	F30F8.2
Enriched1wk	RPL11	rpl-11.1	T22F3.4
Enriched1wk	RPL11	rpl-11.2	F07D10.1
Enriched1wk	SLC26A3	sulp-6	W01B11.2
Enriched1wk	SLC26A3	sulp-8	ZK287.2
Enriched1wk	SLC26A3	sulp-5	K12G11.2
Enriched1wk	SLC26A3	sulp-4	K12G11.1
Enriched1wk	SLC26A3	sulp-2	F14D12.5
Enriched1wk	SLC26A3	sulp-3	F41D9.5
Enriched1wk	SLC26A3	sulp-7	W04G3.6
Enriched1wk	SLC29A3	ent-2	K09A9.3
Enriched1wk	SLC29A3	ent-5	F16H11.3
Enriched1wk	SLC29A3	ent-1	ZK809.4
Enriched1wk	SLC29A3	ent-4	C47A4.2
Enriched1wk	SLC29A3	ent-7	F44D12.9
Enriched1wk	SLC29A3	ent-3	K02E11.1
Enriched1wk	AGO1	alg-1	F48F7.1
Enriched1wk	AGO1	alg-2	T07D3.7
Enriched1wk	CRIP2	valv-1	B0496.7
Enriched1wk	CRIP2	exc-9	F20D12.5
Enriched1wk	ABCB4	pgp-8	T21E8.3
Enriched1wk	ABCB4	pgp-2	C34G6.4
Enriched1wk	ABCB4	pgp-11	DH11.3
Enriched1wk	ABCB4	pgp-1	K08E7.9
Enriched1wk	ABCB4	pgp-9	C47A10.1
Enriched1wk	ABCB4	pgp-3	ZK455.7
Enriched1wk	ABCB4	pgp-4	F42E11.1
Enriched1wk	ABCB4	pgp-6	T21E8.1
Enriched1wk	ABCB4	pgp-7	T21E8.2
Enriched1wk	ABCB4	pgp-12	F22E10.1
Enriched1wk	ABCB4	pgp-13	F22E10.2
Enriched1wk	ABCB4	pgp-14	F22E10.3
Enriched1wk	ABCB4	pgp-5	C05A9.1
Enriched1wk	OXTR	ntr-1	T07D10.2
Enriched1wk	OXTR	ntr-2	F14F4.1
Enriched1wk	FMO1	fmo-1	K08C7.2
Enriched1wk	FMO1	fmo-2	K08C7.5
Enriched1wk	FMO1	fmo-4	F53F4.5
Enriched1wk	FMO1	fmo-5	H24K24.5
Enriched1wk	FMO1	fmo-3	Y39A1A.19
Enriched1wk	TRPV5	ocr-4	Y40C5A.2
Enriched1wk	TRPV5	osm-9	B0212.5
Enriched1wk	TRPV5	ocr-2	T09A12.3
Enriched1wk	TRPV5	ocr-1	F28H7.10
Enriched1wk	PNPLA4	B0524.2	B0524.2
Enriched1wk	PNPLA4	D1054.1	D1054.1
Enriched1wk	NXN	R05H5.3	R05H5.3
Enriched1wk	NXN	C32D5.8	C32D5.8
Enriched1wk	NXN	C30H6.8	C30H6.8
Enriched1wk	NXN	C35B1.5	C35B1.5
Enriched1wk	NXN	Y52E8A.3	Y52E8A.3
Enriched1wk	NXN	F17B5.1	F17B5.1
Enriched1wk	NXN	trx-3	M01H9.1
Enriched1wk	NXN	F29B9.5	F29B9.5
Enriched1wk	NXN	T05F1.11	T05F1.11
Enriched1wk	NXN	T28A11.13	T28A11.13
Enriched1wk	NXN	T20D4.7	T20D4.7
Enriched1wk	QSOX2	F35G2.1	F35G2.1
Enriched1wk	QSOX2	T10H10.2	T10H10.2
Enriched1wk	QSOX2	F47B7.2	F47B7.2
Enriched1wk	CEPT1	cept-1	F22E10.5
Enriched1wk	CEPT1	cept-2	Y49A3A.1
Enriched1wk	FAIM2	Y42H9AR.2	Y42H9AR.2
Enriched1wk	FAIM2	tag-120	F40F9.2
Enriched1wk	FAIM2	xbx-6	F40F9.1
Enriched1wk	ERO1L	ero-1	Y105E8B.8
Enriched3wk	NOVA2	nova-1	Y59A8B.10
Enriched3wk	MFN2	fzo-1	ZK1248.14
Enriched3wk	MAX	mxl-3	F46G10.6
Enriched3wk	NOP58	nol-58	W01B11.3
Enriched3wk	RFC4	rfc-4	F31E3.3
Enriched3wk	AIPL1	aipr-1	C56C10.10
Enriched3wk	TINAG	F26E4.3	F26E4.3
Enriched3wk	PPP1R3B	H18N23.2	H18N23.2
Enriched3wk	VAMP1	snb-1	T10H9.4
Enriched3wk	CLYBL	C01G10.7	C01G10.7
Enriched3wk	ALDH1L1	alh-3	F36H1.6
Enriched3wk	LMBR1	R05D3.2	R05D3.2
Enriched3wk	FAM213A	R53.5	R53.5
Enriched3wk	NDUFV1	nuo-1	C09H10.3
Enriched3wk	COQ10B	R144.13	R144.13
Enriched3wk	LPGAT1	acl-13	F08G5.2
Enriched3wk	LPGAT1	acl-14	K07B1.5
Enriched3wk	LPGAT1	acl-12	C01C10.3
Enriched3wk	HDLBP	vgln-1	C08H9.2
Enriched3wk	PA2G4	W08E12.7	W08E12.7
Enriched3wk	HOOK2	zyg-12	ZK546.1
Enriched3wk	VIPAS39	spe-39	ZC404.3
Enriched3wk	HYAL1	chhy-1	T22C8.2
Enriched3wk	HNRNPF	hrpf-2	Y73B6BL.33
Enriched3wk	RBM38	sup-12	T22B2.4
Enriched3wk	FDPS	fdps-1	R06C1.2
Enriched3wk	PELO	pelo-1	R74.6
Enriched3wk	TTC21A	ift-139	ZK328.7
Enriched3wk	RBM8A	rnp-4	R07E5.14
Enriched3wk	GNPAT	acl-7	Y46G5A.21
Enriched3wk	CHTF8	ctf-8	T22C1.4
Enriched3wk	NUDT21	cfim-1	F43G9.5
Enriched3wk	GPC2	gpn-1	F59D12.4
Enriched3wk	DTL	cdt-2	T01C3.1
Enriched3wk	EBF2	unc-3	Y16B4A.1
Enriched3wk	PHYHD1	Y105C5B.9	Y105C5B.9
Enriched3wk	ACP1	Y94H6A.7	Y94H6A.7
Enriched3wk	TNNI3K	C24A1.3	C24A1.3
Enriched3wk	FAIM2	Y42H9AR.2	Y42H9AR.2
Enriched3wk	FAIM2	tag-120	F40F9.2
Enriched3wk	FAIM2	xbx-6	F40F9.1
Enriched3wk	PRADC1	T07F12.2	T07F12.2
Enriched3wk	GLCE	hse-5	B0285.5
Enriched3wk	POLG	polg-1	Y57A10A.15
Enriched3wk	SEC62	C18E9.2	C18E9.2
Enriched3wk	ARHGAP12	tag-325	C38D4.5
Enriched3wk	OXA1L	oxa-1	C01A2.3
Enriched3wk	CCNH	cyh-1	Y49F6B.1
Enriched3wk	REEP2	T19C3.4	T19C3.4
Enriched3wk	RPS6KA2	rskn-1	T01H8.1
Enriched3wk	ERI3	R02D3.8	R02D3.8
Enriched3wk	ERI3	M02B7.2	M02B7.2
Enriched3wk	PRICKLE2	prkl-1	ZK381.5
Enriched3wk	ATP6V0A2	unc-32	ZK637.8
Enriched3wk	ATP6V0A2	vha-6	VW02B12L.1
Enriched3wk	ATP6V0A2	vha-7	C26H9A.1
Enriched3wk	ATP6V0A2	vha-5	F35H10.4
Enriched3wk	SF3B1	sftb-1	T08A11.2
Enriched3wk	DDX56	C24H12.4	C24H12.4
Enriched3wk	TBX10	mls-1	H14A12.4
Enriched3wk	UPP2	upp-1	ZK783.2
Enriched3wk	ARSB	sul-3	C54D2.4
Enriched3wk	TRABD2A	C05G5.5	C05G5.5
Enriched3wk	LTA4H	ltah-1.2	ZC416.6
Enriched3wk	LTA4H	ltah-1.1	C42C1.11
Enriched3wk	SPTA1	spc-1	K10B3.10
Enriched3wk	NRXN3	nrx-1	C29A12.4
Enriched3wk	TPD52L1	F13E6.1	F13E6.1
Enriched3wk	BCAS2	bcas-2	T12A2.7
Enriched3wk	CTSO	C32B5.13	C32B5.13
Enriched3wk	CTSO	K02E7.10	K02E7.10
Enriched3wk	CTSO	Y40H7A.10	Y40H7A.10
Enriched3wk	CTSO	Y113G7B.15	Y113G7B.15
Enriched3wk	CTSO	tag-329	C50F4.3
Enriched3wk	CTSO	Y51A2D.1	Y51A2D.1
Enriched3wk	CTSO	Y51A2D.8	Y51A2D.8
Enriched3wk	CTSO	C32B5.7	C32B5.7
Enriched3wk	CTSO	F15D4.4	F15D4.4
Enriched3wk	ACSF2	acs-1	F46E10.1
Enriched3wk	ACSF2	acs-2	F28F8.2
Enriched3wk	FXN	frh-1	F59G1.7
Enriched3wk	RABGAP1L	tbc-11	F35H12.2
Enriched3wk	ZNHIT1	zhit-1	CD4.7
Enriched3wk	UNC119	unc-119	M142.1
Enriched3wk	GPATCH1	R07E5.1	R07E5.1
Enriched3wk	AARS	aars-2	F28H1.3
Enriched3wk	ELOVL6	elo-1	F56H11.4
Enriched3wk	ELOVL6	elo-4	C40H1.4
Enriched3wk	ELOVL6	elo-9	Y53F4B.2
Enriched3wk	ELOVL6	elo-7	F56H11.3
Enriched3wk	ELOVL6	elo-3	D2024.3
Enriched3wk	ELOVL6	elo-6	F41H10.8
Enriched3wk	ELOVL6	elo-5	F41H10.7
Enriched3wk	ELOVL6	elo-2	F11E6.5
Enriched3wk	MCRS1	mcrs-1	H28O16.2
Enriched3wk	PRRX1	alr-1	R08B4.2
Enriched3wk	PRPF39	F25B4.5	F25B4.5
Enriched3wk	GREM2	F35B12.10	F35B12.10
Enriched3wk	MAPKBP1	H24G06.1	H24G06.1
Enriched3wk	TAF11	taf-11.1	F48D6.1
Enriched3wk	TAF11	taf-11.3	F43D9.5
Enriched3wk	TAF11	taf-11.2	K10D3.3
Enriched3wk	PSMC4	rpt-3	F23F12.6
Enriched3wk	LCAT	M05B5.4	M05B5.4
Enriched3wk	CPEB3	cpb-2	C30B5.3
Enriched3wk	NAP1L1	nap-1	D2096.8
Enriched3wk	WDHD1	ctf-4	F17C11.10
Enriched3wk	HSD17B10	ard-1	F01G4.2
Enriched3wk	HIST1H2AE	his-65	H02I12.7
Enriched3wk	HIST1H2AE	his-7	F45F2.4
Enriched3wk	HIST1H2AE	his-3	T10C6.12
Enriched3wk	HIST1H2AE	his-61	F55G1.10
Enriched3wk	HIST1H2AE	his-35	C50F4.13
Enriched3wk	HIST1H2AE	his-68	T23D8.6
Enriched3wk	HIST1H2AE	his-33	F17E9.13
Enriched3wk	HIST1H2AE	his-12	ZK131.6
Enriched3wk	HIST1H2AE	his-16	ZK131.10
Enriched3wk	HIST1H2AE	his-43	F08G2.2
Enriched3wk	HIST1H2AE	his-30	F35H10.1
Enriched3wk	HIST1H2AE	his-47	B0035.7
Enriched3wk	HIST1H2AE	his-57	F54E12.5
Enriched3wk	FPGT	K03H1.13	K03H1.13
Enriched3wk	ATP5A1	atp-1	H28O16.1
Enriched3wk	SLC1A4	glt-4	T22E5.2
Enriched3wk	ACOX1	acox-1.6	F59F4.1
Enriched3wk	ACOX1	acox-1.1	F08A8.1
Enriched3wk	ACOX1	acox-1.2	F08A8.2
Enriched3wk	ACOX1	acox-1.3	F08A8.3
Enriched3wk	ACOX1	acox-1.4	F08A8.4
Enriched3wk	ACOX1	acox-1.5	C48B4.1
Enriched3wk	MCM5	mcm-5	R10E4.4
Enriched3wk	SNX25	snx-13	Y116A8C.26
ATF5motifUpreg	FBLIM1	zyx-1	F42G4.3
ATF5motifUpreg	DDOST	ostb-1	T09A5.11
ATF5motifUpreg	PIGV	pigv-1	T09B4.1
ATF5motifUpreg	TPM3	lev-11	Y105E8B.1
ATF5motifUpreg	SLC50A1	swt-4	Y39A1A.8
ATF5motifUpreg	SLC50A1	swt-1	K02D7.5
ATF5motifUpreg	SLC50A1	swt-3	C06G8.1
ATF5motifUpreg	SLC50A1	swt-2	C54F6.4
ATF5motifUpreg	DHX9	rha-1	T07D4.3
ATF5motifUpreg	TMEM9	R12C12.6	R12C12.6
ATF5motifUpreg	EPRS	pars-1	T20H4.3
ATF5motifUpreg	CDC42BPA	mrck-1	K08B12.5
ATF5motifUpreg	TBCE	tbce-1	K07H8.1
ATF5motifUpreg	EXO1	exo-1	F45G2.3
ATF5motifUpreg	CREM	crh-1	Y41C4A.4
ATF5motifUpreg	HNRNPH3	hrpf-2	Y73B6BL.33
ATF5motifUpreg	MMS19	mms-19	C24G6.3
ATF5motifUpreg	CWF19L1	F17A9.2	F17A9.2
ATF5motifUpreg	PIDD1	lrch-1	C14F11.2
ATF5motifUpreg	TOLLIP	tli-1	F25H2.1
ATF5motifUpreg	NUCB2	nucb-1	F44A6.1
ATF5motifUpreg	MAPK8IP1	jip-1	F56D12.4
ATF5motifUpreg	MUS81	mus-81	C43E11.2
ATF5motifUpreg	ANKRD13D	C18F10.7	C18F10.7
ATF5motifUpreg	RPS6KB2	rsks-1	Y47D3A.16
ATF5motifUpreg	PPME1	B0464.9	B0464.9
ATF5motifUpreg	INTS4	W04A4.5	W04A4.5
ATF5motifUpreg	ALG8	C08H9.3	C08H9.3
ATF5motifUpreg	GRIA4	glr-1	C06E1.4
ATF5motifUpreg	GRIA4	glr-2	B0280.12
ATF5motifUpreg	GUCY1A2	gcy-32	C06B3.8
ATF5motifUpreg	GUCY1A2	gcy-35	T04D3.4
ATF5motifUpreg	GUCY1A2	gcy-34	M04G12.3
ATF5motifUpreg	GUCY1A2	gcy-33	F57F5.2
ATF5motifUpreg	GUCY1A2	gcy-31	T07D1.1
ATF5motifUpreg	GUCY1A2	gcy-37	C54E4.3
ATF5motifUpreg	PTS	ptps-1	B0041.6
ATF5motifUpreg	WNK1	wnk-1	C46C2.1
ATF5motifUpreg	EPS8	eps-8	Y57G11C.24
ATF5motifUpreg	BICD1	bicd-1	C43G2.2
ATF5motifUpreg	SMARCD1	ham-3	ZK1128.5
ATF5motifUpreg	SMARCD1	K03B8.4	K03B8.4
ATF5motifUpreg	ESYT1	esyt-2	T12A2.15
ATF5motifUpreg	CS	cts-1	T20G5.2
ATF5motifUpreg	RBMS2	sup-26	R10E4.2
ATF5motifUpreg	R3HDM2	ZK121.2	ZK121.2
ATF5motifUpreg	TSPAN19	tsp-8	F33C8.3
ATF5motifUpreg	UHRF1BP1L	C44H4.4	C44H4.4
ATF5motifUpreg	SCYL2	ZC581.9	ZC581.9
ATF5motifUpreg	NUAK1	unc-82	B0496.3
ATF5motifUpreg	NDRG2	ZK1073.1	ZK1073.1
ATF5motifUpreg	PPP2R3C	rsa-1	C25A1.9
ATF5motifUpreg	RPS29	rps-29	B0412.4
ATF5motifUpreg	PSMA3	pas-7	ZK945.2
ATF5motifUpreg	MAX	mxl-3	F46G10.6
ATF5motifUpreg	SRSF5	rsp-1	W02B12.3
ATF5motifUpreg	SRSF5	rsp-2	W02B12.2
ATF5motifUpreg	EIF2AK4	gcn-2	Y81G3A.3
ATF5motifUpreg	CHP1	pbo-1	Y71H2AL.1
ATF5motifUpreg	CHP1	chpf-2	F59D6.7
ATF5motifUpreg	CHP1	chpf-1	ZK856.8
ATF5motifUpreg	SNAP23	ric-4	Y22F5A.3
ATF5motifUpreg	MYEF2	sup-46	C25A1.4
ATF5motifUpreg	LACTB	lact-9	Y45F10D.11
ATF5motifUpreg	PTPN9	F20H11.4	F20H11.4
ATF5motifUpreg	PTPN9	T28F4.3	T28F4.3
ATF5motifUpreg	PTPN9	F25H5.7	F25H5.7
ATF5motifUpreg	PTPN9	T22C1.8	T22C1.8
ATF5motifUpreg	PTPN9	M04G7.2	M04G7.2
ATF5motifUpreg	PTPN9	F55F8.7	F55F8.7
ATF5motifUpreg	PTPN9	F36H1.3	F36H1.3
ATF5motifUpreg	RRN3	C36E8.1	C36E8.1
ATF5motifUpreg	CLN3	cln-3.1	F07B10.1
ATF5motifUpreg	CLN3	cln-3.2	C01G8.2
ATF5motifUpreg	TGFB1I1	pxl-1	C28H8.6
ATF5motifUpreg	BBS2	bbs-2	F20D12.3
ATF5motifUpreg	FAM192A	C25A1.1	C25A1.1
ATF5motifUpreg	RSPRY1	F16A11.1	F16A11.1
ATF5motifUpreg	KIFC3	klp-3	T09A5.2
ATF5motifUpreg	DDX19B	ddx-19	T07D4.4
ATF5motifUpreg	ZNF23	Y55F3AM.14	Y55F3AM.14
ATF5motifUpreg	KDM6B	utx-1	D2021.1
ATF5motifUpreg	TNFAIP1	D2045.8	D2045.8
ATF5motifUpreg	TNFAIP1	B0281.5	B0281.5
ATF5motifUpreg	TNFAIP1	F22E5.12	F22E5.12
ATF5motifUpreg	TNFAIP1	ZC239.16	ZC239.16
ATF5motifUpreg	TNFAIP1	B0281.6	B0281.6
ATF5motifUpreg	TNFAIP1	F22E5.6	F22E5.6
ATF5motifUpreg	TNFAIP1	K02F6.8	K02F6.8
ATF5motifUpreg	TNFAIP1	ZC239.4	ZC239.4
ATF5motifUpreg	TNFAIP1	C40A11.7	C40A11.7
ATF5motifUpreg	TNFAIP1	ZC239.15	ZC239.15
ATF5motifUpreg	TNFAIP1	ZC239.14	ZC239.14
ATF5motifUpreg	TNFAIP1	C40A11.2	C40A11.2
ATF5motifUpreg	TNFAIP1	ZC239.13	ZC239.13
ATF5motifUpreg	TNFAIP1	C40A11.4	C40A11.4
ATF5motifUpreg	TNFAIP1	C40A11.6	C40A11.6
ATF5motifUpreg	TNFAIP1	F22E5.11	F22E5.11
ATF5motifUpreg	TNFAIP1	F22E5.13	F22E5.13
ATF5motifUpreg	TNFAIP1	F22E5.8	F22E5.8
ATF5motifUpreg	TNFAIP1	sdz-35	ZC239.12
ATF5motifUpreg	TNFAIP1	ZC239.17	ZC239.17
ATF5motifUpreg	TNFAIP1	ZC239.2	ZC239.2
ATF5motifUpreg	TNFAIP1	ZC239.3	ZC239.3
ATF5motifUpreg	TNFAIP1	ZC239.6	ZC239.6
ATF5motifUpreg	TNFAIP1	ZC239.5	ZC239.5
ATF5motifUpreg	GOSR1	gos-28	F08F8.8
ATF5motifUpreg	LSM12	M142.5	M142.5
ATF5motifUpreg	ERN1	ire-1	C41C4.4
ATF5motifUpreg	KCNJ2	irk-3	K04G11.5
ATF5motifUpreg	KCNJ2	irk-2	M02A10.2
ATF5motifUpreg	KCNJ2	irk-1	R03E9.4
ATF5motifUpreg	GGA3	apt-9	W04G3.4
ATF5motifUpreg	HEXDC	hex-5	Y70D2A.2
ATF5motifUpreg	HEXDC	hex-3	Y39A1C.4
ATF5motifUpreg	HEXDC	hex-2	C14C11.3
ATF5motifUpreg	GNAL	gsa-1	R06A10.2
ATF5motifUpreg	NPC1	ncr-1	F02E8.6
ATF5motifUpreg	NPC1	ncr-2	F09G8.4
ATF5motifUpreg	LONP1	lonp-1	C34B2.6
ATF5motifUpreg	DHPS	dhps-1	Y17G7B.4
ATF5motifUpreg	TPM4	lev-11	Y105E8B.1
ATF5motifUpreg	BORCS8-MEF2B	mef-2	W10D5.1
ATF5motifUpreg	BORCS8	blos-9	K11B4.2
ATF5motifUpreg	UBA2	uba-2	W02A11.4
ATF5motifUpreg	ZNF260	Y55F3AM.14	Y55F3AM.14
ATF5motifUpreg	ZNF567	Y55F3AM.14	Y55F3AM.14
ATF5motifUpreg	SMG9	smg-9	Y54E2A.2
ATF5motifUpreg	CLASRP	F28C1.1	F28C1.1
ATF5motifUpreg	SYMPK	symk-1	F25G6.2
ATF5motifUpreg	KIF3C	klp-11	F20C5.2
ATF5motifUpreg	HADHB	B0303.3	B0303.3
ATF5motifUpreg	MTIF2	F46B6.6	F46B6.6
ATF5motifUpreg	UGP2	K08E3.5	K08E3.5
ATF5motifUpreg	NFU1	lpd-8	R10H10.1
ATF5motifUpreg	TIA1	tiar-1	C18A3.5
ATF5motifUpreg	TIA1	tiar-2	Y46G5A.13
ATF5motifUpreg	TIA1	tiar-3	C07A4.1
ATF5motifUpreg	CCT7	cct-7	T10B5.5
ATF5motifUpreg	TXNDC9	txdc-9	C05D11.3
ATF5motifUpreg	DBI	acbp-1	C44E4.6
ATF5motifUpreg	ERCC3	xpb-1	Y66D12A.15
ATF5motifUpreg	EPC2	epc-1	Y111B2A.11
ATF5motifUpreg	PRPF40A	ZK1098.1	ZK1098.1
ATF5motifUpreg	RBMS1	sup-26	R10E4.2
ATF5motifUpreg	METTL5	C38D4.9	C38D4.9
ATF5motifUpreg	CHN1	chin-1	BE0003N10.2
ATF5motifUpreg	DNAJC10	dnj-27	Y47H9C.5
ATF5motifUpreg	RAPH1	mig-10	F10E9.6
ATF5motifUpreg	KLF7	klf-2	F53F8.1
ATF5motifUpreg	MAP2	ptl-1	F42G9.9
ATF5motifUpreg	SMOX	hpo-15	C24G6.6
ATF5motifUpreg	SMOX	amx-3	F25C8.2
ATF5motifUpreg	MAP1LC3A	lgg-2	ZK593.6
ATF5motifUpreg	APP	apl-1	C42D8.8
ATF5motifUpreg	CHEK2	T08D2.7	T08D2.7
ATF5motifUpreg	CHEK2	chk-2	Y60A3A.12
ATF5motifUpreg	HSCB	dnj-15	K08D10.2
ATF5motifUpreg	PES1	lpd-7	R13A5.12
ATF5motifUpreg	L3MBTL2	mbtr-1	Y48G1A.6
ATF5motifUpreg	L3MBTL2	lin-61	R06C7.7
ATF5motifUpreg	PARVB	pat-6	T21D12.4
ATF5motifUpreg	KIAA0930	C16E9.2	C16E9.2
ATF5motifUpreg	TBC1D22A	tbc-3	F32B6.8
ATF5motifUpreg	LMCD1	prkl-1	ZK381.5
ATF5motifUpreg	CAPN7	clp-2	T04A8.16
ATF5motifUpreg	RBMS3	sup-26	R10E4.2
ATF5motifUpreg	MAP4	ptl-1	F42G9.9
ATF5motifUpreg	GLYCTK	C13B9.2	C13B9.2
ATF5motifUpreg	CACNA1D	egl-19	C48A7.1
ATF5motifUpreg	SENP7	pbs-3	Y38A8.2
ATF5motifUpreg	SENP7	ulp-4	C41C4.6
ATF5motifUpreg	SENP7	ulp-2	Y38A8.3
ATF5motifUpreg	GRAMD1C	ZC328.3	ZC328.3
ATF5motifUpreg	COX17	cox-17	F40G9.2
ATF5motifUpreg	UBA5	uba-5	T03F1.1
ATF5motifUpreg	COPB2	copb-2	F38E11.5
ATF5motifUpreg	COPB2	E03H4.8	E03H4.8
ATF5motifUpreg	CCNL1	cyl-1	C52E4.6
ATF5motifUpreg	SMC4	dpy-27	R13G10.1
ATF5motifUpreg	SMC4	smc-4	F35G12.8
ATF5motifUpreg	EIF4G1	ifg-1	M110.4
ATF5motifUpreg	ACAP2	cnt-1	Y17G7B.15
ATF5motifUpreg	PCYT1A	pcyt-1	F08C6.2
ATF5motifUpreg	LCORL	mbr-1	T01C1.2
ATF5motifUpreg	WDR19	dyf-2	ZK520.3
ATF5motifUpreg	COQ2	coq-2	F57B9.4
ATF5motifUpreg	PTPN13	frm-5.2	Y38C1AB.4
ATF5motifUpreg	UBE2D3	let-70	M7.1
ATF5motifUpreg	EXOSC9	exos-9	F37C12.13
ATF5motifUpreg	CLCN3	clh-5	C07H4.2
ATF5motifUpreg	MTRR	mtrr-1	C01G6.6
ATF5motifUpreg	KIF2A	klp-7	K11D9.1
ATF5motifUpreg	MAST4	kin-4	C10C6.1
ATF5motifUpreg	PIK3R1	aap-1	Y110A7A.10
ATF5motifUpreg	MCTP1	mctp-1	D2092.1
ATF5motifUpreg	CHD1	chd-1	H06O01.2
ATF5motifUpreg	SLCO4C1	Y70G10A.3	Y70G10A.3
ATF5motifUpreg	SLCO4C1	K02G10.5	K02G10.5
ATF5motifUpreg	FER	F26E4.5	F26E4.5
ATF5motifUpreg	FER	kin-14	F22D6.1
ATF5motifUpreg	FER	T21G5.1	T21G5.1
ATF5motifUpreg	FER	C34F11.5	C34F11.5
ATF5motifUpreg	FER	frk-1	T04B2.2
ATF5motifUpreg	FER	kin-21	W08D2.8
ATF5motifUpreg	FER	Y116A8C.24	Y116A8C.24
ATF5motifUpreg	FER	K09B11.5	K09B11.5
ATF5motifUpreg	FER	kin-24	K07F5.4
ATF5motifUpreg	FER	spe-8	F53G12.6
ATF5motifUpreg	FER	T25B9.5	T25B9.5
ATF5motifUpreg	FER	Y69E1A.3	Y69E1A.3
ATF5motifUpreg	FER	Y116A8C.38	Y116A8C.38
ATF5motifUpreg	SAR1B	sar-1	ZK180.4
ATF5motifUpreg	HARS	hars-1	T11G6.1
ATF5motifUpreg	PPP2R2B	sur-6	F26E4.1
ATF5motifUpreg	B4GALT7	sqv-3	R10E11.4
ATF5motifUpreg	DST	M116.5	M116.5
ATF5motifUpreg	DST	D2096.11	D2096.11
ATF5motifUpreg	DST	vab-10	ZK1151.1
ATF5motifUpreg	MTO1	mtcu-2	F52H3.2
ATF5motifUpreg	ME1	men-1	Y48B6A.12
ATF5motifUpreg	CCNC	cic-1	H14E04.5
ATF5motifUpreg	SEC63	dnj-29	Y63D3A.6
ATF5motifUpreg	WASF1	wve-1	R06C1.3
ATF5motifUpreg	SYNE1	anc-1	ZK973.6
ATF5motifUpreg	RPS6KA2	rskn-1	T01H8.1
ATF5motifUpreg	HDAC9	hda-4	C10E2.3
ATF5motifUpreg	CHN2	chin-1	BE0003N10.2
ATF5motifUpreg	HERPUD2	tag-353	F25D7.2
ATF5motifUpreg	LAMB1	lam-1	W03F8.5
ATF5motifUpreg	ING3	ing-3	Y51H1A.4
ATF5motifUpreg	ING3	Y43H11AL.1	Y43H11AL.1
ATF5motifUpreg	EXOC4	sec-8	Y106G6H.7
ATF5motifUpreg	CNOT4	ntl-4	C49H3.5
ATF5motifUpreg	AGK	F52C9.3	F52C9.3
ATF5motifUpreg	PRKAG2	aakg-1	Y111B2A.8
ATF5motifUpreg	EPHX2	ceeh-1	K02F3.6
ATF5motifUpreg	EPHX2	ceeh-2	K07C5.5
ATF5motifUpreg	ASH2L	ash-2	Y17G7B.2
ATF5motifUpreg	MRPS28	mrps-28	Y43F8C.8
ATF5motifUpreg	GEM	Y52B11A.4	Y52B11A.4
ATF5motifUpreg	ZNF706	C01F6.9	C01F6.9
ATF5motifUpreg	ZNF706	K10B3.1	K10B3.1
ATF5motifUpreg	FAM49B	R07G3.8	R07G3.8
ATF5motifUpreg	DNAJB5	dnj-13	F54D5.8
ATF5motifUpreg	PTCH1	F21H12.3	F21H12.3
ATF5motifUpreg	PTCH1	ptc-2	F21H12.4
ATF5motifUpreg	PTCH1	ptc-1	ZK675.1
ATF5motifUpreg	RGS3	rgs-7	F56B6.2
ATF5motifUpreg	DENND1A	rme-4	F46F6.1
ATF5motifUpreg	SLC25A25	F55A11.4	F55A11.4
ATF5motifUpreg	SLC25A25	F17E5.2	F17E5.2
ATF5motifUpreg	PHPT1	phip-1	F36A2.8
ATF5motifUpreg	EHMT1	set-11	F34D6.4
ATF5motifUpreg	CDK16	pct-1	C07G1.3
ATF5motifUpreg	RPL39	rpl-39	C26F1.9
ATF5motifUpreg	STAG2	scc-3	F18E2.3
ATF5motifUpreg	TMEM185A	Y116A8C.9	Y116A8C.9
ATF5motifUpreg	AZIN1-AS1	odc-1	K11C4.4
ATF5motifUpreg	FRMD6-AS2	frm-7	C51F7.1
ATF5motifUpreg	GLYCTK-AS1	C13B9.2	C13B9.2
ATF5motifUpreg	LCMT1-AS2	lcmt-1	B0285.4
ATF5motifUpreg	LIPE-AS1	hosl-1	C46C11.1
ATF5motifUpreg	LMCD1-AS1	tes-1	B0496.8
ATF5motifUpreg	MAST4-AS1	kin-4	C10C6.1
ATF5motifUpreg	OPA1-AS1	eat-3	D2013.5
ATF5motifUpreg	PRKAG2-AS1	aakg-1	Y111B2A.8
ATF5motifUpreg	PRKAG2-AS1	aakg-2	T20F7.6
ATF5motifUpreg	PRKAG2-AS1	aakg-3	Y41G9A.3
ATF5motifUpreg	PRKAG2-AS1	aakg-4	T01B6.3
ATF5motifUpreg	PRKAG2-AS1	aakg-5	R53.7
ATF5motifUpreg	PSMD6-AS2	rpn-7	F49C12.8
ATF5motifUpreg	RBMS3-AS3	sup-26	R10E4.2
ATF5motifUpreg	SLC7A11-AS1	aat-4	T13A10.10
ATF5motifUpreg	SLC7A11-AS1	aat-5	C55C2.5
ATF5motifUpreg	SLC7A11-AS1	aat-6	T11F9.4
ATF5motifUpreg	SLC7A11-AS1	aat-7	F54D12.3
ATF5motifUpreg	SLC7A11-AS1	aat-8	F28F9.4
ATF5motifUpreg	SLC7A11-AS1	aat-9	Y53H1C.1
ATF5motifUpreg	SRRM2-AS1	rsr-2	Y57A10A.19
ATF5motifUpreg	ZNF213-AS1	klu-1	ZK337.2
ATF5motifTopChanger	ACAP2	cnt-1	Y17G7B.15
ATF5motifTopChanger	BORCS8	blos-9	K11B4.2
ATF5motifTopChanger	CDC42BPA	mrck-1	K08B12.5
ATF5motifTopChanger	CHN2	chin-1	BE0003N10.2
ATF5motifTopChanger	COQ2	coq-2	F57B9.4
ATF5motifTopChanger	CS	cts-1	T20G5.2
ATF5motifTopChanger	DDX19B	ddx-19	T07D4.4
ATF5motifTopChanger	DENND1A	rme-4	F46F6.1
ATF5motifTopChanger	HDAC9	hda-4	C10E2.3
ATF5motifTopChanger	HNRNPH3	hrpf-2	Y73B6BL.33
ATF5motifTopChanger	ING3	ing-3	Y51H1A.4
ATF5motifTopChanger	ING3	Y43H11AL.1	Y43H11AL.1
ATF5motifTopChanger	KDM6B	utx-1	D2021.1
ATF5motifTopChanger	KLF7	klf-2	F53F8.1
ATF5motifTopChanger	L3MBTL2	mbtr-1	Y48G1A.6
ATF5motifTopChanger	L3MBTL2	lin-61	R06C7.7
ATF5motifTopChanger	LAMB1	lam-1	W03F8.5
ATF5motifTopChanger	MTRR	mtrr-1	C01G6.6
ATF5motifTopChanger	NPC1	ncr-1	F02E8.6
ATF5motifTopChanger	NPC1	ncr-2	F09G8.4
ATF5motifTopChanger	PHPT1	phip-1	F36A2.8
ATF5motifTopChanger	PRKAG2	aakg-1	Y111B2A.8
ATF5motifTopChanger	RBMS1	sup-26	R10E4.2
ATF5motifTopChanger	RBMS2	sup-26	R10E4.2
ATF5motifTopChanger	RGS3	rgs-7	F56B6.2
ATF5motifTopChanger	RSPRY1	F16A11.1	F16A11.1
ATF5motifTopChanger	SAR1B	sar-1	ZK180.4
ATF5motifTopChanger	SLCO4C1	Y70G10A.3	Y70G10A.3
ATF5motifTopChanger	SLCO4C1	K02G10.5	K02G10.5
ATF5motifTopChanger	SMOX	hpo-15	C24G6.6
ATF5motifTopChanger	SMOX	amx-3	F25C8.2
ATF5motifTopChanger	SYNE1	anc-1	ZK973.6
ATF5motifTopChanger	TBCE	tbce-1	K07H8.1
ATF5motifTopChanger	TMEM9	R12C12.6	R12C12.6
ATF5motifTopChanger	TXNDC9	txdc-9	C05D11.3
