# Supplementary material for: Cross-species screening platforms identify EPS-8 as a critical link for mitochondrial stress and actin stabilization
Source: Sci Adv. 2021 Oct 29;7(44):eabj6818. doi: 10.1126/sciadv.abj6818 (PMC8555897; doi:10.1126/sciadv.abj6818)
Supplement: Supplementary file 2 — Tables S1 to S11 [file sciadv.abj6818_tables_s1_to_s11.zip › sciadv.abj6818_table_s4.xlsx]

## Sheet: Sheet1
Table S4. C. elegans screen data.
Gene	BASAL 1	BASAL 2	cco-1 1	cco-1 2	nuo-4 1	nuo-4 2		BASAL fecundity 1	BASAL fecundity 2	cco-1 fecundity 1	cco-1 fecundity 2	nuo-4 fecundity 1	nuo-4 fecundity 2		BASAL notes 1	BASAL notes 2	cco-1 notes 1	cco-1 notes 2	nuo-4 notes 1	nuo-4 notes 2
vab-10	-3	-3	-3	-3	-3	-3		-3	-3	-3	-3	-3	-3		dead, L1	L1/super sick	L1/dead	dead, maybe L2	L1/dead	L1; no GFP
rpl-11.1	-3	-3	-3	-3	-3	-3				-1	-2	-1	-1		delay				small or delayed
rps-21	-3	-3	-3	-3	-3	-3		-3	-3	-2	-2	-2	-1		delay	L4
sar-1	-3	-3	-3	-2	-3	-3		-3		-3	-3	-3	-1		dead		sick	sick, lots dead	sick	small,some dead
cdc-5L	-3	-3	-3	-3	-3	-3		-3		-3	-2	-3	-2		L1		L1/L2		L1/L2
erfa-3	-3	-3	-3	-2	-3	-2		-3	-1	-2	1	-2	1		delay		delayed
rpl-11.1	-3	-3	-3	-3	-3	-3		-3		-2	-2	-1	-1		delayed
rpn-11	-3	-3	-3	-2	-3	-2		-3	-3	-3	-2	-3	-2		dead	dead/L1	sick	skinny	sick	sick
pas-7	-3	-3	-3	-2	-3	-3		-3	-3	-3	-2	-3	-3		dead/L1	sick	sick	sick	sick	sick, some dead
rpl-36	-3	-3	-3	-3	-3	-3		-3	-3	-2	-2	-1	-1		delayed		delayed
rpl-36.A	-3	-3	-3	-3	-3	-2		-3	-2	-2	0	-1	-1		delay		delayed
rpl-11.2	-3	-3	-3	-3	-3	-3		-3	0	-3	-2	-2	-1		L1/L2 delay		delay
rpl-39	-3	-3	-3	-3	-3	-3		-3	-3	-2	-2	-1	-2		delay	L4 no signal
apb-1	-3	-3	-3	-3	-3	-3		-3	-3	-3	-3	-3	-3		dead/L1	sick	delay	dead/L1	delay	L1/dead
acs-1	-3	-3	-3	-3	-3	-3		-3	-3	-3	-3	-3	-3		dead L1	L1 arrest	dead L1	L1 arrest	dead L1	L1 arrest
alg-1	-3	-3	-3	-3	-3	-3		-3	-3	-3	-3	-3	-3		sick	L1/L2 arrest	sick	sick	sick	sick, bagged
sec-61	-3	-3	-3	-3	-3	-3		-3	-3	-3	-3	-3	-3		dead L1	dead	dead L1	dead/L1	dead L1	sick
rps-2	-3	-3	-3	-3	-3	-3		-3	-3	2	-1	-3	-2		L1	L2/L3			L1	delayed
E03H4.8	-3	-3	-3	-3	-3	-3		-3	-3	-3	-3	-3	-3		dead L1	L1	L1	L1/dead	L1	L1
epc-1	-2	-3	-3	-2	-3	-2		-3	-1	-3	-1	-3	0		sick		sick	changed next day	sick, no eggs
cdc-5L	-2	-3	-3	-3	-3	-3		-2		-2	-2	-2	-2		sick, some with developmental delays		some maybe delayed		sick
let-858	-2	-3	-3	-3	-3	-3		-3	-3	-2	-3	-3	-3		L1/L2	L2	small	L4; no GFP	delay	L3/L4
rpl-11.2	-2	-3	-3	-3	-3	-3		-1		-1	-2	-1	-1		delay		skinny		smaller
rpl-36	-1	-3	-3	-3	-3	-3		-1		-1	-2	-1	-1		delayed?				skinny
pbs-3	-3	-3	-2	-2	-3	-3		-3	-1	-1	2	-3	2		L1	sick/clear	sick or slow	fecundity maybe	L1
rps-29	-3	-3	-2	-2	-2	-2		-2	-1		1	-1	-1		delayed or small	skinny		fec maybe	delayed
sftb-1	-2	-3	-2	-2	-2	-3		-3	-3	-1	-3	-1	-3		L1/L2	L3	delayed? small?	delayed development		developmental delay
W04A4.5	-3	-3		-2	-3	-3		-3	-3	-1	-1	-3	-3		sick	sick L2	maybe	delayed	sick	L4
rnp-4	-2	-3	-2	-2	-2	-2		-1		-2	0	-1	-1		many unhatched eggs//sick			added next day		fecundidty added next day
let-70	-2	-3	-2	-2	-2	-2		-1	-1	-1	0	-1	0
sar-1	-2	-3	-2	-2	-2	-3		-2		-1	0	-1	-1		sick		small	sick, lots dead		small,some dead
nath-10	1	-1	0	-2	-3	-3		-3	-2	-1	-2	-2	-2		delay, protruding vulva	no eggs/delayed		delayed?	delayed?	no progeny
mbtr-1	1	-1	0	0	0	0		0	-1	3	0	0	1		maybe	maybe less GFP
mrps-5	3	3	0			0		-2	-2	-3	-2	-3	-2			very few eggs/unc-ish	no eggs		no eggs
mrpl-12	3	3	0	0	0	0		-1	0	0	0	2	-1
nuo-1	3	3	0	0	-1	0		-2	-1	-1	1	2	-1
scpl-4	3	3	0	-1	-1	0		-3	-1	-1	-1	-2	0		no eggs; small	small		maybe
oxa-1	3	3	0	0	0	0		-1	-1	-1	0	0	0
fzo-1	2	3	1	0	0	0		0	-1	1	0	0	0			maybe not decreased fecundity
dlst-1	3	3	-1	0	-1	0		-2	-1	0	0	0	0			small
atp-1	3	3	-3	0	0	0		-2	-1	0	0	0	2		delay		delay	bigger	delayed, but still bright!
mig-6	0	2	-1	-1	-1	-1		-3	-3	-2	-1	-2	-3		no eggs; sick	sick/no eggs		sick		smaller
kvs-3	1	2	0	0	0	-1		0	-1	0	0	-1	-1							decreased GFP added next day
cox-17	2	2	0	0	-1	0		0	-1	0	-1	2	-1
mrps-28	0	2	0	0	0	0			-1	-1	2	-2	0						delayed?
eat-3	3	2	0	0		0		-2	-1	-2	0	-1	0				bright L1s	Some big worms	delayed?
F46B6.6	3	2	0	0	0	0		0	0	0	0	-1	0
lpd-8	2	2	0	0	0	0		-1	0	0	0	0	2							bigger?
acox-1.3	1	1	0	0	0	0		0	0	0	0	0	-2			maybe				added next day
ntl-4	-1	1	-1	-1	-2	-1		-1	0	-1	-1	0	-1		maybies				arrested?
lsm-1	0	1	0	0	0	0		0	0	0	0	-1	-1			maybe
rgs-7	0	1	0	0	0	0		0	0	0	0	-1	-1			maybe				maybe
rpn-7	1	1	-3	-1	0	-2		-1	0	-2	-1	2	-1			skinny/sick				small
rack-1	1	1	-2	0	-1	0		-1	0	-1	0	3	-1			maybe
eps-8	1	1	-2	0	-2	0		-1	-1	-2	0	0	-1
ZC239.6	1	1	0	0	0	-1		-1	0	0	0	0	-1			maybe				added next day
alh-5	0	1	0	0	0	0		0	0	0	1	0	-1			maybe				maybe
acl-7	1	1	0	0	0	0		-1	0		0	-1	0		maybeis	slightly clear			maybe
orc-1	1	1	-1	0	0	0		-2	-1	-1	0	-1	0		GFP maybe	skinny
ceeh-2	0	1	0	0	-1	0		0	0	0	0	-1	0
ate-1	1	1	0	0	0	0		-1	-1	-1	-1	1	0			maybe GFP	maybe
hda-4	1	1	0	0	0	0		0	0	0	0	1	0		maybe
F16A11.1	0	1	0	0	0	0		0	0	0	-1	2	0
Y42H9AR.2	1	1	0	0	0	0		0	0	-1	1	2	0			maybe		big
ubr-4	1	1	0	-1	0	0		0	0	0	1	2	0			maybe		big
lbp-5	0	1	-2	0	0	0		0	0	3	-1	0	0			maybe
rpom-1	2	1	0	0	0	0		0	0	-2	0	0	0			maybe
F25H9.6	1	1	0	0	0	0		0	0	1	0	0	0		maybe		maybe
cln-3.2		1	1	0	0	0			0	0	0	0	0				maybe
edc-3	0	1	0	0	0	0		0	-1	0	0	0	0
K06H7.8	0	1	0	0	0	0		-1	0	0	0	0	0
alr-1	1	1	0	0	0	0		0	0	0	0	0	0		maybe
alh-4	1	1	0	0	0	0		0	0	0	0	0	0
R05D3.2	1	1	0	0	0	0		0	0	0	0	0	0
hex-2	0	1	0	0	0	0		0	0	0	0	0	0			maybe
F44E2.10	0	1	0	0	0	0		0	0	0	0	0	0			maybe
F25B4.5	0	1	0	0	0	0		0	0	0	0	0	0					slightly smaller
F47E1.3	1	1	0	0	0	0		0	0	-1	1	0	0		maybe		maybe
vps-52	1	1	0	-1	0	0		-1	-1	0	1	0	0		GFP maybe
klf-2	1	1	0	0	0	0		0	0	0	1	0	0		maybe
gpn-1	0	1	0	0	0	0		0	0	0	1	0	0
hpo-15	0	1	0	0	0	-1		0	0	-1	0	0	0			maybe; added next day				heterogeneous
tag-120		1	0	0	0	-1			-1		0	0	0							made less severe next day
K03B8.4	0	1	0	0	0	1		1	0	0	1	0	0			maybe				starved on day 2
cct-7	0	1	-2	-2	-3	-1		-2	-1	-2	0	-1	1		slightly sick				slightly sick	bigger?
gsnl-1	1	1	0	0	0	0		-1	0	0	0	-1	1		GFP maybe					maybe
fmo-4	1	1	0	0	0	0		0	-1	0	0	1	1
T03G11.6	0	1	0	0	0	0		0	0	-1	2	1	1			maybe
gta-1	1	1	0	0	0	0		-2	0	0	0	2	1
elo-3	1	1	-1	0	-1	0		0	0	-1	-1	3	1			small
snt-2	0	1	0	0	0	-1		-1	0	-1	0	0	1		maybe
F13E6.1	0	1	0	0	0	1		0	0	0	0	0	1
rab-30	0	1	0	0	0	0		0	0	0	0	0	1			maybe
H18N23.2	0	1	0	0	0	0		0	0	0	0	0	1			maybe
ZC239.5	1	1	0			0		0	0	0		0	1
sulp-4	1	1	0	-1	0	0		0	0	1	1	0	1		maybe		maybe	maybe
bgal-1	0	1	0	-2	0	0		0	0	0	1	0	1							maybe
atg-4.1	0	1	0	-1	1	-1		-1	0	3	3	-1	2			maybe		Bigger	brighter
Unc-32	3	1	-1	-1		-1		-1	-1	2	1	0	2			maybe	bigger	bigger
ced-7	0	1	0	0	-3	0		0	0	0	0	-1	2					speckled?	fecundity maybe
F25B5.3	1	1	-1	0	0	-1		0	0	3	0	1	2		maybe	maybe	GFP maybe		maybe	maybe less GFP
sup-26	0	1	-1	-2	0	-1		0	0	3	2	-2	2			maybe		bigger
F25B5.3	1	1	-1	0	0	-1		-1	0	3	0	1	2			maybe				maybe less GFP
pars-1	1	0	-3	-3	-3	-3		-3	-3	-3	-3	-3	-3		delayed	dead/L1	delay	L1/L2	delay	L1
vha-8	1	0	0	-2	-3	-3		-3	-3	-1	-2	-3	-3		L1	dead L1/L2		small/delayed/no eggs	delayed	L1
aars-2	1	0	0	-2	0	-2		-1	0	-1	-1	-1	-3			small/scaly				sick, no eggs
elo-5	-1	0	-1	-2	-2	-2		-2	-1	-2	0	-1	-1		sick, some normal worms, some delayed	added next day	small/sick?	delayed development	small	slight developmental delay added next day
his-12	1	0	0	-2	0	0		-2	-1	-1	0	-1	0		unhatched eggs	removed next day		heterogeneous	maybe
exos-9	-1	0	-1	-2	-1	-3		-2	-2	-2	-1	-2	0						maybe GFP	developmental delay
sulp-6	2	0	0	-2	0	-1		-1	0	1	2	2	2					speckled?
sptf-3	1	0	-1	-2	-2	-3		-2	0	1	2	-2	3		maybe; lots of unhatched eggs		maybies	bigger	bigger?
uba-5	1	0	0	-1	0	0		0	0	0	0	2	-1
snu-23	1	0	0	-1	0	0		0	0	-1	0	0	-1		maybe					added next day
ptr-9	1	0	0	-1	0	0		0	0	1	0	1	0					added next day
acox-1.1	1	0	1	-1	0	0		0	0	0	0	0	0		maybe		maybe	heterogeneous; added next day
ero-1	1	0	0	-1	0	0		0	0	0	0	0	0		maybe			maybe; added next day
ZC328.3	1	0	0	-1	0	0		0	0	1	1	0	0		maybe
F09G8.10	1	0	0	-1	0	0			0	0	1	0	0					slightly bigger
F09G8.10	1	0	0	-1	0	0		0	0	0	1	0	0		maybe			slightly bigger
his-3	2	0	0	-1	0	0		-2	0	0	1	-2	1					speckled?	maybe not
arr-1	1	0	0	-1	-1	0		-1	0	-1	1	3	1					bigger		maybe
MAB-3	1	0	0	-1	0	0		0	0	1	1	0	1		maybe		maybe	big, heterogeneous
mcrs-1	1	0	0	-1	0	-1		-1	0	-1	2	1	2		fecundity maybe			bigger	maybe
eif-2Bbeta	2	0	-2	-1	-3	-2		-2	0	3	1	-1	2				bigger	speckled? bigger
lonp-1	1	0	0	-1	0	-2		0	0	0	1	1	2					bigger		bigger
nkb-1	1	0	-1	-1	0	0		-2	0	2	1	0	2				maybe	fecundity maybe
klp-4	-1		0	-1	0	0		0			-1	0	0
acl-13	1	0	0	1	0	0		0	0	0	0	2	0		maybe			bigger
aat-9	1	0	0	0	0	-3		0	0	-1	0	0	0
F44G4.1	1	0	-1	0	-1	-2		-2	-2	-1	-1	-1	-1		no eggs		bigger	added next day		fecundidty added next day
jph-1	1	0	0	0	0	-2		0	0	0	0	0	0							heterogeneous
T05F1.11	-1	0	0	0	0	-2		0	0	-1	0	-1	0							heterogeneous; more suppressed next day
stim-1	-1	0	0	0	0	-1		-2	-2	-2	0	-2	-2		GFP maybe				no eggs
ccf-1	1	0	-1	0	-1	-1		-2	-1	-1	0	-1	-1		no eggs				maybe more	maybe -
Y51A2D.1	1	0	0	0	0	-1		0	0	-1	0	-1	-1							changed next day
pgp-11	1	0	0	0	0	-1		0	0	-1	0	-1	0		maybe				maybe
C40A11.7	1	0	0	0	0	-1		-1	0	0	-1	0	0		maybies				very few worms
M05B5.4	1	0	0	0	0	-1			0	0	0	0	0
tag-329	1	0	0	0	0	-1		0	0	1	0	0	0		maybe					added next day
F22E5.11	1	0	0	0	0	-1		0	0	0	0	0	0		but some worms with no GFP - heterogeneous					added next day
nfyc-1	1	0	0	0	0	-1		0	0	0	0	0	0							added next day
F26E4.3	1	0		0	0	-1		0	0	0	0	0	0		maybe					not seen next day
lev-11	1	0	0	0	0	-1		-2	-1	-1	0	-1	0					bigger		sick
C46H11.7	1	0	-1	0		-1		0	0	3	1	2	1				GFP maybe			bigger
mef-2	1	0	0	0	0	-1			0	0	0	-2	1
pcyt-1	1	0	0	0	-1	-1		0	0	-1	0	2	1
elo-9	1	0	0	0	0	-1		0	0	0	-1	0	1		maybe
rsa-1	1	0	0	0	0	-1		-1	0	0	0	2	2
frh-1	1		0	0	0	-1		0		-2	0	0	-1
ran-3	1		0	0	0	-1		-1		-1	0	0	1
lpd-7	1	0	0	0		1		-2	-1	-1	-1	2	-1					younger progeny
F17E5.2	1	0	0	0	0	1		0	0	0	1	0	1
ptc-2	1	0	0	0	0	0		-2	-2	-1	0	-2	-1							added next day
erm-1	1	0	-2	0		0		-2	-2	3	-1	-2	0		egl	unc	bigger	some bagged
T22C1.6	-1	0	0	0		0		-1	-1	2	-1		0		delayed?		bigger		super
his-53	1	0	0	0	0	0		-1	-1	0	0	-2	0		GFP maybe	skinny
his-57	1	0	0	0	0	0		-2	-1	0	1	-1	0		unhatched eggs
exo-1	1	0	0	0	0	0		0	-1	2	0	1	0
ocr-2	1	0	0	0	0	0		0	-1	0	0	1	0		heterogeneous
T22C1.8	1	0	-2	0	0	0		-1	-1	3	-1	0	0
his-11	1	0	0	0	0	0		-2	-1		0	0	0		unhatched eggs					slightly smaller
cept-2	1	0	0	0	0	0		-1	-1	0	0	0	1		unhatched eggs	lots of delayed animals				maybe
zhit-1	1	0	0	0	0	0		0	0	-1	-3	-3	-1		maybe			no eggs	no eggs
aat-6	1	0	0	0	0	0		0	0	0	-1	0	-1
R07E5.1	1	0	0	0	-2	0		0	0	0	-1	3	0						fecundity
ceh-24	1	0	0	0	-1	0		-1	0	0	-1	2	0						GFP maybe
swt-1	1	0	0	0	-1	0		0	0	0	-1	2	0		maybe				GFP maybe
ptr-20	1	0	0	0	0	0		-1	0	-2	-1	-1	0		maybies		almost no eggs; delayed?		maybe
R02D3.8	1	0	0	0	0	0		-1	0	1	-1	3	0
trx-3	1	0	0	0	-1	0		-1	0	0	-1	3	0
ard-1	1	0	0	0	0	0		-1	0	-1	-1	0	0
acin-1	1	0	0	0	0	0		-1	0	0	-1	0	0
let-756	1	0	0		0	0		0	0	0	-1	1	0		maybe			maybe;	maybe
K09B11.5	1		0	0	0	0		0		1	-1	0	-3							no eggs, smaller
T21G5.1	1		0	0	-1	0		0			-1	2	0		maybe				bigger maybe
rnt-1	1	0	0	0	0	0		-1	0	0	2	1	0		maybies
dop-1	1	0	0	0	0	0		0	0	0	2	0	0
ent-7	1	0	0	0	0	0		0	0	1	2	1	1				maybe			maybe
snt-1	1	0	0	0	0	0		0	0	0	2	0	1		maybe
cdkr-3	1	0	0	0	0	0		0	0	0	1	2	-1		maybe			bigger,		maybe
klp-7	1	0	0	0	0	0		0	0	0	1	1	0		maybe			bigger	maybe
ash-2	1	0	0	0	0	0		0	0	0	1	1	0		maybe
Y94H6A.10	1	0	0	0	-1	0		-1	0	-1	1	2	0
gipc-1	1	0	0	0	0	0		0	0	0	1	2	0
hsp-4	1	0	-3	0	-1	0		-1	0	-2	1	3	0					bigger
swt-2	1	0	0	0	0	0		0	0	1	1	0	0		maybe		maybe
ribo-1	1	0	-1	0	0	0		-1	0	0	1	0	0		maybies
ptr-13	1	0	0	0	0	0		0	0	0	1	0	0		maybe
F36H1.3	1	0	0	0	0	0		0	0	0	1	0	0		maybe
glt-4	1	0	0	0	0	0		0	0	0	1	0	0		maybe
gipc-2	1	0	0	0	0	0		0	0	0	1	0	0		maybe
Y55D9A.2	1	0	0	0	0	0		0	0	0	1	0	0		maybe			maybe
Y116A8C.24	2	0	0	0	0	0		0	0	0	1	0	0		maybe no GFP change?
lbp-8	1	0	0	0	0	0		0	0	1	1	1	1		maybe					maybe
rcan-1	1	0	0	0	0	0		0	0	0	1	1	1		maybe			bigger
gcy-37	1	0	-1	0	0	0		0	0	1	1	2	1
R53.5	2	0	0	0	0	0		-1	0	0	1	2	1					bigger
gcy-31	1	0	0	0	0	0		0	0	0	1	0	1		GFP maybe
K07A1.3	1	0	-1	0	0	0		0	0	0	1	0	1		maybe			Bigger maybe
his-35	1	0	0	0	0	0		0	0	0	1	0	1		maybe					bigger
T10H10.2	1	0	0	0	0	0		0	0	0	1	1	2		maybe
kvs-4	1	0	0	0	0	0		0	0	0	1	3	2		maybe
R144.13	1	0	0	0	0	0		0	0	0	1	0	2
wwp-1	1		0	0	0	0		0		-1	1	1	0
M116.5	1	0	0	0	0	0		0	0	0	0	-1	-2							bigger fecundity defect seen next day
Y70G10A.3	1	0	0	0	0	0		0	0	0	0	1	-1
phip-1	1	0	0	0	0	0		0	0	-1	0	0	-1				maybe
exc-9	1		0	0	0	0		0		0	0	-1	-1
nkb-3	1	0	-1	0	0	0		-1	0	-1	0	-1	0
rsr-2	1	0	0	0	0	0		-1	0	-2	0	1	0
F20H11.4	1	0	-2	0	-1	0		0	0	2	0	2	0
nucb-1	1	0	-1	0	0	0		-1	0	3	0	2	0		GFP maybe		GFP maybe
ift-139	1	0	0	0	0	0		0	0	-2	0	0	0
ntr-1	1	0	0	0	0	0		0	0	0	0	0	0
esyt-2	1		0	0	0	0		0		-1	0	-1	0				small		maybe
nova-1	1		-1	0	0	0		0		-1	0	0	0		maybe		maybye's
chk-2	1		0	0	0	0		0			0	0	0
E02H1.5	1	0	0	0	0	0		0	0	0	0	-1	1		maybe				maybe
amx-3	1	0	0	0	1	0		0	0	0	0	0	1		maybe				maybe; bright L2s	maybe
polg-1	1	0	0	0	0	0		0	0	0	0	-1	1		maybe
Y69E1A.3	1	0	0	0	0	0		0	0	0	0	-1	1		maybe					maybe
ctf-4	1	0	0	0	0	0		0	0	0	0	-1	1		really bright L1s					maybe
ugt-22	1	0	0	0	0	0		0	0	0	0	1	1		maybies
flp-3	1	0	0	0	-1	0		-1	0	0	0	2	1					bigger
vha-7	1	0	0	0	0	0		-1	0	-2	0	0	1		GFP maybe
C06A8.6	1	0	0	0	0	0		0	0	-1	0	0	1		maybe
tct-1	1	0	0	0	0	0		-2	0	0	0	0	1
F54C9.11	1	0	0	0	0	0		0	0	0	0	0	1		maybe
fic-1	1	0	0	0	0	0		0	0	0	0	0	1							maybe
mms-19	1		0	0	0	0		0			0	1	1		maybe
sds-22	1		-1	0	0	0		0		-2	0	0	1				smaller? delayed?
sds-22	1		0	0	0	0		-1			0	0	1		lots of unhatched eggs
C38D4.9	1		0	0	0	0		0			0	0	1		maybe
tiar-1	1		0	0	-1	0		0		-1	0	0	1					bigger maybe
zyg-12	1	0	0	0	0	0		-1	0	-1	0	-1	2				maybe		maybe
clic-1	1		0	0	0			0			0	0			maybe
pkc-3	-1		0		0			-3		-2		-1			no eggs
pan-1	1		0		0			0		-2		0			maybe
unc-3	1		0		0			0		-1		0
exo-3	1		0		0			0		0		0			maybe
hsp-3	1		0		0			0		0		0
ncx-4	1		0		0			0		0		0
lfe-2	1		0		0			0		0		0
ltah-1.2	0	3	0	0	0	0		0	-2	0	-1	0	-3			small		maybe		no eggs
mct-3	0	2	0	0	0	0		0	0	-1	0	0	0
bris-1	0	1	0	0	0	0		0	0	1	0	1	0			maybe
swt-3	0	1	0	0	0	0		0	0	0	1	1	0			maybe
hex-5	0	1	0	0	0	0		0	0	-2	0	0	0			maybe
sup-12	0	1	0	0	0	0		0	0	0	0	0	0
klp-11	0	1	0	0	0	0		0	0	-1	1	1	1
sta-1	0	1	0	0	-1	0		0	0	0	1	2	1			maybe				bagging
pgp-5	0	1	0	0	0	0		0	0	-2	1	0	2			maybe, bagged
his-30	0	-1	-2	0	-3	0		-2	-1	0	0	-2	0		skinny/clear, smaller	small; eggs not hatching well	small
hars-1	0	0	-3	0	-3	0		0	0	0	-1	0	-1		delayed		delay	opposite from yesterday?	delay
vha-6	0	0	-3	0	-1	0		-2	0	0	-1	2	0		some exploding		dead
F43G9.12	0	0	-2	-2	-2	-2		-2	-1	-2	-3	-2	-3		males, sick/bagged		sickish	very few eggs		no eggs
nipi-3	0	0	-2	-2	-2	-2		-1	0	-1	0	-1	0
gcy-32	0	0	-2	0		0		0	0	3	0	0	0				bigger
symk-1	0	0	-2	-3	-3	-3		-2	0	-2	0	-2	0		sickish	L4 arrest		delayed		delayed
dnj-15	0	0	-2	0	0	0		0	0	3	0	2	1
mig-10	0	0	-2	-1	0	-1		0	0	3	1	1	2				bigger	speckled? bigger
cic-1	0	0	-2	0	0	-1		0	0	3	1	0	2				bigger	bigger
F25H5.7	0	0	-2	-1	0	-1		0	0	3	2	0	2				bigger	speckled?
clp-4	0	0	-2	-1	-1	-1		0	0	3	2	3	3					bigger		maybe less GFP
ran-3	0		-2	0	-2	-1		-2		-3	0	-1	1
C16A3.4	0	0	-1	0	0	0		-2	-1	2	1	-2	-1			skinny
fshr-1	0	0	-1	-2	-2	-2		-1	0	-1	0	-1	-1
nap-1	0	0	-1	0	0	0		0	0	0	0	0	-1				maybe
fhod-1	0	0	-1	0	0	0		-2	0	3	-1	0	0			many eggs not hatching?	bigger
chd-1	0	0	-1	-2	-2	0		0	0	-1	0	0	0
hrpf-2	0	0	-1	0	0	0		0	0	0	0	0	0
pygl-1	0	0	-1	0	0	0		0	-1	0	0	-1	1			maybe			maybe, delayed?
D2045.8	0	0	-1	-2	0	0		-1	0	3	2	1	1		maybe
snrp-27	0	0	-1	0	-1	0		0	0	3	1	2	1				GFP maybe; bigger	speckled? bigger	GFP maybe
D1007.5	0	0	-1	0	0			0	0	2	2	2	1
T28F4.3	0	0	-1	-1	0	0		0	0	2	2	0	1				GFP maybe
mtm-1	0	0	-1	-1	0	-1		0	0	2	1	2	2					speckled? bigger
F22E5.12	0	0	-1	0	0	-1		0	0	2	1	2	2				bigger
M03C11.1	0	0	-1	-1		-1		0	0	3	1	0	2				bigger	speckled? bigger		bigger
ptps-1	0	0	-1	-1	0	-1		0	0	2	2	0	2				GFP maybe	speckled?		maybe less GFP
esyt-2	0		-1	0	0	0		0		0	0	0	0				maybe
klp-3	0		-1	0	0	0		0		0	0	1	1				maybe
F29B9.5	0	0	0	-2	0	-1		0	0	0	1	0	0
hpo-11	0	0	0	-2	0	-1		0	0	0	0	-1	0					added next day	maybe	less GFP decrease next day
ZK121.2	0	0	0	-2	0	-1		0	0	0	2	2	2					speckled?
blos-9	0	0	0	-2	0	-2		0	0	0	2	0	3					speckled?		bigger
smc-4	0	0	0	-1	-1	0		-3	-1	-2	-1	-1	-1		no eggs, bump on worm					added next day
elo-2	0	0	0	-1	0	-1		-2	-1	0	0	-1	-1		smaller	skinny
F07A11.5	0	0	0	-1	0	-2		0	0	-1	0	-1	-1					maybe		not seen next day?
ceh-18	0	0	0	-1	0	0		0	0	0	-3	0	-1					maybe less GFP, delayed
mlc-1	0	0	0	-1	0	0		0	0	0	1	1	0			bagged		bigger, maybe
tsr-1	0	0	0	-1	0	0		0	0	-2	0	0	0		unhatched eggs		unhatched eggs	maybe	unhatched eggs
rskn-1	0	0	0	-1	0	0		0	0	0	0	0	0					maybe
F09G8.10	0	0	0	-1	0	0		-1	0	0	1	0	0		maybe			slightly bigger
ubc-24	0	0	0	-1	0	0		0	0	0	1	0	0					big, maybe less GFP
adss-1	0	0	0	-1	0	-1		-1	-1	-2	0	-1	0			bagged		some bagged		some dead, bagged
utx-1	0	0	0	-1	0	0		0	0	0	0	-1	1							maybe
F26E4.5	0	0	0	-1	0	-1		0	0	-1	2	1	1				maybe	bigger
icmt-1	0	0	0	-1	0	0		0	0	0	0	0	1					maybe big
F22E5.6	0	0	0	-1	0	0		0	0	0	2	0	1					big, maybe less GFP
B0281.5	0	0	0	-1	0	-1		0	0	1	1	-1	2					bigger	maybe	maybe less GFP
K08E3.5	0	0	0	-1	0	-1		-1	0	0	1	-1	2		maybe			bigger	unhatched eggs?
R05H5.3	0	0	0	-1	0	-1		0	-1	0	1	1	2			maybe		speckled?
his-68	0	0	0	-1	0	-1		-2	0	2	2	1	2					slightly larger?
mtm-1	0	0	0	-1	0	-1		0	0	-1	1	2	2				maybe	speckled? bigger
lbp-6	0	0	0	-1	0	-1		0	0	0	1	2	2					speckled? bigger
cyn-15	0	0	0	-1	-1	0		0	0	-1	2	3	2				maybe	speckled?
mls-1	0	0	0	-1	-2	-1		0	0	0	2	3	2					speckled? bigger
rsks-1	0	0	0	-1	-2	-1		-1	-1	0	2	0	2					bigger		bagged some?
rpb-7	0	0	0	-1	-3			-3	0	0	2	-2	3		delayed?			speckled?
C25A1.1	0	0	0	-1	0	-1		0	0	1	1	1	3				maybe	speckled?
B0303.3	0	0	0	-1	0	-2		0	0	2	2	0	3				bigger	bigger
hex-3	0		0	-1	0	0				1	-1	2	-1					maybe
lin-28	0		0	-1	0	-1		0		1	1	2	1					speckled? bigger		maybe less GFP
smo-1	0		0	-1	0	-1		-3		0	1	-2	2					bigger	few eggs/L1s
lam-1	0	0	0	0	-3	0		-3	-2	-3	-1	-3	-1			added next day	no eggs, bigger?		big worms, like WT	added next day
sec-8	0	0	0	0	-2	0		0	0	0	-1	2	0
tfg-1	0		0	0	-2	0		-2		1	0	2	0		sick
scc-3	0	0	0	0	-1	0		-3	-1	-2	-1	-2	-3		protruding vulva; no eggs				no L1s; unhatched eggs	no eggs
hpo-5	0	0	0	0	-1			0	-1	0	-1	-1	-1						maybies
rme-4	0	0	0	0	-1	0		0	0	1	0	-1	-1				maybe
F11C1.5	0	0	0	0	-1	1		0	0	1	0	1	0				maybe		GFP maybe
math-33	0	0	0	0	-1	0		-1	0	0	1	1	0						GFP maybe
tes-1	0	0	0	0	-1	0		0	0	0	-1	2	0
kin-14	0	0	0	0	-1	0		-1	0	0	0	2	0
W09C3.7	0	0	0	0	-1	0		0	0	0	0	3	0
E04F6.4	0	0	0	0	-1	0		0	0	0	1	3	0
gem-1	0	0	0	0	-1	0		0	0	1	1	0	0				maybe
C32C4.1	0	0	0	0	-1	0		0	0	0	1	0	0
bgal-2	0	0	0	0	-1	0		0	0	0	1	0	1							maybe
R12E2.11	0	0	0	0	-1	-1		0	0	2	1	1	2					speckled?	fecundity maybe
T19C3.4	0	0		0	-1	0		0	0		1	3	0					maybe	bigger?
T20D4.7	0	0	0	0	0	-2		0	0	-1	0	-1	-1
vha-5	0	0	0	0	0	-2		-2	0	-2	-1	0	0		small	small/sick		a little sick	small	sick
lbp-7	0	0	0	0	0	-1		0	-1	-1	-1	-1	-1			maybe not decreased fecundity		maybe added next day		fecundidty added next day
mrp-4	0	0	0	0	0	-1		0	0	0	0	-1	-1
unc-119	0	0	0	0	0	-1		0	0	0	0	1	0							added next day
F47B7.2	0	0	0	0	0	-1		0	0	0	0	0	0							bigger
C24H12.4	0	0	0	0	0	-1			0	-1	0	-1	0							heterogeneous; added next day
Y116A8C.9	0	0	0	0	0	-1		0	0	0	1	1	0					bigger		maybe
mrp-1	0	0	0	0	0	-1		0	0	0	1	0	0		bagged, maybe starved?					no eggs
F13B12.6	0	0	0	0	0	-1		0	0	-1	0	0	1							maybe
fkh-8	0	0	0	0	0	-1			0	0	0	0	1					bigger
C16E9.2	0	0	0	0	0	-1		0	-1	0	1	0	1			maybe		speckled? bigger
exos-1	0	0	0	0	0	-1		0	0	0	1	0	1					speckled?
Y52E8A.3	0	0	0	0	0	-1		0	-1	0	0	-1	2						maybe not	maybe less GFP
frh-1	0		0	0	0	-1		0		-1	0	0	-1
ire-1	0		0	0	0	-1		-1		0	0	0	-1							big
ire-1	0		0	0	0	-1		0		0	0	0	-1							big
cdd-1	0		0	0	0	-1		0		0	0	0	1
cdd-1	0		0	0	0	-1		0		0	0	0	1
unc-82	0	0		0	0	-1		0	0		0	0	-1							GFP suppression next day
cic-1	0	0		0	0	-1		0	0	2	1	1	2				starved	bigger	maybe
lgg-2	0	0	0	0	0	0		-1	0	0	-1	-1	-1		maybe			maybe
chpf-1	0	0	0	0	0	0		-1	0	0	0	0	-1		maybe
exos-2	0	0	0	0	0	0		-1	0	-1	0	-1	0				maybe
twf-2	0	0	0	0	0	0		-1	0	0	0	0	2
anc-1	0		0	0	0	0		-1		1	0	1	0		maybe		maybe
chk-2	0		0	0	0	0		-1		1	0	0	0		maybe
C36E8.1	0		0		0			-1		2		0
F28C1.1	0	0	0	0	0	0		0	-1	0	1	1	0
acox-1.5	0	0	0	0	0	0		0	-1	0	2	2	0
gpc-2	0	0	0	0	0	0		0	-1	0	-1	0	0					slow
dgtr-1	0	0	0	0	0	0		0	-1	2	0	0	0
ent-5	0	0	0	0	0	0		0	-1	0	0	0	0
nrx-1	0	0	0	0	0	0		0	-1	0	0	0	0
snb-1	0	0	0	0	0	0		0	-1	0	0	0	0
Y34B4A.9	0	0	0	0	0	0		0	-1	0	0	0	0
swt-4	0	0	0	0	0	0		0	-1	-1	0	0	1				maybe
lbp-9	0	0	0	0	0	0		0	-1	0	1	0	1					maybe
mrp-2	0	0	0	0	0	0		0	-1	0	2	0	1							maybe
him-14	0	0	0	0	0	0			-1	0	0	0	0							bagging
H03A11.2	0	0	0	0	0	0		0	0	-2	0	1	1
pgp-1	0	0	0	0	0	0		0	0	-1	0	0	-1				maybe			maybe
Y116A8C.38	0	0	0	0	0	0		0	0	-1	-1	2	0
men-1	0	0	0	0	0	0		0	0	-1	1	2	0
valv-1	0	0	0	0	0	0		0	0	-1	1	2	0
mct-4	0	0	0	0	0	0		0	0	-1	0	0	0
F13H8.1	0	0	0	0	0	0		0	0	-1	1	0	0					big
nep-2	0	0	0	0	0	0		0	0	-1	1	0	0					bigger
spc-1	0	0	0	0	0	0		0	0	-1	1	-1	1							maybe
sqv-3	0	0	0	0	0	0		0	0	-1	1	0	1
dapk-1	0	0	0	0	0	0		0	0	-1	1	1	2				maybe	speckled?		bigger
let-60	0	0	0		0	0		0	0	-1	-1	1	0
hgo-1	0		0		0			0		-1		0
adr-2	0		0		0			0		-1		1					maybe		maybe
mgl-1	0		0		0	0				-1		-2
mgl-1	0		0		0	0				-1		-1
praf-3	0	0	0	0	0	0		0	0	3	1	0	0				bigger
fmo-2	0	0	0	0	0	0		0	0	2	0	0	-1							maybe
npr-9	0	0	0	0	0	0		0	0	1	0	-1	-1				maybe
ZK1073.1	0	0	0	0	0	0		0	0	1	1	0	0				maybe		some bigger worms
dop-4	0	0	0	0	0	0		0	0	1	1	0	0				maybe
mrp-3	0	0	0	0	0	0		0	0	1	1	0	0				maybe
cept-1	0	0	0	0	0	0		0	0	1	1	0	0
mrp-7	0	0	0	0	0	0		0	0	1	1	0	0
clhm-1	0	0	0	0	0	0		0	0	1	1	2	1							bigger
pdpr-1	0	0	0	0	0	0		0	0	1	1	2	1					bigger		bigger
spe-39	0	0	0	0	0	0		0	0	1	1	0	1				maybe
ZC239.4	0	0	0	0	0	0		0	0	1	1	0	1				maybe
dyf-2	0	0	0	0	0	0			0	1	0	0	-1							added next day
C38D4.9	0		0	0	0	0		0		1	0	0	1
F17B5.1	0	0	0	0	0	0		0	0	0	-2	2	-1					low motility
pgp-13	0	0	0	0	0	0		0	0	0	-1	-1	0
cfim-1	0	0	0	0	0	0		0	0	0	-1	1	0						maybe
abl-1	0		0	0	1	0		0		0	-1	0	0
dkf-1	0	0		0		0		0	0		-1		0
chin-1	0	0	0	0	0	0		0	0	0	1	-1	0						maybe
D1054.1	0	0	0	0	0	0		0	0	0	1	-1	0
kin-4	0	0	0	0	0	0		0	0	0	1	-1	0
pgp-14	0	0	0	0	0	0		0	0	0	1	-1	0
ceh-43	0	0	0	0	0	0		0	0	0	1	-1	0					maybe
dnj-13	0	0	0	0	0	0		0	0	0	1	2	0				fecundity not day 2
Y40H7A.10	0	0	0	0	0	0		0	0	0	1	2	0
C44H4.4	0	0	0	0	0	0		0	0	0	1	0	0
C54C6.4	0	0	0	0	0	0		0	0	0	1	0	0
elo-6	0	0	0	0	0	0		0	0	0	1	0	0
mob-3	0	0	0	0	0	0		0	0	0	1	0	0
mrck-1	0	0	0	0	0	0		0	0	0	1	0	0
ncx-5	0	0	0	0	0	0		0	0	0	1	0	0
tbc-11	0	0	0	0	0	0		0	0	0	1	0	0
ttx-7	0	0	0	0	0	0		0	0	0	1	0	0
ent-3	0	0	0	0	0	0		0	0	0	1	-1	1							maybe
tag-196	0	0	0	0	0	0		0	0	0	1	-1	1							maybe
sulp-7	0	0	0	0	0	0		0	0	0	1	1	1							maybe
C05D11.8	0	0	0	0	0	0		0	0	0	1	2	1
W04G3.5	0	0	0	0	0	0		0	0	0	1	2	1
gtl-2	0	0	0	0	0	0		0	0	0	1	0	1
lrch-1	0	0	0	0	0	0		0	0	0	1	0	1
apt-9	0	0	0	0	0	0		0	0	0	1	0	1							maybe
F55A11.4	0	0	0	0	0	0		0	0	0	1	0	1							maybe
gex-3	0	0	0	0	0	0		0	0	0	1	0	1							maybe
F26A1.3	0	0	0	0	0	0		0	0	0	1	3	2
tiar-2	0	0	0	0	0	0		0	0	0	1	0	2					big
aakg-2	0	0	0		1	0		0	0	0	1	0	1						maybe	bagging
dnj-16	0	0	0	0		0		0	0	0	1	2	0
pgp-6	0	0	0	0	0	1		0	0	0	1	0	0							maybe; starved on day 2
wwp-1	0		0	0	0	0		0		0	1	0	0
C40A11.2	0	0	0	0	0	0		0	0	0	0	1	-1							maybe
bbs-2	0	0	0	0	0	0		0	0	0	0	0	-1
sulp-2	0	0	0	0	0	0		0	0	0	0	0	-1
abt-4	0	0	0	0	0	0		0	0	0	0	0	-1							maybe
ift-139	0	0	0	0	0	0		0	0	0	0	-2	0
acs-2	0	0	0	0	0	0		0	0	0	0	-1	0
his-16	0	0	0	0	0	0		0	0	0	0	-1	0
acl-12	0	0	0	0	0	0		0	0	0	0	1	0
K02F6.8	0	0	0	0	0	0		0	0	0	0	-1	1					sick
M02B7.2	0	0	0	0	0	0		0	0	0	0	1	1
elo-7	0	0	0	0	0	0		0	0	0	0	2	1
tub-1	0	0	0	0	0	0		0	0	0	0	2	1
E02H1.5	0	0	0	0	0	0		0	0	0	0	0	1
irk-3	0	0	0	0	0	0		0	0	0	0	0	1
K03H1.13	0	0	0	0	0	0		0	0	0	0	0	1
ZC581.9	0	0	0	0	0	0		0	0	0	0	0	1
Y17G7B.3	0	0	0	0	0	0		0	0	0	0	0	1					big
ech-4	0	0	0	1	0	0		0	0	0	0	2	0
R07G3.8	0	0	0	0	0	1		0	0	0	0	0	0							maybe
xbx-6	0	0	0	0	0	(-1)		0	0	0	0	0	0							heterogeneous; doesn't look like a hit next day
paf-2	0	0	0	0	0			0	0	0	0	1
exc-9	0		0	0	0	0		0		0	0	0	-1
nova-1	0		0	0	0	0		0		0	0	-2	0						fewer eggs and L1s
klp-3	0		0	0	0	0		0		0	0	0	1
tiar-1	0		0	0	0	0		0		0	0	0	1					bigger maybe
gsa-1	0	0	0		0	0		0	0	0		1	0
mms-19	0			0	0	0		0		0		1	1
