# Supplementary material for: Cross-species screening platforms identify EPS-8 as a critical link for mitochondrial stress and actin stabilization
Source: Sci Adv. 2021 Oct 29;7(44):eabj6818. doi: 10.1126/sciadv.abj6818 (PMC8555897; doi:10.1126/sciadv.abj6818)
Supplement: Supplementary file 2 — Tables S1 to S11 [file sciadv.abj6818_tables_s1_to_s11.zip › sciadv.abj6818_table_s5.xlsx]

## Sheet: Basal Sets
Table S5. C. elegans Basal screen data.
Gene	Human Gene	Source	hsp-6p::GFP	Location	Other Phenotypes		hsp-4p::GFP	hsp-4p::GFP tunicamycin	Location		hsp-16.2p::GFP CTRL	hsp-16.2p::GFP HS	Location
atp-1	ATP5A1	Enriched3wk	2	Fig S1	Heavily Delayed		-2	-3	Fig. S12		0	-2	Fig. S20
cts-1	CS	ATF5motifUpreg	2	Fig S1	Delayed		0	-2	Fig. S12		0	0	Fig. S20
dlst-1	DLST	Enriched1wk	3	Fig S1			0	0	Fig. S12		0	-1	Fig. S20
fzo-1	MFN2	Enriched3wk	1	Fig S1			0	-1	Fig. S12		0	2	Fig. S20
mig-6	ADAMTSL2	Depleted1wk	0	Fig S1	Delayed		0	0	Fig. S12		0	1	Fig. S20
mrpl-12	MRPL12	Enriched1wk	2	Fig S1			0	-1	Fig. S12		1	-2	Fig. S20
mrps-5	MRPS5	Enriched1wk	3	Fig S1			0	-2	Fig. S12		0	0	Fig. S20
nuo-1	NDUFV1	Enriched3wk	2	Fig S1	Delayed		0	1	Fig. S12		0	0	Fig. S20
oxa-1	OXA1L	Enriched1wk	1	Fig S1			0	-2	Fig. S12		0	-1	Fig. S20
scpl-4	TIMM50	Depleted1wk	2	Fig S1			0	-3	Fig. S12		0	-2	Fig. S20
bgal-1	GLB1L3	Depleted3wk	0	Fig S2			0	2	Fig. S12		1	1	Fig. S21
cct-7	CCT7	ATF5motifUpreg	0	Fig S2	Delayed		0	-3	Fig. S12		0	-2	Fig. S21
cox-17	COX17	ATF5motifUpreg	1	Fig S2			0	1	Fig. S12		0	0	Fig. S21
eat-3	OPA1-AS1	ATF5motifUpreg	3	Fig S2			0	-3	Fig. S12		0	0	Fig. S21
F46B6.6	MTIF2	ATF5motifUpreg	2	Fig S2			0	1	Fig. S12		0	1	Fig. S21
kvs-3	KCNV2	Depleted1wk	0	Fig S2			0	0	Fig. S12		0	1	Fig. S21
lpd-8	NFU1	ATF5motifUpreg	1	Fig S2			0	3	Fig. S12		0	0	Fig. S21
mct-3	SLC16A9	Depleted1wk	1	Fig S2			0	2	Fig. S12		0	2	Fig. S21
alh-4	ALDH3A2	Depleted1wk	1	Fig S3			0	-1	Fig. S11		0	2	Fig. S18
fmo-4	FMO1	Enriched1wk	0	Fig S3			0	1	Fig. S11		1	1	Fig. S18
gta-1	ABAT	Enriched1wk	0	Fig S3			0	-1	Fig. S14		0	0	Fig. S22
his-3	HIST1H2AE	Enriched1wk	0	Fig S3			0	0	Fig. S11		0	0	Fig. S18
ncx-4	SLC24A2	Depleted3wk	0	Fig S3			0	0	Fig. S14		1	0	Fig. S22
R05D3.2	LMBR1	Enriched3wk	0	Fig S3			0	0	Fig. S15		0	-1	Fig. S22
rpom-1	POLRMT	ATF5Depleted	1	Fig S3			0	0	Fig. S11		0	1	Fig. S18
Y116A8C.24	FER	ATF5Depleted	0	Fig S3			0	2	Fig. S15		0	0	Fig. S17
gsnl-1	SCIN	Depleted3wk	1	Fig S4			0	0	Fig. S11		0	1	Fig. S18
hda-4	HDAC7	Depleted1wk	1	Fig S4			0	0	Fig. S15		0	2	Fig. S17
tag-120	FAIM2	Enriched1wk	1	Fig S4			0	1	Fig. S10		0	1	Fig. S17
ltah-1.2	LTA4H	Enriched3wk	1	Fig S1			0	-1	Fig. S12		0	1	Fig. S20
hsp-3	HSPA5	Enriched1wk	1	Fig S3			2	3	Fig. S14		0	-2	Fig. S22
ZC239.5	TNFAIP1	ATF5motifUpreg	1	Fig S3			0	0	Fig. S11		1	0	Fig. S18
gpn-1	GPC6	Depleted1wk	1	Fig S4			0	2	Fig. S10		0	1	Fig. S17
K06H7.8	#N/A	#N/A	1	Fig S4			0	0	Fig. S15		0	-1	Fig. S22
