# Supplementary material for: Cross-species screening platforms identify EPS-8 as a critical link for mitochondrial stress and actin stabilization
Source: Sci Adv. 2021 Oct 29;7(44):eabj6818. doi: 10.1126/sciadv.abj6818 (PMC8555897; doi:10.1126/sciadv.abj6818)
Supplement: Supplementary file 2 — Tables S1 to S11 [file sciadv.abj6818_tables_s1_to_s11.zip › sciadv.abj6818_table_s6.xlsx]

## Sheet: Suppressor Sets
Table S6. C. elegans Suppressor screen data.
Gene	Human Gene	Source	hsp-6p::GFP	hsp-6p::GFP cco-1	hsp-6p::GFP nuo-4	Other Phenotypes	Location		hsp-4p::GFP	hsp-4p::GFP tunicamycin	Location		hsp-16.2p::GFP CTRL	hsp-16.2p::GFP HS	Location
blos-9	BORCS8	ATF5motifUpreg	0	1	0		Fig. S5		0	-1	Fig. S11		1	1	Fig. S18
cct-7	CCT7	ATF5motifUpreg	0	-1	-3	Moderately delayed	Fig. S5		0	-2	Fig. S14		-1	-2	Fig. S21
elo-5	ELOVL6	Enriched3wk	-1	-2	-1	Heavily delayed	Fig. S5		0	-1	Fig. S10		0	2	Fig. S17
epc-1	EPC2	ATF5motifUpreg	0	-3	-3	Delayed	Fig. S5		2	2	Fig. S10		-1	-2	Fig. S17
exos-9	EXOSC9	ATF5motifUpreg	0	2	-2		Fig. S5		0	1	Fig. S10		-1	-1	Fig. S17
F07A11.5	RBKS	Enriched1wk	0	1	-3		Fig. S5		0	0	Fig. S10		0	1	Fig. S17
fshr-1	LGR6	Depleted1wk	0	-1	-1		Fig. S5		0	0	Fig. S15		0	0	Fig. S17
let-70	UBE2D3	ATF5motifUpreg	0	-1	-2		Fig. S5		0	-3	Fig. S11		0	-1	Fig. S18
lonp-1	LONP1	Enriched1wk	1	1	0		Fig. S5		0	0	Fig. S11		1	0	Fig. S18
nipi-3	TRIB3	Depleted3wk	0	-2	-2		Fig. S5		0	-3	Fig. S10		0	2	Fig. S17
sftb-1	SF3B1	Enriched1wk	0	-2	-3		Fig. S5		0	2	Fig. S10		-1	-3	Fig. S17
sulp-6	SLC26A3	Enriched1wk	0	0	-1		Fig. S5		0	0	Fig. S11		0	0	Fig. S18
sup-26	RBMS2	ATF5motifUpreg	0	0	-1		Fig. S5		0	1	Fig. S11		0	0	Fig. S18
aars-2	AARS	Enriched1wk	-1	-3	-3	Heavily Delayed	Fig. S6		0	2	Fig. S13		0	-1	Fig. S19
B0303.3	HADHB	Enriched1wk	-1	-2	-2	Slightly Delayed	Fig. S6		0	-1	Fig. S13		0	-1	Fig. S19
cdc-5	CDC5L	Enriched1wk	-1	0	-3	Delayed	Fig. S6		0	-1	Fig. S13		0	-1	Fig. S19
F43G9.12	PAXBP1	Depleted1wk	0	-2	-2		Fig. S6		1	-2	Fig. S13		0	-2	Fig. S19
sptf-3	SP2	Enriched1wk	-1	-1	0		Fig. S6		0	-1	Fig. S14		1	-1	Fig. S22
ZK121.2	R3HDM2	ATF5motifUpreg	-1	-3	-3	Delayed	Fig. S6		0	-2	Fig. S13		0	-1	Fig. S19
aat-9	SLC7A11-AS1	ATF5motifUpreg	0	1	1		Fig. S7		0	1	Fig. S16		0	1	Fig. S23
acs-1	ACSF2	Enriched3wk	-1	-3	-3	Heavily delayed	Fig. S7		-2	-3	Fig. S11		0	-2	Fig. S18
bgal-1	GLB1L3	Depleted3wk	0	0	0		Fig. S7		0	2	Fig. S16		0	2	Fig. S23
chd-1	CHD1	ATF5motifUpreg	0	-1	-1		Fig. S7		0	0	Fig. S16		0	-1	Fig. S23
D2045.8	TNFAIP1	ATF5motifUpreg	0	1	1		Fig. S7		0	1	Fig. S15		0	-2	Fig. S22
F29B9.5	NXN	Enriched1wk	0	0	0		Fig. S7		0	1	Fig. S11		0	1	Fig. S18
F44G4.1	RPF1	Enriched1wk	0	0	-1		Fig. S7		0	-2	Fig. S16		0	1	Fig. S23
his-12	HIST1H2AE	Enriched1wk	0	1	0		Fig. S7		0	-1	Fig. S10		0	-1	Fig. S17
hpo-11	NRBP1	Enriched1wk	0	0	0		Fig. S7		0	-1	Fig. S16		0	-2	Fig. S23
jph-1	JPH3	Depleted1wk	0	1	1		Fig. S7		0	-1	Fig. S16		0	0	Fig. S23
T05F1.11	NXN	Enriched1wk	0	0	0		Fig. S7		1	-1	Fig. S16		0	3	Fig. S23
T20D4.7	NXN	Enriched1wk	0	0	0		Fig. S7		0	1	Fig. S16		0	0	Fig. S23
vha-5	ATP6V0A2	Enriched3wk	0	1	0	Delayed	Fig. S7		0	2	Fig. S14		0	1	Fig. S22
alg-1	AGO2	Enriched1wk	0	-2	-2		Fig. S8		-1	-2	Fig. S15		-1	-2	Fig. S17
let-858	CWC22	Enriched1wk	-1	-3	-3	Delayed	Fig. S8		-1	-3	Fig. S16		0	0	Fig. S23
pars-1	EPRS	ATF5motifUpreg	0	-2	-3	Delayed	Fig. S8		0	2	Fig. S14		0	-1	Fig. S22
symk-1	SYMPK	ATF5motifUpreg	0	-2	-2	Delayed	Fig. S8		-1	-3	Fig. S16		-1	-2	Fig. S23
eps-8	EPS8	ATF5motifUpreg	2	0	-1	Delayed	Fig. S9		0	1	Fig. S11		0	0	Fig. S25
rack-1	RACK1	ATF5motifUpreg	0	-1	0		Fig. S9		0	-3	Fig. S14		0	-1	Fig. S24
rpn-11	PMSD14	Enriched1wk	-1	-3	-3		Fig. S5		-2	-3	Fig. S15		-1	-2	Fig. S24
eif2B	EIF2B2	Enriched1wk	-1	-3	-3	Delayed	Fig. S6		0	-2	Fig. S13		0	0	Fig. S19
erfa-3	GSPT1	Depleted1wk	0	-1	-1	Slightly Delayed	Fig. S6		0	-3	Fig. S13		0	-2	Fig. S19
nath-10	NAT10	Enriched1wk	-1	-2	-3	Heavily Delayed	Fig. S6		-1	-2	Fig. S15		0	-3	Fig. S18
rps-21	RPS21	Depleted3wk	0	2	2		Fig. S6		-3	-3	Fig. S15		0	-1	Fig. S23
rpl-11.1	RPL11	Enriched1wk	-1	-3	-3	Delayed	Fig. S6		0	-3	Fig. S13		0	-1	Fig. S19
rpl-11.2	RPL11	Enriched1wk	-1	-3	-3	Delayed	Fig. S6		0	-3	Fig. S13		0	-1	Fig. S19
rpl-36	RPL36	ATF5Depleted	-1	-2	-2	Delayed	Fig. S6		-2	-3	Fig. S16		0	0	Fig. S19
rpl-36A	RPL36A	ATF5Depleted	-1	-2	-2	Delayed	Fig. S6		-2	-3	Fig. S16		0	-2	Fig. S19
rpl-39	RPL39	ATF5motifUpreg	0	1	-2		Fig. S6		-1	-3	Fig. S13		0	-2	Fig. S19
rpn-7	PSMD6-AS2	ATF5motifUpreg	0	-2	-2	Delayed	Fig. S6		0	2	Fig. S13		0	-2	Fig. S19
rps-2	RPS2	Enriched1wk	0	0	0		Fig. S6		-2	-3	Fig. S16		-1	-2	Fig. S22
rps-29	RPS29	ATF5motifUpreg	0	1	1		Fig. S6		-1	-3	Fig. S16		0	-1	Fig. S23
