# Supplementary material for: Cross-species screening platforms identify EPS-8 as a critical link for mitochondrial stress and actin stabilization
Source: Sci Adv. 2021 Oct 29;7(44):eabj6818. doi: 10.1126/sciadv.abj6818 (PMC8555897; doi:10.1126/sciadv.abj6818)
Supplement: Supplementary file 2 — Tables S1 to S11 [file sciadv.abj6818_tables_s1_to_s11.zip › sciadv.abj6818_table_s7.xlsx]

## Sheet: Eps-8 and cco1 with pvalues
Table S7. RNAseq eps-8 vs. cco-1 RNAi.
WBstableID	cco-1 log 2 fold change	log2FoldChange	gene	eps-8_pvalue	eps-8_padj	cco1_pvalue	cco1_padj	gene name
WBGene00009850	0.865922	1.49723	F48F7.5	9.847e-08	8.855e-06	0.00154898	0.0122851	F48F7.5
WBGene00001025	0.567498	0.9855	dnj-7	1.612e-05	0.0009188	0.00603188	0.0348122	dnj-7
WBGene00044901	1.38089	2.41061	Y41G9A.10	4.647e-08	4.431e-06	0.00126319	0.0104677	Y41G9A.10
WBGene00006495	0.75046	1.28747	cpna-1	0.0004866	0.019	0.000291141	0.00331151	cpna-1
WBGene00017938	0.899337	1.51147	F31A3.3	0.0003707	0.015	0.00429029	0.0270072	F31A3.3
WBGene00003680	0.847325	1.42062	nhr-90	4.38e-07	3.449e-05	0.0010728	0.00917924	nhr-90
WBGene00006923	1.42627	2.40463	vhp-1	5.586e-11	8.562e-09	7.05214e-09	4.20253e-07	vhp-1
WBGene00010070	1.18037	1.97233	nep-17	3.12e-16	1.206e-13	1.79401e-06	5.07668e-05	nep-17
WBGene00000237	0.810692	1.35389	bam-2	2.325e-07	1.919e-05	0.00320658	0.0216939	bam-2
WBGene00004169	1.15172	2.06833	pqn-89	3.645e-08	3.535e-06	3.85079e-05	0.000646593	pqn-89
WBGene00010522	0.847913	1.52406	K03A11.5	6.659e-07	5.127e-05	0.00309487	0.0211028	K03A11.5
WBGene00022538	1.24141	2.24306	ZC190.4	1.477e-09	1.799e-07	0.00124712	0.0103672	ZC190.4
WBGene00018869	0.663756	1.20914	rfip-1	2.781e-05	0.001515	2.50464e-05	0.000460782	rfip-1
WBGene00009453	0.76845	1.3989	F36A2.3	9.702e-06	0.0005849	0.000773976	0.00711515	F36A2.3
WBGene00195176	1.38421	2.54498	Y43F8B.24	2.902e-13	6.485e-11	5.83013e-06	0.000137998	Y43F8B.24
WBGene00003705	1.39144	2.5673	nhr-115	3.331e-11	5.292e-09	1.85368e-06	5.21886e-05	nhr-115
WBGene00014181	1.15629	2.15348	ZK1010.8	8.946e-09	9.746e-07	0.006446	0.0365225	ZK1010.8
WBGene00019902	0.564897	1.09828	R05G6.10	2.02e-06	0.0001411	0.00722948	0.0396317	R05G6.10
WBGene00021262	1.4723	2.88108	fbxa-74	2.661e-09	3.128e-07	3.85349e-06	9.72717e-05	fbxa-74
WBGene00004108	0.868072	1.67491	pqn-18	3.746e-10	5.04e-08	7.63892e-05	0.00112264	pqn-18
WBGene00013111	0.862387	1.6663	sta-1	1.116e-07	9.872e-06	0.000293698	0.0033381	sta-1
WBGene00015085	1.01001	1.95717	B0244.10	2.884e-08	2.868e-06	0.0022371	0.0164758	B0244.10
WBGene00013216	1.26141	2.44228	Y54G11A.7	2.498e-14	6.738e-12	2.69118e-07	1.04591e-05	Y54G11A.7
WBGene00022893	1.01258	1.94823	ZK1290.13	1.482e-10	2.118e-08	0.000707769	0.00665548	ZK1290.13
WBGene00012825	0.848542	1.60975	Y43F8C.3	1.895e-09	2.268e-07	0.00456961	0.0282966	Y43F8C.3
WBGene00020393	0.489684	0.92524	T10B5.7	6.211e-05	0.003093	0.00559836	0.0331538	T10B5.7
WBGene00022664	0.68911	1.37351	ZK121.2	5.195e-08	4.916e-06	0.00836731	0.0442567	ZK121.2
WBGene00019741	1.0522	2.10969	nhr-201	2.626e-07	2.15e-05	0.00224257	0.0164947	nhr-201
WBGene00017861	1.19756	2.37239	F27D9.2	1.407e-18	7.052e-16	1.20333e-07	5.13647e-06	F27D9.2
WBGene00006575	0.665284	1.31615	tir-1	5.283e-07	4.121e-05	0.000566172	0.00560163	tir-1
WBGene00194926	2.12478	4.19006	K08D8.12	1.132e-12	2.27e-10	0.00192335	0.0146429	K08D8.12
WBGene00010453	1.41509	2.86869	fozi-1	2.316e-25	2.817e-22	0.000284679	0.00326243	fozi-1
WBGene00021167	1.32051	2.67378	cyp-32B1	5.711e-14	1.446e-11	8.58564e-05	0.00123901	cyp-32B1
WBGene00001446	0.74774	1.51904	flp-3	0.0005489	0.021	0.00633746	0.0360689	flp-3
WBGene00001208	1.02527	2.06901	egl-44	3.33e-13	7.327e-11	4.51152e-07	1.59807e-05	egl-44
WBGene00010012	0.386311	0.77989	saeg-1	9.046e-05	0.004294	0.00174258	0.0135311	saeg-1
WBGene00016997	1.48925	3.18063	cebp-1	1.051e-14	3.096e-12	3.78146e-09	2.43487e-07	cebp-1
WBGene00017380	0.742833	1.58304	F11D5.1	2.086e-06	0.0001452	0.00377932	0.0245115	F11D5.1
WBGene00008019	1.13513	2.41143	C38H2.2	1.172e-18	5.913e-16	1.15204e-05	0.000243821	C38H2.2
WBGene00015949	1.36703	2.95289	C18A11.3	6.497e-33	1.928e-29	5.04481e-07	1.76232e-05	C18A11.3
WBGene00021977	0.816753	1.69243	Y58A7A.3	7.05e-06	0.0004403	0.00105123	0.00903026	Y58A7A.3
WBGene00020307	0.626588	1.29631	T07D3.4	3.626e-06	0.000241	0.00372379	0.0243175	T07D3.4
WBGene00008366	1.03701	2.26364	tpra-1	9.21e-10	1.171e-07	0.000217242	0.00262625	tpra-1
WBGene00000020	0.814523	1.78073	abt-2	6.895e-10	8.942e-08	0.000153473	0.00199502	abt-2
WBGene00003605	0.785382	1.73466	nhr-6	2.118e-06	0.0001473	0.00747666	0.0407369	nhr-6
WBGene00007506	1.58782	3.50271	C10C5.2	2.304e-11	3.699e-09	2.8991e-05	0.000518291	fbxc-58
WBGene00009259	0.853175	1.92106	hpo-34	1.822e-15	6.088e-13	3.91147e-08	1.95522e-06	hpo-34
WBGene00007593	0.860201	1.94035	C14H10.3	1.625e-13	3.804e-11	0.00264537	0.0187758	C14H10.3
WBGene00022736	0.901991	2.10869	ZK418.7	6.807e-09	7.548e-07	0.0066916	0.0375362	ZK418.7
WBGene00017582	0.657193	1.53903	F18G5.6	1.157e-09	1.445e-07	0.00516763	0.0311493	F18G5.6
WBGene00018966	0.742957	1.74373	F56D2.5	9.087e-07	6.782e-05	0.00326367	0.0219619	F56D2.5
WBGene00013806	0.947243	2.20633	Y116A8C.29	1.832e-06	0.0001287	0.00159729	0.0126156	Y116A8C.29
WBGene00003727	0.812278	1.88792	nhr-137	4.716e-07	3.699e-05	0.00207241	0.0155218	nhr-137
WBGene00001345	0.543619	1.28747	fos-1	1.513e-06	0.0001078	0.00666034	0.0374438	fos-1
WBGene00004321	0.690447	1.59216	rcan-1	1.755e-07	1.481e-05	0.00013186	0.00175516	rcan-1
WBGene00003374	0.958975	2.20789	mlk-1	2.625e-14	7.029e-12	2.02501e-06	5.6051e-05	mlk-1
WBGene00001177	0.392468	0.901494	egl-8	0.0001106	0.005133	0.00808075	0.0431769	egl-8
WBGene00016260	1.02312	2.53953	rege-1	8.535e-18	3.814e-15	1.634e-05	0.000320804	rege-1
WBGene00017901	0.667246	1.6332	igeg-1	7.01e-09	7.739e-07	0.00261737	0.0186119	igeg-1
WBGene00006372	0.935518	2.37768	syx-2	7.518e-09	8.25e-07	0.00512737	0.0310173	syx-2
WBGene00016860	0.759625	1.92941	cyp-33C9	4.429e-12	7.879e-10	0.00465134	0.0286741	cyp-33C9
WBGene00016663	1.06292	2.7126	C45E1.4	6.597e-06	0.0004141	0.00103827	0.00893408	C45E1.4
WBGene00010752	1.46853	3.70343	K10G4.3	6.822e-09	7.554e-07	1.04616e-05	0.000226536	K10G4.3
WBGene00001505	0.648456	1.7031	fut-1	4.344e-12	7.765e-10	0.00461812	0.0285272	fut-1
WBGene00011383	1.32983	1.73335	T02E9.5	8.254e-07	6.198e-05	0.000999182	0.00868129	T02E9.5
WBGene00003735	1.18646	1.54449	nhx-8	8.951e-08	8.068e-06	1.00722e-06	3.17547e-05	nhx-8
WBGene00010935	1.08295	1.41576	M163.1	6.049e-05	0.003018	9.13336e-06	0.00020291	M163.1
WBGene00004310	0.768476	1.01078	ras-1	0.000354	0.014	0.000121031	0.00162849	ras-1
WBGene00000910	0.63619	0.838347	daf-14	0.001036	0.036	0.00206994	0.0155218	daf-14
WBGene00010470	2.29063	3.04072	cdr-4	1.336e-12	2.656e-10	2.64313e-16	8.54575e-14	cdr-4
WBGene00006527	0.784358	1.04124	tax-6	9.771e-06	0.0005874	0.000652451	0.00624348	tax-6
WBGene00003710	0.704754	0.93885	nhr-120	0.004125	0.111	0.00408021	0.0260955	nhr-120
WBGene00022200	1.06934	1.43189	fard-1	5.689e-06	0.0003616	5.69461e-09	3.50345e-07	fard-1
WBGene00019935	0.985631	1.34142	R07E4.1	1.526e-07	1.305e-05	0.000484683	0.00497315	R07E4.1
WBGene00007357	0.643365	0.874207	C06A12.3	0.0008378	0.03	0.00231628	0.0169146	C06A12.3
WBGene00020732	0.716135	0.978196	T23E7.2	0.0007101	0.026	0.000393037	0.00422389	T23E7.2
WBGene00016020	0.780619	1.06626	sptl-1	3.795e-06	0.0002507	2.56501e-05	0.000469613	sptl-1
WBGene00010870	1.13271	1.54597	let-522	2.795e-06	0.000189	0.000142294	0.00186889	let-522
WBGene00019846	0.750127	1.01578	gpx-7	4.018e-05	0.002098	0.00290745	0.0201375	gpx-7
WBGene00044107	1.00823	1.38405	F58G6.9	5.002e-09	5.657e-07	7.11967e-05	0.00106487	F58G6.9
WBGene00017513	0.966224	1.33743	F16F9.1	1.546e-07	1.318e-05	0.00236026	0.0171571	F16F9.1
WBGene00019830	1.24842	1.72944	hrg-1	5.597e-08	5.257e-06	6.89573e-07	2.29797e-05	hrg-1
WBGene00044770	1.21283	1.73292	C53C11.5	9.02e-06	0.0005471	0.000190516	0.0023681	C53C11.5
WBGene00002980	0.583685	0.834307	lgg-1	0.001569	0.051	0.00556978	0.0330103	lgg-1
WBGene00001559	1.25292	1.79369	gei-1	1.191e-07	1.046e-05	4.82742e-08	2.34369e-06	gei-1
WBGene00010047	1.55546	2.23174	F54D1.6	2.247e-12	4.263e-10	1.16963e-08	6.58284e-07	F54D1.6
WBGene00010897	1.46152	2.09727	lact-3	2.26e-09	2.682e-07	3.22526e-12	4.58048e-10	lact-3
WBGene00004951	1.04354	1.5064	spc-1	7.353e-06	0.0004561	0.000836862	0.00754715	spc-1
WBGene00003995	1.01521	1.43296	pgp-1	2.197e-06	0.000152	0.001223	0.0101946	pgp-1
WBGene00003647	0.850432	1.19912	nhr-57	0.0004518	0.018	0.000178493	0.00225689	nhr-57
WBGene00016975	0.861494	1.21785	nhr-173	8.396e-07	6.298e-05	0.00575507	0.0338332	nhr-173
WBGene00004929	0.611235	0.868687	soc-2	0.00312	0.089	0.00355877	0.0234616	soc-2
WBGene00008296	1.78197	2.53182	cdr-2	7.201e-21	4.646e-18	6.69482e-13	1.07089e-10	cdr-2
WBGene00006462	0.711552	1.01221	svh-5	0.0007386	0.027	0.00115631	0.00975244	svh-5
WBGene00007944	0.680196	0.964953	C34F6.10	2.976e-05	0.001609	0.00177749	0.013725	C34F6.10
WBGene00008748	1.11099	1.62621	yap-1	1.324e-11	2.227e-09	3.95665e-07	1.4488e-05	yap-1
WBGene00000088	0.783378	1.14666	aex-5	8.381e-08	7.601e-06	6.40784e-05	0.000978628	aex-5
WBGene00013901	1.7592	2.56267	ugt-16	3.757e-10	5.04e-08	5.10109e-05	0.000809655	ugt-16
WBGene00011760	0.867061	1.33743	T13H5.6	1.164e-05	0.0006832	0.000439849	0.00460644	T13H5.6
WBGene00002253	0.703806	1.08542	lbp-1	1.066e-08	1.148e-06	0.00414397	0.0263922	lbp-1
WBGene00011927	1.00117	1.54597	T22C8.6	0.013	0.257	0.00615473	0.0353333	T22C8.6
WBGene00011713	0.908345	1.3989	T11F9.12	1.725e-08	1.787e-06	5.8306e-05	0.000904099	T11F9.12
WBGene00003635	0.827691	1.27501	nhr-45	0.0001824	0.00805	6.97398e-05	0.00104824	nhr-45
WBGene00006602	0.54531	0.838347	tps-1	1.511e-05	0.0008665	0.00589366	0.0342486	tps-1
WBGene00015619	0.727653	1.11503	C08G9.1	0.0003847	0.016	0.00223978	0.0164822	C08G9.1
WBGene00008944	1.80531	2.76511	F19B2.5	2.609e-16	1.013e-13	3.13226e-16	9.80365e-14	F19B2.5
WBGene00017908	0.843314	1.29337	F28H1.1	0.003421	0.096	0.00369424	0.0242181	F28H1.1
WBGene00003242	0.841637	1.28747	mig-6	0.0003707	0.015	0.00127556	0.0105337	mig-6
WBGene00000175	0.520227	0.809003	aqp-7	0.003341	0.094	0.00198273	0.0150195	aqp-7
WBGene00012948	0.686029	1.03984	dhhc-2	0.001179	0.041	0.00601192	0.0347498	dhhc-2
WBGene00022252	0.732606	1.10702	Y73B6BL.31	4.121e-05	0.002145	0.00900484	0.0468467	Y73B6BL.31
WBGene00000070	0.836587	1.26003	acy-3	2.404e-06	0.000165	0.00773422	0.0417659	acy-3
WBGene00012583	1.54023	2.34398	clec-4	1.907e-09	2.278e-07	0.000111536	0.00152832	clec-4
WBGene00003876	0.70092	1.04893	pept-2	4.497e-06	0.0002929	0.00857859	0.0452169	pept-2
WBGene00021036	0.557993	0.836732	W05F2.4	0.006291	0.152	0.00299828	0.0206349	W05F2.4
WBGene00008476	0.886503	1.40708	E03H4.8	0.0001549	0.006936	0.00146565	0.0117655	E03H4.8
WBGene00017467	1.37623	2.17696	F14F9.4	1.627e-06	0.0001153	0.000128596	0.00171966	F14F9.4
WBGene00020152	0.953619	1.51753	nhr-211	3.297e-07	2.659e-05	0.00176024	0.0136264	nhr-211
WBGene00011839	1.11272	1.77231	T19C4.5	0.0002703	0.011	0.00275395	0.0194195	T19C4.5
WBGene00021635	1.49787	2.39122	Y47G6A.5	6.639e-16	2.391e-13	4.39676e-13	7.50709e-11	Y47G6A.5
WBGene00011590	0.910341	1.43189	bus-19	0.011	0.231	0.00141808	0.0114562	bus-19
WBGene00012162	0.909113	1.47041	sek-6	7.353e-06	0.0004561	0.00580618	0.0340284	sek-6
WBGene00019300	1.03848	1.67897	swt-1	0.0002826	0.012	0.000602221	0.00589005	swt-1
WBGene00004076	0.802687	1.2969	pod-2	1.647e-06	0.0001165	5.19952e-05	0.00082304	pod-2
WBGene00022861	0.774156	1.24975	dve-1	1.43e-07	1.232e-05	0.00255728	0.0182959	dve-1
WBGene00009389	0.759202	1.22527	F35B12.10	5.089e-06	0.0003289	0.002699	0.019094	F35B12.10
WBGene00013934	0.715864	1.14926	ZK131.11	2.375e-05	0.001313	0.00325005	0.0219014	ZK131.11
WBGene00001817	1.30597	2.12895	haf-7	1.213e-07	1.064e-05	7.81696e-07	2.53817e-05	haf-7
WBGene00017687	1.33666	2.17185	ets-4	6.487e-13	1.359e-10	3.61498e-05	0.000617921	ets-4
WBGene00006479	0.899946	0.863938	tmbi-4	0.0005671	0.022	3.47751e-06	8.97186e-05	tmbi-4
WBGene00003733	0.86177	0.827006	nhx-5	0.002485	0.075	8.62533e-05	0.00124355	nhx-5
WBGene00015128	0.616557	0.590722	B0303.7	0.017	0.309	0.000583407	0.00572704	B0303.7
WBGene00019294	0.937767	0.902267	K02A6.3	0.001072	0.038	3.13383e-05	0.00055374	K02A6.3
WBGene00018334	1.05482	1.02006	cyp-33E2	0.0001736	0.007683	0.000140516	0.00185033	cyp-33E2
WBGene00022569	0.911693	0.88049	ZC239.6	0.042	0.55	0.00139126	0.0112635	ZC239.6
WBGene00020114	0.967228	0.920674	pde-4	0.00137	0.046	1.51061e-09	1.0828e-07	pde-4
WBGene00001630	0.453695	0.43189	gly-5	0.025	0.392	0.00940138	0.0483627	gly-5
WBGene00019863	0.641458	0.6107	R04A9.3	0.017	0.3	0.00681425	0.0379553	R04A9.3
WBGene00002915	0.775378	0.737254	let-805	0.005206	0.133	4.46489e-07	1.58525e-05	let-805
WBGene00007877	0.838953	0.796598	nfki-1	0.001236	0.042	0.000260307	0.00303945	nfki-1
WBGene00020562	1.75397	1.64616	T19C3.4	4.865e-06	0.0003149	2.35809e-09	1.59971e-07	T19C3.4
WBGene00020504	1.60098	1.50386	svh-2	2.413e-06	0.0001655	5.32522e-17	2.07492e-14	svh-2
WBGene00020881	1.99053	1.87263	T28A11.19	8.482e-08	7.674e-06	0.00765358	0.0414482	T28A11.19
WBGene00003968	1.5073	1.42169	peb-1	0.002709	0.08	0.00132674	0.0108569	peb-1
WBGene00006682	1.18218	1.11503	twk-30	0.025	0.393	0.00629212	0.0358646	twk-30
WBGene00020317	0.537985	0.506907	pdf-1	0.035	0.493	0.00819987	0.043614	pdf-1
WBGene00006371	0.861541	0.8024	syx-3	0.0005494	0.021	0.000886731	0.00789899	syx-3
WBGene00016104	1.28738	1.2756	ddr-1	3.524e-05	0.001866	0.000179363	0.00226191	ddr-1
WBGene00007460	0.897311	0.887525	C08F11.13	0.001907	0.06	0.000138781	0.00183225	C08F11.13
WBGene00007691	1.66386	1.64155	C23H4.2	4.093e-05	0.002133	8.14636e-08	3.69528e-06	cest-8
WBGene00002232	0.692023	0.679874	kpc-1	0.011	0.228	0.00175992	0.0136264	kpc-1
WBGene00003687	1.08277	1.0635	nhr-97	4.713e-05	0.002418	8.58271e-08	3.84728e-06	nhr-97
WBGene00016788	2.39617	2.35135	C49G7.10	1.682e-07	1.423e-05	2.24534e-14	4.674e-12	C49G7.10
WBGene00007395	0.791192	0.778209	dcar-1	0.011	0.232	0.000136094	0.00180147	dcar-1
WBGene00206419	1.64539	1.60502	WBGene00206419	6.212e-09	6.919e-07	2.06308e-11	2.52828e-09	WBGene00206419
WBGene00001745	1.04638	1.04334	gsa-1	0.0001267	0.005791	0.00697183	0.0386798	gsa-1
WBGene00021157	1.10199	1.1003	Y4C6B.3	0.0001029	0.004819	0.00692579	0.0384665	Y4C6B.3
WBGene00012226	1.07333	1.06833	W03G11.4	0.0006639	0.025	1.66828e-05	0.000325851	W03G11.4
WBGene00002007	0.778937	0.77989	hsp-3	0.002196	0.068	0.00162676	0.0128018	hsp-3
WBGene00003626	0.632343	0.633199	nhr-32	0.009932	0.212	0.00490626	0.0300022	nhr-32
WBGene00022613	1.04216	1.06074	sek-3	6.959e-05	0.003408	1.40563e-07	5.88429e-06	sek-3
WBGene00020522	3.34409	3.40626	T15B7.10	4.104e-21	2.819e-18	0.0017758	0.0137226	T15B7.10
WBGene00018590	1.27302	1.29807	pdf-2	1.136e-05	0.0006694	0.000449444	0.00467744	pdf-2
WBGene00007885	1.38952	1.42169	ugt-21	1.243e-07	1.085e-05	2.95179e-07	1.12986e-05	ugt-21
WBGene00003655	0.848574	0.867896	nhr-65	0.0007514	0.028	0.00237799	0.0172405	nhr-65
WBGene00022154	1.05065	1.07793	drag-1	0.006008	0.147	0.000272344	0.00314957	drag-1
WBGene00019782	1.22259	1.2558	M60.7	0.049	0.616	0.00828071	0.0439057	M60.7
WBGene00012130	0.798165	0.821302	slc-17.4	0.002028	0.063	0.00126473	0.0104677	slc-17.4
WBGene00003400	0.652419	0.660837	dapk-1	0.006804	0.162	0.000706719	0.00665433	dapk-1
WBGene00003903	1.54392	1.56413	pab-2	5.255e-06	0.0003381	1.32035e-09	9.60004e-08	pab-2
WBGene00007317	1.40807	1.47301	C05A9.2	4.998e-09	5.657e-07	0.00049984	0.0050977	C05A9.2
WBGene00017578	0.92125	0.962734	drl-1	0.000725	0.027	0.000381993	0.00413739	drl-1
WBGene00004184	1.10843	1.16092	T19D2.2	2.509e-05	0.00138	1.10306e-05	0.000235754	T19D2.2
WBGene00006852	1.02482	1.06626	unc-129	0.006106	0.149	0.00756775	0.0410859	unc-129
WBGene00019462	1.66133	1.72857	ccm-2	3.09e-08	3.036e-06	0.00197472	0.0149665	ccm-2
WBGene00006365	0.756343	0.786596	syg-1	0.033	0.469	0.00935249	0.0481438	syg-1
WBGene00006910	0.867616	0.90381	vha-1	6.517e-06	0.0004094	7.14428e-05	0.00106645	vha-1
WBGene00007073	2.27992	2.3598	ugt-2	7.363e-16	2.614e-13	4.84562e-16	1.38932e-13	ugt-2
WBGene00010001	0.852629	0.765535	F53F8.4	0.036	0.498	0.0037057	0.0242469	F53F8.4
WBGene00021469	0.951298	0.855192	Y39G10AR.11	0.049	0.617	4.04544e-05	0.00067123	Y39G10AR.11
WBGene00000277	0.990865	0.892197	cab-1	9.046e-05	0.004294	5.12692e-06	0.000123273	cab-1
WBGene00002891	0.603849	0.541019	let-767	0.019	0.328	0.00250221	0.0179857	let-767
WBGene00017571	1.11007	1.00288	jmjd-3.1	0.0008122	0.029	0.000189573	0.00236127	jmjd-3.1
WBGene00019282	0.844572	0.762136	mps-2	0.009589	0.207	0.00019939	0.00245622	mps-2
WBGene00016407	2.00963	1.81844	C34D10.2	1.957e-14	5.437e-12	1.73621e-11	2.18044e-09	unk-1
WBGene00003716	1.61289	1.43296	nhr-126	3.332e-06	0.0002235	2.65038e-05	0.000483495	nhr-126
WBGene00020617	1.59044	1.41305	T20D4.11	3.403e-06	0.0002273	8.94701e-07	2.85029e-05	T20D4.11
WBGene00007969	0.745693	0.66175	acs-19	0.002127	0.066	7.53553e-05	0.00111067	acs-19
WBGene00007898	1.56645	1.44414	C33D9.3	3.462e-05	0.001839	1.34325e-05	0.000275466	C33D9.3
WBGene00015776	1.37172	1.26544	dct-1	0.0002906	0.012	2.50379e-06	6.67501e-05	dct-1
WBGene00004860	0.831423	0.764686	sma-6	0.0003425	0.014	0.000400088	0.00428754	sma-6
WBGene00011799	0.998723	0.9115	T16G1.5	0.04	0.54	0.00298994	0.0206219	T16G1.5
WBGene00011717	0.986496	0.83996	T11G6.2	0.000735	0.027	1.5876e-06	4.58626e-05	T11G6.2
WBGene00018624	2.89939	2.46153	F48G7.13	2.421e-05	0.001334	0.000635131	0.00611538	F48G7.13
WBGene00003725	0.980488	0.84318	nhr-135	0.005698	0.142	0.000154126	0.00200179	nhr-135
WBGene00019738	1.13354	0.974529	clec-265	0.0002525	0.011	0.000129046	0.00172318	clec-265
WBGene00019426	1.50028	1.31788	cutl-16	0.004718	0.123	0.00175604	0.0136078	cutl-16
WBGene00013898	1.5838	1.38736	ZC443.3	0.0002225	0.009643	1.25206e-06	3.83594e-05	ZC443.3
WBGene00002215	0.748221	0.652601	klc-2	0.017	0.309	3.25933e-05	0.000571267	klc-2
WBGene00003003	1.39146	1.21412	lin-14	2.105e-07	1.755e-05	1.05892e-10	1.0057e-08	lin-14
WBGene00002065	1.26373	1.1003	iff-2	3.177e-05	0.001709	8.91505e-05	0.00127925	iff-2
WBGene00015167	1.56245	1.68437	B0403.3	2.787e-09	3.266e-07	0.007091	0.0391267	B0403.3
WBGene00000516	1.64076	1.7685	cki-1	7.612e-05	0.003684	1.09498e-05	0.000234357	cki-1
WBGene00018853	0.681245	0.733788	sec-22	0.004724	0.123	0.00422572	0.0267559	sec-22
WBGene00011200	0.855821	0.916859	R10E4.3	0.032	0.465	0.0048173	0.0295414	R10E4.3
WBGene00000674	1.39784	1.49672	col-99	0.0007294	0.027	1.25225e-05	0.000260084	col-99
WBGene00002991	0.808194	0.855192	lin-2	0.002679	0.079	0.00103059	0.00888302	lin-2
WBGene00005642	0.898558	0.949348	srp-1	0.000919	0.033	0.00865677	0.0454869	srp-1
WBGene00002979	0.533849	0.566572	lfe-2	0.007472	0.173	0.00887411	0.0463246	lfe-2
WBGene00010473	3.92286	4.32135	hrg-2	1.069e-20	6.662e-18	3.65356e-23	2.92208e-20	hrg-2
WBGene00006757	0.843597	0.929791	unc-18	0.0005763	0.022	0.000119506	0.00161754	unc-18
WBGene00006779	0.813541	0.898402	unc-43	0.0005162	0.02	0.00157704	0.0124817	unc-43
WBGene00014090	0.735717	0.808179	ZK822.2	0.005161	0.133	0.00080387	0.00731474	ZK822.2
WBGene00001757	1.05037	1.16543	gst-9	0.017	0.298	0.00907298	0.0470235	gst-9
WBGene00006839	0.684177	0.759582	unc-115	0.001741	0.056	0.00170988	0.0133316	unc-115
WBGene00003239	0.770313	0.853597	mig-2	0.0007534	0.028	0.00428956	0.0270072	mig-2
WBGene00019479	0.604138	0.659925	K07C11.7	0.008186	0.185	0.00576652	0.0338856	K07C11.7
WBGene00021509	1.07164	1.17121	Y41D4A.7	0.003773	0.103	0.00370339	0.0242467	Y41D4A.7
WBGene00011738	0.823861	0.899176	T12G3.2	6.406e-05	0.003175	0.00024157	0.00287688	T12G3.2
WBGene00003755	1.05364	1.14796	nlp-17	8.807e-05	0.004191	0.00263349	0.018709	nlp-17
WBGene00000103	0.698997	0.761285	akt-2	0.011	0.229	0.00529898	0.0318022	akt-2
WBGene00011305	1.35704	1.47301	R186.1	1.14e-05	0.0006711	1.48059e-05	0.000296977	R186.1
WBGene00022745	1.0212	1.14926	ZK470.2	3.401e-06	0.0002273	0.00252924	0.018138	ZK470.2
WBGene00009532	1.2157	1.35952	ccch-1	9.054e-07	6.764e-05	0.00024943	0.00294052	ccch-1
WBGene00002280	0.79124	0.897628	let-2	0.001577	0.051	0.00341676	0.0227625	let-2
WBGene00018226	0.949425	1.07724	F40B5.2	0.0006575	0.025	0.000470636	0.00485525	F40B5.2
WBGene00019636	0.998084	1.13356	gsto-3	0.001234	0.042	0.00180569	0.0139144	gsto-3
WBGene00021820	0.493521	0.561693	nipa-1	0.013	0.253	0.00323942	0.0218492	nipa-1
WBGene00020838	0.714313	0.823749	trak-1	5.515e-05	0.002784	1.31166e-05	0.000270082	trak-1
WBGene00020852	0.886567	1.02645	nhr-228	0.0004987	0.02	0.000120445	0.00162611	nhr-228
WBGene00004194	0.811852	0.932817	prx-5	0.0005889	0.023	4.55946e-05	0.00073708	prx-5
WBGene00019751	1.21154	1.39342	M03D4.4	0.001503	0.049	0.00413243	0.0263629	M03D4.4
WBGene00018267	1.79066	2.05276	F41C3.1	4.338e-05	0.002243	0.00385921	0.0249552	F41C3.1
WBGene00016354	0.634464	0.757023	rig-6	0.0002598	0.011	0.00956152	0.0490205	rig-6
WBGene00010130	0.612322	0.729444	vha-14	0.0002024	0.008834	0.000186997	0.00233842	vha-14
WBGene00022389	1.18971	1.41359	pde-6	2.89e-08	2.87e-06	4.0323e-05	0.00067123	pde-6
WBGene00006760	0.666651	0.792439	unc-23	0.0004538	0.018	0.00169284	0.0132259	unc-23
WBGene00010724	1.8247	2.16993	K09E9.1	2.047e-21	1.504e-18	1.54825e-09	1.10457e-07	K09E9.1
WBGene00016438	0.84879	1.01436	C35B8.3	9.515e-05	0.004482	0.000174416	0.00221607	C35B8.3
WBGene00006351	0.794917	0.950842	sur-5	2.278e-05	0.001263	1.06729e-05	0.000229985	sur-5
WBGene00007835	1.34083	1.60502	oac-7	0.0001119	0.005171	0.00189043	0.0144284	oac-7
WBGene00006844	0.661711	0.792439	unc-120	0.033	0.472	0.00238823	0.0173064	unc-120
WBGene00012185	1.11269	1.33571	W01F3.2	3.354e-06	0.0002245	0.000733164	0.00683926	W01F3.2
WBGene00022423	1.14967	1.38239	nhr-41	2.364e-05	0.001308	3.42465e-05	0.000595095	nhr-41
WBGene00012989	0.922719	1.11103	Y48C3A.5	0.0006373	0.024	0.000610111	0.00593428	Y48C3A.5
WBGene00011829	0.771428	0.929033	T19A6.4	4.211e-05	0.002188	0.00780355	0.042006	T19A6.4
WBGene00007950	1.05356	1.27023	C35A5.6	3.336e-05	0.001779	3.23471e-05	0.000568262	C35A5.6
WBGene00003518	0.888566	1.07793	nac-2	3.244e-05	0.001739	0.00297194	0.0205467	nac-2
WBGene00009562	0.727288	0.882056	flp-22	0.0003192	0.013	0.00038702	0.00417993	flp-22
WBGene00022410	1.01936	1.23879	Y97E10C.1	3.371e-05	0.001797	1.38881e-05	0.000282318	Y97E10C.1
WBGene00001207	1.4621	1.78073	egl-43	1.471e-06	0.0001051	1.37436e-05	0.000280332	egl-43
WBGene00001169	0.971035	1.1903	eef-1A.2	3.763e-06	0.0002488	0.000822582	0.00744489	eef-1A.2
WBGene00013048	1.4599	1.78701	Y50E8A.5	0.004578	0.12	0.00920874	0.0475351	Y50E8A.5
WBGene00019844	0.52169	0.612588	abts-4	0.006726	0.161	0.00560218	0.0331635	abts-4
WBGene00009225	1.61761	1.90651	fbxa-94	0.001233	0.042	0.00864155	0.0454541	fbxa-94
WBGene00022474	0.945314	1.10232	zig-9	1.85e-06	0.0001297	0.00036756	0.00400965	zig-9
WBGene00001116	0.663008	0.826193	dyc-1	0.027	0.415	0.00123844	0.0103063	dyc-1
WBGene00011692	1.3469	1.68437	T10G3.1	0.0001239	0.005682	3.71558e-05	0.000629213	T10G3.1
WBGene00017430	1.124	1.41359	bcl-11	1.453e-06	0.0001041	8.08673e-05	0.00118046	bcl-11
WBGene00001441	1.20436	1.51299	fkh-9	1.04e-06	7.639e-05	1.21503e-06	3.74515e-05	fkh-9
WBGene00009803	0.817572	1.01221	F47B8.2	0.001325	0.045	0.0028887	0.02005	F47B8.2
WBGene00019967	3.71877	4.59991	cyp-33C8	1.252e-17	5.433e-15	5.5596e-37	2.98422e-33	cyp-33C8
WBGene00008927	0.497856	0.617298	snx-17	0.028	0.424	0.00768259	0.041545	snx-17
WBGene00006815	1.25558	1.55041	unc-83	1.702e-07	1.438e-05	3.25039e-10	2.74405e-08	unc-83
WBGene00002222	1.26523	1.6017	klp-11	2.998e-05	0.001619	4.99079e-06	0.000120764	klp-11
WBGene00045305	0.896841	1.13947	ZC250.4	1.893e-06	0.0001326	1.02292e-05	0.000223659	ZC250.4
WBGene00009403	1.22155	1.56218	F35C11.4	1.466e-06	0.000105	0.000120674	0.00162611	F35C11.4
WBGene00003019	0.623351	0.795767	lin-33	0.0006542	0.025	0.00514841	0.0310581	lin-33
WBGene00010793	0.540697	2.00504	LLC1.2	5.158e-18	2.407e-15	0.00573102	0.0337291	LLC1.2
WBGene00021590	1.09814	3.99023	Y46D2A.2	3.197e-13	7.08e-11	0.00666823	0.0374671	Y46D2A.2
WBGene00011737	0.855883	3.30932	sqst-1	1.019e-13	2.455e-11	0.000381385	0.00413486	sqst-1
WBGene00017478	0.699188	2.71765	F15A8.6	1.228e-08	1.301e-06	0.00187671	0.0143525	cest-26
WBGene00012018	0.711234	2.70797	T25C12.3	1.047e-21	8.174e-19	0.000213192	0.00258395	T25C12.3
WBGene00044396	0.689232	2.95121	ZK1290.14	1.929e-13	4.444e-11	0.00672246	0.0375752	ZK1290.14
WBGene00020340	0.410582	1.67039	T08B1.1	2.152e-13	4.898e-11	0.00954348	0.0489446	T08B1.1
WBGene00020301	0.439732	1.46362	T07D1.2	2.837e-08	2.829e-06	0.00646763	0.0365814	T07D1.2
WBGene00019166	0.8811	2.8986	tat-2	1.016e-16	4.142e-14	0.00073664	0.00685924	tat-2
WBGene00004013	0.650658	2.12102	pha-4	9.302e-07	6.915e-05	0.00414237	0.0263922	pha-4
WBGene00020700	2.69032	8.70922	T22F3.11	3.456e-17	1.448e-14	0.0037066	0.0242469	T22F3.11
WBGene00001149	0.452326	1.57046	bcat-1	2.397e-09	2.836e-07	0.000617734	0.00598284	bcat-1
WBGene00004859	0.841568	2.92372	sma-5	2.943e-15	9.427e-13	3.0733e-05	0.00054431	sma-5
WBGene00017448	0.756261	2.64293	F14B8.6	1.338e-13	3.161e-11	0.000250338	0.00294895	F14B8.6
WBGene00003561	0.876685	3.02503	ncr-1	6.161e-18	2.839e-15	0.000361658	0.00396234	ncr-1
WBGene00018237	0.966129	3.41332	irg-7	3.809e-18	1.811e-15	2.92558e-06	7.67825e-05	irg-7
WBGene00001008	0.581653	2.05346	dlk-1	2.123e-15	7.03e-13	0.0010674	0.00914332	dlk-1
WBGene00006063	0.818317	2.32106	sto-1	4.851e-10	6.45e-08	0.00435518	0.0272575	sto-1
WBGene00003957	0.714201	2.02041	pcp-2	1.175e-12	2.35e-10	0.00975179	0.0497777	pcp-2
WBGene00011672	1.88086	5.36443	cyp-13A5	1.169e-15	4.034e-13	0.000384145	0.00415183	cyp-13A5
WBGene00020158	0.541738	1.57773	T02C5.1	1.38e-10	1.985e-08	0.00701856	0.0388256	T02C5.1
WBGene00019780	0.605134	1.76171	M60.4	6.892e-08	6.328e-06	0.00493683	0.0301164	M60.4
WBGene00011978	0.75529	2.20226	T24B8.4	4.668e-12	8.285e-10	0.000374465	0.00406745	T24B8.4
WBGene00003602	0.649732	2.00036	nhr-3	1.328e-07	1.152e-05	0.00201326	0.015198	nhr-3
WBGene00020954	0.677572	2.08678	W02G9.4	1.342e-06	9.682e-05	0.00276868	0.0194709	W02G9.4
WBGene00015122	0.615189	1.89181	B0302.5	3.625e-12	6.575e-10	0.000516386	0.00524532	B0302.5
WBGene00009798	0.88344	2.71017	F46G10.4	1.167e-13	2.774e-11	0.00112853	0.00956438	F46G10.4
WBGene00021581	1.3623	6.73302	clec-70	2.13e-27	3.511e-24	0.00130558	0.0107085	clec-70
WBGene00045457	1.67812	8.29181	F33H12.7	9.716e-22	7.668e-19	0.00541993	0.0323747	F33H12.7
WBGene00018990	0.452327	2.17887	klf-1	2.978e-13	6.635e-11	0.0076259	0.0413425	klf-1
WBGene00002187	0.499525	2.26724	kgb-1	1.518e-12	2.973e-10	0.00345106	0.0229306	kgb-1
WBGene00016379	0.881555	4.01828	C33H5.13	6.817e-20	3.86e-17	0.00496181	0.0302203	C33H5.13
WBGene00009710	1.89449	8.55828	F44G3.10	2.484e-19	1.355e-16	0.0013114	0.0107434	F44G3.10
WBGene00018398	0.657709	3.01257	sptl-2	2.785e-15	9.063e-13	0.00102543	0.00884866	sptl-2
WBGene00010822	0.67647	3.01489	M01G12.9	4.886e-12	8.631e-10	0.00644221	0.0365147	M01G12.9
WBGene00017553	0.993455	5.77418	nep-8	7.361e-13	1.513e-10	0.0021373	0.0158741	nep-8
WBGene00010904	2.70598	1.16092	ugt-62	3.859e-07	3.082e-05	3.82532e-20	2.15295e-17	ugt-62
WBGene00014088	1.17545	0.508936	ZK809.8	0.044	0.568	7.21082e-14	1.38703e-11	ZK809.8
WBGene00001006	1.12142	0.475085	dlg-1	0.048	0.609	3.63503e-05	0.000619954	dlg-1
WBGene00022608	2.21447	0.967169	madf-9	0.005123	0.132	1.72316e-07	6.96415e-06	madf-9
WBGene00008477	4.53357	1.98076	clec-17	0.033	0.47	1.6487e-05	0.000323274	clec-17
WBGene00017082	1.58349	0.697774	DC2.5	0.002985	0.086	3.29334e-09	2.14788e-07	DC2.5
WBGene00008110	1.39145	0.618239	C46C2.2	0.00731	0.17	1.86143e-06	5.21886e-05	C46C2.2
WBGene00019347	1.71761	0.764686	mbl-1	0.004382	0.116	1.16722e-14	2.68743e-12	mbl-1
WBGene00020592	1.24032	0.570463	ugt-12	0.039	0.529	1.23427e-05	0.000257637	ugt-12
WBGene00017814	1.47244	0.733788	F26A10.2	0.035	0.49	8.15875e-06	0.000185045	F26A10.2
WBGene00000224	1.0227	0.509949	atgp-1	0.044	0.571	2.01501e-05	0.000383711	atgp-1
WBGene00004274	1.72506	0.851999	rab-11.1	0.002927	0.085	3.56948e-15	8.74867e-13	rab-11.1
WBGene00009221	4.25281	2.15898	acs-2	1.008e-05	0.0006026	2.50242e-34	7.60535e-31	acs-2
WBGene00003678	1.40598	0.715454	nhr-88	0.009549	0.207	2.00767e-07	8.04975e-06	nhr-88
WBGene00011095	1.06155	0.506907	gana-1	0.021	0.35	0.00115343	0.00974296	gana-1
WBGene00019428	1.17431	0.56267	dgk-5	0.019	0.326	8.38369e-07	2.70019e-05	dgk-5
WBGene00001038	1.57013	0.757877	dnj-20	0.001178	0.041	1.75346e-23	1.48031e-20	dnj-20
WBGene00006641	1.11064	0.541019	tsp-15	0.026	0.401	0.00281454	0.0196861	tsp-15
WBGene00003254	1.17786	0.574344	mig-23	0.011	0.222	1.03954e-05	0.000226088	mig-23
WBGene00044646	5.6459	2.76638	B0205.14	0.0009677	0.034	6.62806e-36	2.518e-32	B0205.14
WBGene00006599	1.32739	0.755315	tpa-1	0.009197	0.201	1.20482e-11	1.53853e-09	tpa-1
WBGene00010507	1.41094	0.8024	K02E2.6	0.006804	0.162	3.54428e-10	2.97563e-08	K02E2.6
WBGene00010019	2.79061	1.58352	F54B8.4	0.0001468	0.006602	7.19606e-10	5.69538e-08	F54B8.4
WBGene00004056	0.89212	0.508936	pmk-2	0.049	0.616	0.00214372	0.015914	pmk-2
WBGene00010277	0.887977	0.499782	F58G6.7	0.017	0.299	7.33073e-05	0.00108364	F58G6.7
WBGene00017244	0.906732	0.50284	apy-1	0.019	0.323	0.000242679	0.0028833	apy-1
WBGene00018392	1.38373	0.768078	insc-1	0.013	0.259	1.25284e-05	0.000260084	insc-1
WBGene00004727	0.862964	0.480265	sax-1	0.05	0.623	1.25499e-05	0.000260176	sax-1
WBGene00022396	2.37146	1.32539	Y97E10AR.1	5.095e-05	0.0026	6.74738e-07	2.25844e-05	Y97E10AR.1
WBGene00000904	1.08638	0.605968	daf-8	0.044	0.571	1.39152e-05	0.000282318	daf-8
WBGene00003999	1.39851	0.820485	pgp-5	0.001418	0.047	0.000606344	0.00590641	pgp-5
WBGene00004682	0.771704	0.453122	rsd-3	0.031	0.452	4.87431e-05	0.000779684	rsd-3
WBGene00006942	1.81038	1.05658	wrk-1	0.001249	0.043	2.86791e-12	4.1114e-10	wrk-1
WBGene00013554	1.68389	0.97159	Y75B8A.19	0.002224	0.068	1.05603e-05	0.000227946	Y75B8A.19
WBGene00004949	1.8644	1.07587	sox-2	0.0001314	0.005985	1.39223e-09	1.00745e-07	sox-2
WBGene00006999	1.46627	0.797428	zyx-1	0.003755	0.103	5.99449e-12	8.06126e-10	zyx-1
WBGene00019249	1.57085	0.854395	H28G03.1	0.0003088	0.013	1.61006e-10	1.45634e-08	hrpa-2
WBGene00019963	1.84095	0.997834	R08E5.3	0.008216	0.185	1.01353e-08	5.81192e-07	R08E5.3
WBGene00004825	1.48267	0.792439	skr-19	0.001482	0.049	4.9086e-07	1.72664e-05	skr-19
WBGene00014095	0.84393	0.451013	gdh-1	0.038	0.517	0.00259284	0.0184806	gdh-1
WBGene00001123	1.73196	0.916094	dyf-7	0.03	0.446	5.46729e-05	0.000857389	dyf-7
WBGene00016762	2.02193	1.06074	ugt-24	0.001494	0.049	1.69696e-06	4.83807e-05	ugt-24
WBGene00000908	1.3057	0.678973	daf-12	0.003117	0.089	5.07958e-06	0.000122523	daf-12
WBGene00008444	1.63817	0.584963	tbc-14	0.016	0.289	2.16869e-10	1.89399e-08	tbc-14
WBGene00002210	1.456	0.519039	kin-29	0.014	0.264	1.57203e-08	8.53163e-07	kin-29
WBGene00021549	1.46389	0.524064	cdap-2	0.017	0.305	1.61441e-09	1.14105e-07	cdap-2
WBGene00021978	4.70647	1.66721	Y58A7A.4	0.0071	0.166	7.54849e-28	1.14707e-24	Y58A7A.4
WBGene00006369	1.27788	0.447844	sym-4	0.035	0.487	1.05969e-08	6.03109e-07	sym-4
WBGene00014027	1.49129	0.508936	tpk-1	0.022	0.36	0.00437706	0.0273765	tpk-1
WBGene00017563	1.68016	0.577248	F18C5.10	0.033	0.475	6.81495e-10	5.42199e-08	F18C5.10
WBGene00017834	1.92678	0.72334	F26F12.3	0.0003905	0.016	1.0077e-10	9.69178e-09	F26F12.3
WBGene00020556	1.32657	0.496718	pamn-1	0.042	0.556	2.4855e-07	9.70944e-06	pamn-1
WBGene00015328	1.66829	0.629473	C02B10.3	0.003308	0.093	3.27029e-08	1.67325e-06	C02B10.3
WBGene00003369	2.26802	0.83754	mlc-1	0.006504	0.157	6.51783e-22	4.3063e-19	mlc-1
WBGene00011009	5.22715	1.93093	cyp-14A4	0.002699	0.08	3.03398e-05	0.000538603	cyp-14A4
WBGene00016490	1.06327	0.427606	C36E6.2	0.043	0.566	0.000566208	0.00560163	C36E6.2
WBGene00010177	1.60324	0.635987	F57A8.1	0.029	0.431	1.69485e-05	0.000329346	F57A8.1
WBGene00001649	1.3287	0.516015	gob-1	0.017	0.303	8.51527e-06	0.000191701	gob-1
WBGene00003746	3.26923	0.998557	nlp-8	0.0004697	0.019	3.42063e-13	5.90681e-11	nlp-8
WBGene00013921	0.704108	0.442545	best-22	0.028	0.426	0.0071125	0.0392026	best-22
WBGene00003600	1.06853	0.671746	nhr-1	0.025	0.389	8.60691e-06	0.000193191	nhr-1
WBGene00004400	1.09496	0.687956	rom-1	0.037	0.513	0.000225728	0.00271159	rom-1
WBGene00021237	2.31537	1.45786	crtc-1	4.08e-06	0.0002674	7.66488e-16	2.11774e-13	crtc-1
WBGene00016343	1.38713	0.868687	cnnm-3	0.0001541	0.006904	2.38371e-05	0.000441743	cnnm-3
WBGene00015926	1.44078	0.909965	C17H11.6	0.00132	0.045	7.6459e-10	5.99203e-08	C17H11.6
WBGene00018184	1.49812	0.955313	F38E9.1	8.195e-06	0.0005029	1.59526e-05	0.000314863	F38E9.1
WBGene00009380	1.53525	0.980391	F34H10.3	0.001515	0.05	9.40315e-09	5.43309e-07	F34H10.3
WBGene00016913	1.12763	0.716332	lam-2	0.011	0.23	5.56887e-05	0.000868835	lam-2
WBGene00001955	1.64877	1.07724	hlh-11	5.371e-05	0.00272	1.36031e-17	5.74202e-15	hlh-11
WBGene00020649	0.897787	0.587845	sma-10	0.002803	0.082	0.000101358	0.00141814	sma-10
WBGene00021876	1.36666	0.890641	Y54G2A.11	0.001345	0.045	0.00279716	0.0195878	Y54G2A.11
WBGene00001459	0.948055	0.612588	flp-16	0.043	0.565	0.00148534	0.0118712	flp-16
WBGene00013220	1.52282	0.935837	ctl-3	7.93e-05	0.003813	0.000740558	0.00688423	ctl-3
WBGene00021952	1.42616	0.878137	vha-19	1.693e-05	0.000961	6.522e-06	0.00015224	vha-19
WBGene00007396	1.00235	0.620117	tiar-3	0.024	0.386	0.000153348	0.00199502	rnp-9
WBGene00044637	1.26588	0.772308	rft-1	0.000475	0.019	8.70613e-10	6.71565e-08	rft-1
WBGene00009801	1.63247	0.999278	ipla-2	0.00388	0.105	2.45735e-14	5.04621e-12	ipla-2
WBGene00008810	3.04602	1.83471	cyp-13A12	0.0001426	0.006425	1.69388e-09	1.19168e-07	cyp-13A12
WBGene00004235	1.75758	1.0545	ptr-21	7.417e-05	0.003596	1.47377e-18	7.22431e-16	ptr-21
WBGene00009102	1.70179	1.16157	F25B3.5	0.0006271	0.024	2.09289e-07	8.3474e-06	F25B3.5
WBGene00007260	1.68476	1.15186	olrn-1	0.004873	0.126	2.33416e-06	6.32262e-05	olrn-1
WBGene00015404	0.700524	0.476122	nstp-4	0.022	0.354	0.00254009	0.018204	nstp-4
WBGene00017184	1.13265	0.757877	ncam-1	0.037	0.507	0.000517704	0.00525018	ncam-1
WBGene00010947	0.788923	0.526069	M176.11	0.037	0.513	0.00371179	0.0242704	M176.11
WBGene00022010	1.15912	0.819668	catp-7	0.0008394	0.03	4.30331e-07	1.53581e-05	catp-7
WBGene00001685	0.901214	0.637842	gpd-3	0.01	0.218	0.000296851	0.00336136	gpd-3
WBGene00020530	0.875364	0.617298	T15B12.1	0.006756	0.161	0.000425713	0.00449039	T15B12.1
WBGene00003423	0.780836	0.550901	msi-1	0.019	0.325	0.000558033	0.00554602	msi-1
WBGene00021709	1.24538	0.87578	ugt-29	0.0004248	0.017	1.34653e-05	0.000275767	ugt-29
WBGene00016162	0.700814	0.499782	crh-2	0.012	0.245	0.000237367	0.00283228	crh-2
WBGene00001564	1.19059	0.848798	icl-1	0.004365	0.116	3.22257e-05	0.000567441	icl-1
WBGene00023503	2.01	1.43242	F17C11.13	3.501e-05	0.001855	7.75815e-09	4.60519e-07	F17C11.13
WBGene00001452	1.06068	0.752749	flp-9	0.002817	0.083	0.000164066	0.00211822	flp-9
WBGene00002999	1.0254	0.711054	lin-10	0.003454	0.096	5.0904e-07	1.77417e-05	lin-10
WBGene00020230	1.05931	0.736388	nep-2	0.015	0.282	2.66824e-05	0.000483849	nep-2
WBGene00015957	1.80043	1.25822	del-9	0.008254	0.186	0.000250844	0.00295261	del-9
WBGene00004003	1.74004	1.21847	pgp-9	0.0001333	0.006061	2.71399e-09	1.78536e-07	pgp-9
WBGene00003245	1.03054	0.78073	mig-13	0.00172	0.055	0.000971694	0.00848612	mig-13
WBGene00000835	0.752555	0.572405	cuc-1	0.015	0.283	0.00141269	0.0114187	cuc-1
WBGene00001824	1.33017	1.01935	hbl-1	0.003812	0.104	0.00320782	0.0216939	hbl-1
WBGene00003411	1.46699	1.10501	mrp-5	1.773e-05	0.001002	1.65534e-10	1.47968e-08	mrp-5
WBGene00019872	1.20386	0.906121	R04E5.9	0.004409	0.117	0.00016719	0.00214579	R04E5.9
WBGene00021979	3.38656	2.543	Y58A7A.5	1.806e-06	0.0001273	1.60263e-15	3.9924e-13	Y58A7A.5
WBGene00007928	1.25546	0.939603	C34C12.9	0.0006188	0.024	0.00639794	0.0362908	C34C12.9
WBGene00015155	1.30723	0.954569	B0353.1	0.0006868	0.026	1.16426e-05	0.000244837	B0353.1
WBGene00000739	1.25588	0.917623	col-166	0.002019	0.063	0.0018314	0.0140555	col-166
WBGene00001433	0.992532	0.719841	fkb-8	0.017	0.298	0.00391259	0.0252143	fkb-8
WBGene00006662	1.51558	1.09963	twk-7	0.001933	0.061	2.02503e-05	0.000384194	twk-7
WBGene00010755	0.667517	0.492622	vglu-2	0.021	0.348	0.00243111	0.0175668	vglu-2
WBGene00014079	0.876798	0.681674	ZK792.7	0.011	0.229	0.00152602	0.0121285	ZK792.7
WBGene00008622	1.02878	0.799916	F09C8.2	0.00158	0.052	2.09567e-05	0.000395108	F09C8.2
WBGene00000936	1.08972	0.84559	dbl-1	0.022	0.364	0.000303526	0.00342419	dbl-1
WBGene00013415	0.785263	0.607863	ilcr-1	0.029	0.429	0.00152642	0.0121285	ilcr-1
WBGene00003709	1.53076	1.18523	nhr-119	5.525e-05	0.002786	2.60545e-09	1.73118e-07	nhr-119
WBGene00006863	1.10022	0.864731	gyg-1	0.003597	0.1	4.21702e-06	0.00010488	gyg-1
WBGene00010272	0.773779	0.607863	amph-1	0.006394	0.154	1.49617e-05	0.000299155	amph-1
WBGene00000149	1.04383	0.822118	apl-1	0.0003541	0.014	1.53253e-07	6.34559e-06	apl-1
WBGene00005655	0.913979	0.719841	srr-4	0.008728	0.194	0.00172129	0.0133931	srr-4
WBGene00044350	1.108	0.872632	Y73B6BL.44	0.003458	0.097	0.00585828	0.0341213	Y73B6BL.44
WBGene00004910	0.887049	0.698663	snf-11	0.024	0.385	0.00333036	0.022314	snf-11
WBGene00018952	0.987721	0.77989	F56C9.8	0.001204	0.042	0.000356468	0.00392302	F56C9.8
WBGene00015472	0.984032	0.794936	C05D9.3	0.025	0.39	0.00276719	0.0194709	C05D9.3
WBGene00010700	1.3253	1.07929	nipi-3	0.002714	0.08	1.76307e-06	4.99843e-05	nipi-3
WBGene00019515	2.5409	2.08848	ugt-19	1.204e-10	1.752e-08	1.46309e-17	6.00896e-15	ugt-19
WBGene00019205	1.23656	1.01436	kcc-2	3.825e-06	0.0002524	1.59801e-07	6.56306e-06	kcc-2
WBGene00017781	1.20361	0.963474	F25E2.3	0.0007364	0.027	0.00425036	0.0268225	F25E2.3
WBGene00009511	1.17551	0.938098	F37H8.2	0.001359	0.046	4.689e-07	1.65707e-05	F37H8.2
WBGene00044644	4.4625	3.73259	B0205.13	9.974e-13	2.016e-10	5.89146e-37	2.98422e-33	B0205.13
WBGene00006539	2.37715	1.99204	tbb-6	0.002147	0.066	6.55528e-17	2.37176e-14	tbb-6
WBGene00011335	2.27756	1.91724	T01E8.8	2.393e-06	0.0001644	3.28085e-13	5.73055e-11	T01E8.8
WBGene00012259	0.769482	0.639695	sulp-7	0.005511	0.139	0.00451063	0.0280227	sulp-7
WBGene00010127	3.1233	2.59979	F55G11.7	0.001476	0.049	9.58619e-11	9.27846e-09	F55G11.7
WBGene00011674	3.65984	3.03351	cyp-13A8	4.838e-05	0.002476	5.80844e-13	9.45525e-11	cyp-13A8
WBGene00018356	2.56089	0.553852	islo-1	0.042	0.552	6.20095e-12	8.26576e-10	islo-1
WBGene00013717	-1.28246	1.04334	madf-10	0.007358	0.171	0.000987465	0.00860409	madf-10
WBGene00008425	-1.12577	0.913033	D2045.8	0.0007049	0.026	6.41484e-05	0.000978714	D2045.8
WBGene00004999	-0.959997	0.775683	spp-14	0.001283	0.044	2.97348e-05	0.000529719	spp-14
WBGene00021533	-0.879212	0.72334	Y42G9A.3	0.016	0.293	0.000685651	0.00648068	Y42G9A.3
WBGene00000414	-0.681466	0.545968	cec-1	0.031	0.456	2.76372e-05	0.000496424	cec-1
WBGene00011059	-0.97757	0.783247	R06C1.4	0.0002712	0.011	8.00212e-05	0.00116923	R06C1.4
WBGene00194641	-0.948634	0.761285	F47G3.4	0.004341	0.115	0.000315658	0.00354789	F47G3.4
WBGene00001915	-0.624401	0.496718	his-41	0.022	0.354	0.00531032	0.0318457	his-41
WBGene00012489	-1.29872	1.02432	Y19D2B.1	0.04	0.535	0.00923612	0.0476254	Y19D2B.1
WBGene00001774	-0.833131	0.658097	gst-26	0.002897	0.084	6.15275e-05	0.000945371	gst-26
WBGene00015759	-0.89098	0.68437	C14C6.5	0.044	0.574	0.000372615	0.00405606	C14C6.5
WBGene00015783	-0.953146	0.732052	C15B12.1	0.023	0.371	0.00182414	0.0140211	C15B12.1
WBGene00004981	-0.73169	0.564622	spl-1	0.004031	0.109	5.78617e-05	0.000899045	spl-1
WBGene00021548	-0.754057	0.584963	trx-4	0.003997	0.108	0.000635338	0.00611538	trx-4
WBGene00013598	-0.852206	0.614474	vps-28	0.013	0.248	9.18818e-05	0.00131045	vps-28
WBGene00044339	-0.879771	0.639695	nspc-4	0.012	0.246	0.00275842	0.019433	nspc-4
WBGene00001772	-1.4218	1.04684	gst-24	0.013	0.259	2.14978e-06	5.90743e-05	gst-24
WBGene00012810	-1.07223	0.794936	nceh-1	0.006765	0.161	0.00309186	0.0210974	nceh-1
WBGene00008432	-1.1957	1.07724	D2085.7	0.0006892	0.026	0.00201813	0.0152244	D2085.7
WBGene00015050	-1.04034	0.930548	clec-51	8.057e-07	6.062e-05	2.20184e-10	1.91195e-08	clec-51
WBGene00007692	-0.742601	0.659011	C23H4.3	0.002463	0.074	0.0020606	0.0154861	cest-9.1
WBGene00004990	-1.24419	1.10367	spp-5	4.459e-07	3.508e-05	1.31733e-09	9.60004e-08	spp-5
WBGene00020401	-0.968256	0.860764	T10B11.5	0.008499	0.19	7.61158e-05	0.00111971	T10B11.5
WBGene00009984	-1.81833	1.68302	F53F1.6	0.0001403	0.006331	9.88949e-09	5.69245e-07	F53F1.6
WBGene00016655	-0.920037	0.85599	acbp-1	0.001521	0.05	0.000103732	0.00144484	acbp-1
WBGene00044049	-0.693025	0.636915	sfxn-5	0.002218	0.068	0.00415319	0.0264395	sfxn-5
WBGene00019972	-0.805906	0.740712	R09A1.2	0.022	0.359	0.00236898	0.0171915	R09A1.2
WBGene00015057	-1.19979	1.0229	gad-3	2.417e-06	0.0001656	0.000837709	0.00755031	gad-3
WBGene00003234	-0.705591	0.602172	mif-1	0.004925	0.128	0.0058454	0.0340724	mif-1
WBGene00007155	-0.73701	0.624803	B0379.1	0.009011	0.199	0.000219736	0.00264798	B0379.1
WBGene00009237	-0.711928	0.597412	F28H7.3	0.001427	0.047	3.6625e-05	0.000623241	F28H7.3
WBGene00007347	-0.811702	0.705757	C05G5.1	0.0006768	0.025	0.000901254	0.00800436	C05G5.1
WBGene00020808	-0.703365	0.75446	clik-1	0.00705	0.166	0.000572893	0.00565989	clik-1
WBGene00010422	-0.957318	1.0314	H32K16.2	0.003273	0.093	0.00515344	0.031076	H32K16.2
WBGene00011670	-1.43751	1.53456	fbxa-84	1.183e-08	1.261e-06	4.57089e-06	0.000112576	fbxa-84
WBGene00006764	-0.598553	0.638769	unc-27	0.028	0.424	0.000663769	0.00633582	unc-27
WBGene00008492	-1.06603	1.13291	F01D5.1	0.0002676	0.011	0.00181754	0.0139845	F01D5.1
WBGene00015551	-0.672857	0.731183	C06G3.5	0.003333	0.094	8.25378e-06	0.000186922	adah-1
WBGene00022642	-1.14989	1.24853	lipl-5	3.13e-09	3.629e-07	3.16731e-07	1.19135e-05	lipl-5
WBGene00003495	-0.702416	0.761285	mup-2	0.019	0.328	0.000209913	0.00255833	mup-2
WBGene00001501	-0.780329	0.84559	ftn-2	6.368e-05	0.00316	9.57155e-06	0.000210796	ftn-2
WBGene00021796	-1.12226	1.22404	Y52E8A.3	0.0004133	0.017	0.00339259	0.0226278	Y52E8A.3
WBGene00013042	-0.903483	1.00072	cccp-1	0.0007967	0.029	0.000473523	0.00487511	cccp-1
WBGene00001753	-1.50228	1.67129	gst-5	0.0002626	0.011	4.75131e-15	1.14605e-12	gst-5
WBGene00012668	-1.09746	1.12763	Y39B6A.5	0.0003255	0.013	0.000710655	0.00667023	Y39B6A.5
WBGene00021128	-1.16557	1.20101	W10C8.5	1.497e-08	1.566e-06	8.57348e-08	3.84728e-06	W10C8.5
WBGene00003093	-0.982155	1.01436	lys-4	0.001693	0.055	0.000358119	0.00393318	lys-4
WBGene00000977	-1.10341	1.14143	dhs-14	2.262e-05	0.001256	7.08817e-08	3.27392e-06	dhs-14
WBGene00001398	-0.599362	0.623867	fat-6	0.001423	0.047	0.000693771	0.00654816	fat-6
WBGene00008493	-1.25433	1.27679	F01D5.2	2.691e-05	0.00147	0.000917813	0.00812294	F01D5.2
WBGene00015295	-0.74564	0.75873	acl-12	0.0006847	0.026	0.00369775	0.0242307	acl-12
WBGene00022499	-0.699414	0.713696	set-30	0.002902	0.084	0.00245219	0.0177023	set-30
WBGene00012251	-1.00906	0.990592	clec-49	3.22e-05	0.001727	0.00145699	0.0117145	clec-49
WBGene00007810	-0.802277	0.787432	C29F7.1	0.002027	0.063	0.000893063	0.00794466	C29F7.1
WBGene00014172	-0.486378	0.477159	clpp-1	0.01	0.217	0.00779366	0.0419676	clpp-1
WBGene00009165	-0.81019	0.794104	gpx-1	0.001803	0.058	3.16301e-05	0.000558247	gpx-1
WBGene00017262	-0.751713	0.736388	F08F3.4	0.0008052	0.029	7.62536e-06	0.000174922	F08F3.4
WBGene00019437	-1.20638	1.1776	K06A9.3	0.018	0.31	0.000709625	0.00666469	K06A9.3
WBGene00001911	-0.970247	0.943359	his-37	0.0001537	0.006889	0.000298954	0.00338014	his-37
WBGene00018241	-1.03674	1.00504	F40G9.5	0.00129	0.044	3.98097e-05	0.000664048	F40G9.5
WBGene00009649	-1.21403	1.21101	F43C1.5	0.0001063	0.004963	0.000798275	0.00726818	F43C1.5
WBGene00022562	-0.678916	0.679874	ZC204.12	0.002708	0.08	0.000957732	0.00837709	ZC204.12
WBGene00010079	-0.75412	0.726831	F55A11.6	0.004301	0.114	0.000175396	0.00222667	F55A11.6
WBGene00007650	-1.00789	0.970854	ugt-23	3.155e-07	2.556e-05	7.33592e-07	2.41291e-05	ugt-23
WBGene00000066	-0.732093	0.703987	act-4	0.008254	0.186	6.75656e-05	0.00102264	act-4
WBGene00015580	-1.08457	1.03914	cls-1	2.251e-05	0.001252	1.63669e-07	6.70382e-06	cls-1
WBGene00021160	-1.33088	1.26724	gba-4	1.751e-08	1.809e-06	4.20151e-06	0.00010488	gba-4
WBGene00011718	-0.744299	0.708408	T11G6.3	0.002884	0.084	0.000188089	0.00234664	T11G6.3
WBGene00016172	-0.677101	0.641546	C27H5.2	0.011	0.23	0.00713878	0.0393047	C27H5.2
WBGene00011707	-1.17926	1.52957	T11B7.2	0.0002419	0.01	1.85992e-06	5.21886e-05	T11B7.2
WBGene00003711	-1.00031	1.29807	nhr-121	4.239e-05	0.002198	3.81842e-05	0.000642578	nhr-121
WBGene00000789	-0.925287	1.19661	cpz-2	9.507e-07	7.053e-05	2.21251e-05	0.000414055	cpz-2
WBGene00003982	-0.705955	0.921436	pes-9	5.846e-05	0.002925	3.66823e-05	0.000623517	pes-9
WBGene00012930	-0.387146	0.505891	obr-1	0.019	0.329	0.00722217	0.0396219	obr-1
WBGene00009943	-0.920404	1.18142	F52G2.3	9.063e-06	0.0005489	4.42335e-05	0.000720442	F52G2.3
WBGene00000179	-0.480818	0.636915	aqp-11	0.0009773	0.035	0.00812084	0.0433149	aqp-11
WBGene00019805	-1.25439	1.66221	R01B10.3	1.486e-10	2.12e-08	7.65777e-07	2.49181e-05	R01B10.3
WBGene00010337	-0.568428	0.751892	F59F4.2	0.0005649	0.022	0.00297912	0.0205719	serp-1.1
WBGene00002249	-0.68546	0.913799	lap-1	0.0004483	0.018	3.50855e-05	0.000606553	lap-1
WBGene00001243	-0.777809	1.03633	elo-5	7.273e-05	0.003541	8.00311e-07	2.59308e-05	elo-5
WBGene00000114	-0.535889	0.718964	alh-8	0.013	0.255	4.71095e-06	0.000115372	alh-8
WBGene00009459	-1.12743	1.51299	F36A2.12	0.022	0.354	1.24089e-05	0.000258308	F36A2.12
WBGene00018259	-0.923223	1.24062	F41B4.3	0.000281	0.012	1.35211e-05	0.000276537	F41B4.3
WBGene00010041	-1.48581	2.05901	F54C9.3	5.269e-10	6.955e-08	7.72859e-10	5.99203e-08	F54C9.3
WBGene00001244	-0.508388	0.703987	elo-6	0.001202	0.041	0.000996185	0.0086602	elo-6
WBGene00007350	-0.490699	0.678973	sucl-1	0.001998	0.063	0.00260502	0.0185587	sucl-1
WBGene00000831	-0.566927	0.78157	ctl-2	0.002874	0.084	0.00376162	0.0244493	ctl-2
WBGene00016004	-1.33295	1.81721	C18H9.6	3.839e-11	6.047e-09	7.27928e-05	0.00107918	C18H9.6
WBGene00077559	-0.835827	1.18523	R05D7.7	2.969e-05	0.001607	0.00143119	0.0115254	R05D7.7
WBGene00022486	-1.33175	1.89259	fbxa-61	6.793e-06	0.0004257	0.000470153	0.00485356	fbxa-61
WBGene00019674	-1.02725	1.47197	K12C11.3	0.000941	0.034	0.00252687	0.018138	K12C11.3
WBGene00011439	-0.830006	1.16864	T04F3.4	7.926e-06	0.0004888	0.00105648	0.0090651	T04F3.4
WBGene00044903	-0.739678	1.03984	K03H1.13	0.001367	0.046	0.000603781	0.00589005	K03H1.13
WBGene00022781	-0.644871	0.90458	pmt-1	0.0001109	0.00514	4.37272e-07	1.55616e-05	pmt-1
WBGene00014141	-0.736574	1.03984	ZK899.2	1.315e-07	1.142e-05	0.00120065	0.0100469	ZK899.2
WBGene00018174	-0.718687	1.0036	F38B6.4	2.566e-06	0.000175	0.00712668	0.0392523	F38B6.4
WBGene00009857	-1.17333	1.70708	clec-28	0.015	0.274	0.00720224	0.0395824	clec-28
WBGene00012253	-1.27683	1.8476	clec-50	1.049e-13	2.519e-11	2.68875e-09	1.77644e-07	clec-50
WBGene00007394	-0.821035	1.20163	C06H5.6	3.55e-06	0.0002364	4.40647e-05	0.000720008	C06H5.6
WBGene00007550	-1.10195	1.62574	C13C4.6	1.178e-09	1.466e-07	0.00440914	0.0275273	C13C4.6
WBGene00001776	-1.44722	2.14405	gst-28	4.892e-10	6.48e-08	4.19261e-16	1.27422e-13	gst-28
WBGene00016912	-2.07211	3.08848	clec-86	5.811e-11	8.871e-09	3.64516e-18	1.731e-15	clec-86
WBGene00009488	-1.20161	1.84077	oac-20	1.298e-08	1.365e-06	2.34826e-06	6.32698e-05	oac-20
WBGene00003689	-1.24766	1.90804	nhr-99	7.453e-10	9.616e-08	2.36216e-05	0.0004391	nhr-99
WBGene00010983	-0.641838	0.97306	mocs-1	2.382e-05	0.001315	0.00744919	0.0406164	mocs-1
WBGene00017487	-0.923521	1.15963	F15E6.6	4.88e-05	0.002494	1.048e-05	0.000226536	F15E6.6
WBGene00013046	-1.11216	1.3989	Y50E8A.1	0.001292	0.044	0.00281711	0.0196861	Y50E8A.1
WBGene00000781	-1.3268	1.68032	cpr-1	3.883e-06	0.0002559	3.9787e-07	1.45337e-05	cpr-1
WBGene00004423	-0.649153	0.797428	rpl-11.2	0.000739	0.027	0.00119898	0.0100384	rpl-11.2
WBGene00022549	-1.08594	1.33342	ZC196.5	1.048e-06	7.685e-05	1.29767e-06	3.94389e-05	ZC196.5
WBGene00012587	-2.79348	3.44188	Y38E10A.9	1.54e-06	0.0001096	0.000258124	0.00301959	Y38E10A.9
WBGene00008930	-0.642321	0.795767	F18A11.3	0.0005225	0.02	0.00721045	0.0395988	F18A11.3
WBGene00001768	-0.871979	1.07998	gst-20	0.032	0.461	0.000224733	0.00270391	gst-20
WBGene00017667	-0.921995	1.10836	ttr-37	0.0002524	0.011	0.000627275	0.00606752	ttr-37
WBGene00012960	-0.87755	1.04684	Y47H10A.4	0.009077	0.199	0.00905347	0.0469959	Y47H10A.4
WBGene00044570	-1.38168	1.67717	T22B7.8	0.008665	0.193	0.000362559	0.00396649	T22B7.8
WBGene00011374	-0.741321	0.899176	T02D1.8	7.429e-05	0.0036	0.00129586	0.0106501	T02D1.8
WBGene00017335	-1.21827	1.48285	F10D2.10	0.009265	0.202	2.2123e-05	0.000414055	F10D2.10
WBGene00010888	-0.839581	1.01507	dlc-2	0.0001104	0.005133	0.000333272	0.00371019	dlc-2
WBGene00010308	-0.765078	0.889084	F59B2.3	0.043	0.563	0.000301184	0.00340029	F59B2.3
WBGene00015110	-1.22027	1.42653	B0281.3	5.434e-06	0.0003473	5.73082e-08	2.71703e-06	B0281.3
WBGene00007044	-0.692863	0.815575	cpna-5	0.026	0.399	0.00960531	0.0491621	cpna-5
WBGene00010124	-1.05771	1.24489	F55G11.4	3.969e-06	0.0002608	0.00327799	0.0220214	F55G11.4
WBGene00008494	-1.45286	1.71282	F01D5.3	3.901e-11	6.118e-09	6.05093e-09	3.66334e-07	F01D5.3
WBGene00000983	-0.750945	0.866315	dhs-20	0.017	0.308	0.000232984	0.00278335	dhs-20
WBGene00001787	-0.739236	0.844787	gst-39	0.046	0.593	0.00199689	0.0151044	gst-39
WBGene00006530	-1.09777	0.495695	tba-4	0.013	0.252	2.30482e-07	9.07359e-06	tba-4
WBGene00012834	-1.17611	0.528071	Y43F8C.13	0.018	0.316	2.19556e-09	1.50287e-07	Y43F8C.13
WBGene00020382	-1.08873	0.477159	T09B4.8	0.025	0.392	1.84468e-05	0.000354831	T09B4.8
WBGene00022730	-2.67093	1.25096	ZK402.3	0.045	0.579	0.00440448	0.027516	ZK402.3
WBGene00018146	-1.1857	0.553852	F37C4.6	0.015	0.274	5.07464e-11	5.3926e-09	F37C4.6
WBGene00020374	-1.18574	0.402722	T09A12.5	0.044	0.569	1.99219e-05	0.000379841	serp-1.2
WBGene00001945	-1.07471	0.733788	his-71	0.017	0.307	0.000958072	0.00837709	his-71
WBGene00015010	-1.40682	0.967169	ptps-1	6.96e-05	0.003408	2.51153e-09	1.68129e-07	ptps-1
WBGene00019937	-1.13328	0.762136	R07E4.3	0.002481	0.075	0.000580869	0.0057169	R07E4.3
WBGene00020378	-1.72461	1.16092	T09B4.4	9.709e-05	0.00457	1.42418e-06	4.21868e-05	T09B4.4
WBGene00007509	-1.6455	1.11303	C10C5.5	0.000208	0.009046	0.000638009	0.00613176	C10C5.5
WBGene00009973	-0.604121	0.423309	F53C11.3	0.036	0.503	0.0043301	0.0271633	F53C11.3
WBGene00019599	-0.676258	0.447844	acds-10	0.02	0.338	0.00227665	0.0166882	acds-10
WBGene00017374	-0.85972	0.567545	ttr-41	0.021	0.348	2.01885e-05	0.00038396	ttr-41
WBGene00017657	-0.78756	0.518031	F21C10.7	0.041	0.546	0.00345053	0.0229306	F21C10.7
WBGene00010859	-1.44073	0.946357	M04C9.4	0.00121	0.042	1.47729e-10	1.34425e-08	M04C9.4
WBGene00019164	-1.03423	0.664483	H06H21.8	0.0009115	0.033	1.51132e-05	0.000301391	H06H21.8
WBGene00000391	-2.04498	1.2558	cdd-1	4.302e-05	0.002227	7.92292e-24	7.08216e-21	cdd-1
WBGene00018214	-0.792941	0.488515	F39H12.3	0.04	0.538	0.000134543	0.00178249	F39H12.3
WBGene00009636	-1.20994	0.738984	F42F12.4	0.0004732	0.019	2.98908e-07	1.14126e-05	F42F12.4
WBGene00007185	-0.868633	0.530071	nlp-36	0.007928	0.181	0.000560299	0.0055649	nlp-36
WBGene00019068	-0.907456	0.566572	faah-3	0.02	0.338	4.10653e-06	0.000103145	faah-3
WBGene00001451	-0.976967	0.609755	flp-8	0.035	0.487	0.000175966	0.00223203	flp-8
WBGene00021331	-0.810651	0.504875	glrx-10	0.018	0.31	7.94803e-05	0.00116245	glrx-10
WBGene00022194	-0.927444	0.582074	Y71H2B.4	0.042	0.558	0.000643939	0.00617369	Y71H2B.4
WBGene00004195	-1.0939	0.658097	prx-6	0.038	0.517	1.71353e-05	0.000332127	prx-6
WBGene00001843	-0.700997	0.418999	hgo-1	0.038	0.52	5.60405e-06	0.000133269	hgo-1
WBGene00013284	-0.790161	0.468844	daf-22	0.046	0.593	4.23179e-05	0.000697465	daf-22
WBGene00001682	-0.964532	0.520045	gpc-2	0.017	0.308	2.6079e-05	0.000476891	gpc-2
WBGene00011089	-0.892547	0.479231	kmo-1	0.033	0.469	0.000260621	0.00303945	kmo-1
WBGene00017431	-1.06067	0.582074	F13H6.3	0.009553	0.207	0.00018449	0.00230932	cest-33
WBGene00008375	-0.804063	0.442545	D1054.8	0.034	0.479	1.75958e-06	4.99785e-05	D1054.8
WBGene00023489	-1.31793	0.688852	F42A10.9	0.001328	0.045	1.54815e-16	5.22793e-14	F42A10.9
WBGene00008211	-1.51673	0.800745	C49F5.7	0.022	0.355	2.68215e-05	0.000484637	C49F5.7
WBGene00020256	-0.730661	0.414677	T05C3.6	0.045	0.579	0.00254204	0.018204	T05C3.6
WBGene00011558	-0.856071	0.485427	T07A5.5	0.033	0.47	0.00732356	0.0400463	ostf-4
WBGene00007228	-0.982655	0.560715	acs-7	0.02	0.342	0.000886791	0.00789899	acs-7
WBGene00012947	-2.60919	5.29745	Y47H9C.1	1.472e-21	1.114e-18	1.6795e-06	4.80635e-05	Y47H9C.1
WBGene00003773	-0.922315	1.88947	nlt-1	6.347e-13	1.334e-10	8.67474e-07	2.78104e-05	nlt-1
WBGene00010334	-1.03673	2.14991	del-5	2.185e-09	2.598e-07	0.000335199	0.00372891	del-5
WBGene00007833	-1.27466	2.64616	oac-6	3.621e-14	9.561e-12	0.00581526	0.0340284	oac-6
WBGene00011181	-0.583026	1.20664	R09H10.3	1.844e-06	0.0001294	0.00131604	0.0107751	R09H10.3
WBGene00022346	-0.831654	1.66539	pals-17	2.786e-08	2.782e-06	9.53225e-06	0.000210277	pals-17
WBGene00020358	-0.890262	1.78283	math-39	5.671e-09	6.365e-07	0.00130124	0.0106827	math-39
WBGene00018036	-0.694815	1.39067	F35C8.5	1.579e-08	1.648e-06	0.000201176	0.00246936	F35C8.5
WBGene00018145	-0.775143	1.56169	F37C4.5	2.855e-05	0.001551	0.000319384	0.00358182	F37C4.5
WBGene00017727	-1.08972	2.11703	F22H10.3	1.274e-08	1.344e-06	1.24977e-14	2.83455e-12	F22H10.3
WBGene00015966	-0.748618	1.44731	WBGene00015966	9.752e-07	7.22e-05	0.00902016	0.0468777	WBGene00015966
WBGene00012530	-0.553884	1.08202	Y32F6A.5	1.215e-07	1.064e-05	0.00203995	0.0153613	Y32F6A.5
WBGene00002259	-0.788485	1.54151	lbp-7	1.478e-07	1.269e-05	0.002132	0.0158741	lbp-7
WBGene00019492	-0.551767	1.08134	K07E3.4	3.666e-05	0.00193	0.000117018	0.00159318	K07E3.4
WBGene00018724	-1.15823	2.22157	F53A9.1	1.957e-06	0.0001368	5.95718e-05	0.000919973	F53A9.1
WBGene00044291	-0.710406	1.28806	C25F9.10	6.964e-07	5.337e-05	0.00261219	0.0185925	C25F9.10
WBGene00018467	-0.522456	0.941858	sdpn-1	0.0009169	0.033	0.000536324	0.00540156	sdpn-1
WBGene00002257	-1.33949	2.39671	lbp-5	8.536e-20	4.798e-17	6.66099e-07	2.24436e-05	lbp-5
WBGene00000984	-0.597984	1.09559	dhs-21	8.089e-06	0.0004972	0.0078078	0.042014	dhs-21
WBGene00017574	-0.660127	1.24975	F18F11.1	4.146e-06	0.0002712	0.00100752	0.00873375	pxmp-4
WBGene00009898	-1.45532	2.75318	dod-23	1.859e-28	3.284e-25	0.00893814	0.0465789	dod-23
WBGene00001775	-0.479724	0.906121	gst-27	2.092e-05	0.001167	0.00162107	0.0127636	gst-27
WBGene00020460	-0.948382	1.78073	nhr-273	0.0001316	0.005989	0.00781539	0.0420399	nhr-273
WBGene00008669	-0.607117	1.12961	acs-14	9.715e-06	0.000585	3.27097e-05	0.000572646	acs-14
WBGene00004988	-1.05806	1.96864	spp-3	2.948e-15	9.427e-13	5.71092e-07	1.97234e-05	spp-3
WBGene00019057	-0.860702	1.60597	F58F9.3	2.29e-08	2.314e-06	3.1262e-05	0.000553035	F58F9.3
WBGene00016717	-1.0885	2.01757	math-22	2.682e-08	2.689e-06	0.00697846	0.0386883	math-22
WBGene00022610	-0.726169	1.23143	ltah-1.2	1.173e-05	0.0006868	0.00233836	0.0170262	ltah-1.2
WBGene00017536	-0.599004	1.01221	F17A9.4	0.0002272	0.009816	0.000543237	0.00544346	F17A9.4
WBGene00185067	-0.76723	1.28983	Y54G11A.17	0.013	0.256	6.15128e-06	0.000144922	Y54G11A.17
WBGene00016048	-0.555704	0.919149	C24B9.3	0.001681	0.054	0.00582408	0.0340285	C24B9.3
WBGene00007254	-0.810367	1.34255	C01H6.4	7.523e-07	5.725e-05	0.00401215	0.0257252	C01H6.4
WBGene00020813	-0.802698	1.33342	T25G12.6	2.72e-05	0.001484	0.00165365	0.0129624	T25G12.6
WBGene00009512	-0.633979	1.05658	bigr-1	0.0005607	0.022	0.0030042	0.020638	bigr-1
WBGene00023408	-0.705981	1.17568	cex-2	0.011	0.225	0.0090354	0.0469408	cex-2
WBGene00007680	-0.593404	0.991318	maa-1	8.623e-05	0.004111	0.00645947	0.0365579	maa-1
WBGene00000238	-0.558024	0.97673	bar-1	0.0008208	0.03	0.00076261	0.00703311	bar-1
WBGene00002041	-0.968458	1.68302	hum-8	5.693e-10	7.476e-08	4.03714e-05	0.00067123	hum-8
WBGene00018419	-0.526835	0.906891	F44E2.6	0.002374	0.072	0.0044872	0.0279114	F44E2.6
WBGene00001993	-0.436413	0.752749	hpd-1	0.0006368	0.024	0.00495498	0.0301908	hpd-1
WBGene00021060	-0.707039	1.14143	dct-11	9.677e-07	7.172e-05	0.00708972	0.0391267	dct-11
WBGene00015946	-0.933009	1.50386	C18A3.10	0.0002551	0.011	0.000178966	0.0022594	C18A3.10
WBGene00008973	-0.504662	0.811471	F20D1.1	0.001125	0.039	0.00749835	0.0408159	F20D1.1
WBGene00013228	-0.609352	0.987685	Y56A3A.7	6.576e-05	0.003252	0.00303195	0.0207725	Y56A3A.7
WBGene00020952	-0.923689	1.50995	kel-8	0.0001113	0.005156	4.94737e-07	1.7343e-05	kel-8
WBGene00016314	-1.05584	1.7277	C32D5.6	2.038e-09	2.427e-07	1.57936e-05	0.000312907	C32D5.6
WBGene00019962	-0.58258	0.919149	cysl-3	0.002916	0.085	0.00900494	0.0468467	cysl-3
WBGene00017071	-0.637247	0.999278	aagr-1	2.145e-06	0.0001487	0.00585298	0.0341035	aagr-1
WBGene00010383	-0.51942	1.15186	mpst-3	6.018e-08	5.609e-06	0.00655309	0.0369639	mpst-3
WBGene00018725	-2.16688	4.82171	kreg-1	7.263e-14	1.795e-11	0.00876217	0.04582	kreg-1
WBGene00022574	-0.584903	1.32769	ZC239.16	8.232e-05	0.003938	0.00486298	0.0297735	ZC239.16
WBGene00002258	-0.574531	1.30276	lbp-6	2.809e-06	0.0001898	0.00685606	0.0381349	lbp-6
WBGene00000981	-0.621946	1.35558	dhs-18	4.778e-07	3.741e-05	0.00678242	0.0378361	dhs-18
WBGene00019615	-0.674304	1.47145	K10B4.3	9.48e-05	0.004468	0.00195073	0.0148068	K10B4.3
WBGene00010357	-0.740817	1.61164	H03A11.2	7.81e-08	7.118e-06	0.00960311	0.0491621	H03A11.2
WBGene00022178	-0.781737	1.67446	Y71H2AM.13	1.83e-08	1.886e-06	2.85704e-07	1.10472e-05	cest-25
WBGene00014253	-0.624868	1.48491	ZK1320.3	1.471e-09	1.795e-07	0.00472726	0.0290596	ZK1320.3
WBGene00022645	-1.11311	2.62784	ZK6.11	1.287e-16	5.132e-14	1.0603e-07	4.5644e-06	ZK6.11
WBGene00007153	-1.02538	2.3978	clec-41	4.408e-15	1.357e-12	0.000110111	0.00151153	clec-41
WBGene00020191	-0.75515	1.83673	clec-53	6.893e-13	1.437e-10	0.00354434	0.0234003	clec-53
WBGene00009796	-0.957226	2.31701	F46G10.1	1.463e-17	6.275e-15	1.48137e-05	0.000296977	F46G10.1
WBGene00021531	-0.678782	1.66038	Y42G9A.1	5.156e-07	4.031e-05	0.00442087	0.0275892	Y42G9A.1
WBGene00010597	-0.778807	2.16607	K06A4.7	1.414e-10	2.029e-08	0.000467501	0.00483276	K06A4.7
WBGene00018760	-0.756097	2.1127	irg-3	2.291e-11	3.687e-09	0.00450685	0.0280107	irg-3
WBGene00007152	-1.08604	3.06126	clec-225	1.432e-16	5.681e-14	0.000390338	0.00420381	clec-225
WBGene00015382	-0.760144	2.15121	C03B1.14	3.23e-12	5.946e-10	0.000949538	0.00832613	C03B1.14
WBGene00012683	-2.59304	7.12377	asp-17	1.306e-19	7.233e-17	1.39021e-05	0.000282318	asp-17
WBGene00003696	-0.727247	1.95717	nhr-106	2.181e-12	4.16e-10	0.00534109	0.0319918	nhr-106
WBGene00010759	-0.687086	1.83996	cysl-2	1.072e-06	7.837e-05	0.00799412	0.0428043	cysl-2
WBGene00008831	-1.08203	2.76362	F14H3.12	3.715e-14	9.738e-12	2.60227e-06	6.91329e-05	F14H3.12
WBGene00044007	-0.647717	1.64708	ZK1320.13	3.833e-07	3.064e-05	0.00495493	0.0301908	ZK1320.13
WBGene00021448	-0.786935	2.02041	Y39D8A.1	3.992e-09	4.564e-07	0.00426366	0.026884	Y39D8A.1
WBGene00007725	-0.797933	2.04754	C25F9.5	2.433e-06	0.0001665	0.000744099	0.00690735	C25F9.5
WBGene00012407	-0.663111	1.73075	Y7A5A.1	2.96e-10	4.03e-08	0.00248377	0.0178968	Y7A5A.1
WBGene00002273	-0.593175	2.84579	lec-10	1.344e-15	4.617e-13	0.00152684	0.0121285	lec-10
WBGene00001770	-0.828492	4.13718	gst-22	1.205e-14	3.505e-12	0.00416582	0.0264537	gst-22
WBGene00019682	-0.470483	2.47794	K12H4.7	8.819e-19	4.543e-16	0.00262763	0.0186761	K12H4.7
WBGene00000522	-0.739278	4.27784	clc-1	3.978e-27	6.148e-24	0.00218281	0.0161647	clc-1
WBGene00009877	-0.850266	3.38308	F49C12.7	5.273e-24	5.669e-21	0.00113057	0.00957107	F49C12.7
WBGene00008483	-1.01363	4.05996	E04D5.4	5.341e-32	1.524e-28	0.00619046	0.0354848	E04D5.4
WBGene00010928	-1.04488	4.05936	clec-258	1.333e-09	1.641e-07	0.00360274	0.0236861	clec-258
WBGene00005003	-0.887342	3.69677	spp-18	2.5e-36	9.762e-33	7.36754e-05	0.00108802	spp-18
WBGene00015823	-0.63334	2.67807	C16B8.3	3.344e-12	6.125e-10	1.38887e-05	0.000282318	C16B8.3
WBGene00016030	-0.474665	1.95568	C24A1.3	2.289e-06	0.0001577	0.00550446	0.0327509	sel-15
WBGene00012961	-1.32808	5.47148	Y47H10A.5	3.872e-29	7.366e-26	0.00292789	0.0202698	Y47H10A.5
WBGene00010749	-1.13091	4.63854	K10D11.5	2.877e-20	1.68e-17	1.02706e-10	9.81589e-09	K10D11.5
WBGene00021253	-0.884584	3.60644	Y22D7AL.15	1.003e-15	3.493e-13	2.28262e-06	6.21627e-05	Y22D7AL.15
WBGene00021768	-0.497662	2.16928	Y51F10.7	1.687e-13	3.936e-11	0.0059283	0.0343991	Y51F10.7
WBGene00000081	-0.50049	1.77989	ads-1	2.376e-10	3.308e-08	0.000106279	0.00146953	ads-1
WBGene00004058	-0.63927	2.28747	pmp-1	1.081e-14	3.171e-12	0.000465889	0.00482923	pmp-1
WBGene00008255	-0.998501	3.48607	C51E3.10	5.288e-14	1.353e-11	0.00337546	0.0225565	C51E3.10
WBGene00007932	-1.02412	3.59526	zip-5	2.102e-15	6.993e-13	8.80756e-05	0.00126503	zip-5
WBGene00016134	-0.454477	1.68885	C26B9.5	2.397e-14	6.49e-12	0.00645452	0.0365435	C26B9.5
WBGene00003941	-0.53188	2.0115	pbo-1	3.101e-12	5.751e-10	0.00166147	0.0130142	pbo-1
WBGene00077770	-0.840256	2.78492	M04D5.3	5.73e-14	1.446e-11	0.000645408	0.00618387	M04D5.3
WBGene00044418	-0.792679	2.62082	C08G5.7	5.399e-05	0.002732	0.0022898	0.0167577	C08G5.7
WBGene00018488	-0.462216	1.5145	acs-1	3.443e-10	4.653e-08	0.00598032	0.0345934	acs-1
WBGene00011494	-0.869533	2.91934	T05F1.9	4.552e-13	9.82e-11	0.00974745	0.0497755	T05F1.9
WBGene00007392	-0.698101	2.33113	fbxa-156	3.08e-21	2.197e-18	0.00410621	0.0262397	fbxa-156
WBGene00009706	-1.23392	3.77779	argk-1	7.554e-16	2.669e-13	0.00572347	0.0337097	argk-1
WBGene00019779	-0.851101	2.61447	endu-2	3.283e-18	1.592e-15	0.00206998	0.0155218	endu-2
WBGene00009446	-0.762487	2.35219	F35H8.1	0.022	0.36	0.00887267	0.0463246	F35H8.1
WBGene00015913	-0.842183	2.64777	C17F4.7	3.642e-15	1.131e-12	0.00357487	0.0235378	C17F4.7
WBGene00004810	-0.792483	2.36177	skr-4	7.396e-12	1.282e-09	0.00213324	0.0158741	skr-4
WBGene00008486	-0.935276	2.76871	ugt-44	8.943e-19	4.576e-16	0.00129241	0.0106356	ugt-44
WBGene00002054	-0.60263	1.80941	ifb-2	3.756e-16	1.422e-13	0.000564537	0.00559602	ifb-2
WBGene00002269	-0.729008	2.14209	lec-6	2.394e-13	5.415e-11	0.000391924	0.0042179	lec-6
WBGene00004980	0.547912	-0.517024	spk-1	0.032	0.457	0.00134512	0.01096	spk-1
WBGene00011835	0.786284	-0.741575	pgap-1	0.007157	0.168	0.00667462	0.0374686	pgap-1
WBGene00003413	0.662771	-0.625738	mrp-7	0.029	0.437	0.000740703	0.00688423	mrp-7
WBGene00012469	0.774586	-0.729444	Y17G7B.18	0.006628	0.159	0.00568192	0.0335663	Y17G7B.18
WBGene00016562	0.562693	-0.528071	C41D11.3	0.018	0.311	0.00299232	0.0206219	C41D11.3
WBGene00000507	0.657375	-0.613532	cit-1.1	0.007544	0.174	0.00430827	0.0270531	cit-1.1
WBGene00018482	0.773012	-0.720716	F45F2.10	0.005782	0.143	0.000596478	0.00584402	F45F2.10
WBGene00001491	0.572462	-0.526069	frm-4	0.014	0.27	0.00172266	0.0133969	frm-4
WBGene00003030	0.706869	-0.651683	lin-45	0.006091	0.149	0.00138724	0.0112429	lin-45
WBGene00017003	0.606212	-0.593593	D1007.5	0.019	0.328	0.00407206	0.0260543	D1007.5
WBGene00006498	0.871762	-0.849599	ten-1	0.0006297	0.024	0.000740479	0.00688423	ten-1
WBGene00011820	0.745331	-0.715454	T18D3.1	0.016	0.292	0.000821655	0.00744092	T18D3.1
WBGene00011897	0.475214	-0.45628	scpl-4	0.037	0.508	0.00472133	0.0290349	scpl-4
WBGene00000517	0.63728	-0.612588	cki-2	0.006966	0.164	0.00768512	0.041545	cki-2
WBGene00004110	0.77467	-0.742437	pqn-20	0.017	0.307	0.00145244	0.0116841	pqn-20
WBGene00019148	1.17867	-1.12895	H03E18.1	0.002978	0.086	0.00232693	0.0169592	H03E18.1
WBGene00004392	0.722974	-0.631337	rnr-2	0.021	0.352	0.00306981	0.020994	rnr-2
WBGene00018995	0.66474	-0.578214	ccpp-1	0.02	0.34	0.000296309	0.00335895	ccpp-1
WBGene00016200	0.662113	-0.571434	dpff-1	0.009436	0.205	0.00555939	0.0329873	dpff-1
WBGene00022253	0.857807	-0.738984	hrpf-2	0.004941	0.128	1.85946e-06	5.21886e-05	hrpf-2
WBGene00002080	0.612753	-0.543001	xpo-3	0.024	0.381	0.0010063	0.00872818	xpo-3
WBGene00020006	1.01785	-0.898402	set-15	0.0003184	0.013	0.000633009	0.00611132	set-15
WBGene00003025	0.574167	-0.504875	lin-40	0.045	0.585	0.000628993	0.00608026	lin-40
WBGene00006720	0.624777	-0.54893	ubc-25	0.025	0.388	0.000650869	0.00623227	ubc-25
WBGene00004134	1.20896	-1.08406	myrf-1	0.004609	0.121	0.00382258	0.0247604	myrf-1
WBGene00020463	0.673753	-0.605968	cec-6	0.021	0.346	0.00869066	0.0456043	cec-6
WBGene00017546	0.747897	-0.666302	rpa-1	0.013	0.25	0.000103646	0.00144484	rpa-1
WBGene00012907	0.807291	-0.732052	cpt-1	0.005552	0.139	4.25303e-06	0.000105431	cpt-1
WBGene00006311	0.809457	-0.733788	sun-1	0.008616	0.192	0.0095432	0.0489446	sun-1
WBGene00002078	0.772282	-0.696884	xpo-1	0.005326	0.136	0.00284078	0.0197835	xpo-1
WBGene00008032	0.984843	-0.769772	C39E9.8	0.0007525	0.028	4.88794e-05	0.000781043	C39E9.8
WBGene00022775	0.78558	-0.613532	ZK616.5	0.03	0.442	0.00348858	0.0230902	ZK616.5
WBGene00006957	0.616928	-0.480265	wsp-1	0.031	0.454	0.00553209	0.0328766	wsp-1
WBGene00016124	0.518882	-0.40163	dnc-4	0.035	0.487	0.00874029	0.0457557	dnc-4
WBGene00000423	0.940615	-0.7433	ced-9	0.011	0.23	0.00736786	0.0402451	ced-9
WBGene00012316	0.678115	-0.536053	ctps-1	0.045	0.579	0.000586005	0.00574883	ctps-1
WBGene00019871	0.953749	-0.752749	R04E5.8	0.003729	0.103	3.73047e-06	9.49552e-05	R04E5.8
WBGene00021049	0.639065	-0.505891	W05H9.2	0.046	0.588	0.00112567	0.00955012	W05H9.2
WBGene00010622	0.561897	-0.444667	K07A12.4	0.04	0.538	0.00274675	0.0193867	K07A12.4
WBGene00018572	1.52352	-1.20977	lin-42	0.049	0.617	4.26364e-05	0.000701341	lin-42
WBGene00003397	0.798479	-0.627607	mom-5	0.01	0.215	0.00228317	0.0167205	mom-5
WBGene00010537	0.778117	-0.624803	mys-2	0.016	0.295	0.00519448	0.0312863	mys-2
WBGene00005024	0.997401	-0.795767	sqv-6	0.001331	0.045	3.51554e-05	0.000607069	sqv-6
WBGene00044651	0.828146	-0.67084	egrh-3	0.013	0.249	0.00170694	0.0133155	egrh-3
WBGene00000146	0.930969	-0.75446	ape-1	0.006819	0.162	1.43561e-07	5.96052e-06	ape-1
WBGene00018285	0.565176	-0.459432	smk-1	0.04	0.533	0.00297966	0.0205719	smk-1
WBGene00013947	1.21695	-0.982583	ZK228.4	0.001002	0.035	8.4121e-09	4.91655e-07	ZK228.4
WBGene00007907	0.563847	-0.455229	C34B4.2	0.044	0.574	0.00101193	0.00875367	C34B4.2
WBGene00003599	0.647216	-0.528071	nhl-3	0.032	0.46	0.00597573	0.0345932	nhl-3
WBGene00019259	0.877504	-0.721591	H34C03.2	0.00527	0.135	0.0012015	0.0100485	H34C03.2
WBGene00016202	0.878347	-0.727703	kle-2	0.00473	0.123	0.00232024	0.0169186	kle-2
WBGene00019787	0.880236	-0.730314	M70.5	0.002823	0.083	0.00139561	0.0112927	M70.5
WBGene00001827	0.792537	-0.655352	hcf-1	0.01	0.217	0.00157692	0.0124817	hcf-1
WBGene00010631	0.698061	-0.582074	cash-1	0.016	0.289	0.00108399	0.00925407	cash-1
WBGene00002169	0.84389	-0.702214	isw-1	0.00416	0.111	5.3066e-05	0.000838245	isw-1
WBGene00004893	1.18912	-1.00576	sms-2	0.00262	0.078	0.000383703	0.00415139	sms-2
WBGene00021465	0.792784	-0.669027	ekl-7	0.048	0.603	0.00617453	0.0354202	ekl-7
WBGene00006445	1.18799	-0.997112	tag-68	0.011	0.227	0.00165399	0.0129624	tag-68
WBGene00009533	1.31429	-0.980391	F38B7.2	0.011	0.231	0.00223783	0.0164758	F38B7.2
WBGene00012167	0.59359	-0.444667	tofu-5	0.048	0.61	0.00430768	0.0270531	tofu-5
WBGene00002717	0.787339	-0.583038	let-526	0.023	0.373	4.84112e-05	0.00077601	let-526
WBGene00016115	0.954931	-0.706641	mdt-26	0.007527	0.174	3.87419e-06	9.76322e-05	mdt-26
WBGene00007352	0.565985	-0.43082	cdc-48.1	0.043	0.559	0.00332264	0.0222917	cdc-48.1
WBGene00022750	1.01698	-0.731183	tres-1	0.001205	0.042	8.31523e-06	0.000187754	tres-1
WBGene00008735	0.76252	-0.547943	F13D2.1	0.011	0.223	0.00179384	0.0138372	F13D2.1
WBGene00021597	0.903945	-0.650765	spsb-1	0.005392	0.137	0.000289835	0.0033016	spsb-1
WBGene00017028	1.0443	-0.75446	dex-1	0.041	0.548	0.00478976	0.0294009	dex-1
WBGene00003231	1.30927	-0.946357	mex-6	0.006214	0.151	0.00538946	0.0322307	mex-6
WBGene00009930	1.21482	-0.878921	F52D10.2	0.004214	0.113	1.46023e-05	0.000293902	F52D10.2
WBGene00001596	0.824968	-0.602172	gld-2	0.017	0.299	0.000394951	0.00423847	gld-2
WBGene00006993	0.648982	-0.474047	zyg-8	0.036	0.502	0.000131903	0.00175516	zyg-8
WBGene00012206	0.673764	-0.492622	W02B12.11	0.018	0.321	0.0017414	0.0135288	W02B12.11
WBGene00022300	1.05868	-0.773996	Y76B12C.6	0.01	0.216	0.000213572	0.00258395	Y76B12C.6
WBGene00020827	0.857415	-0.624803	T26A8.4	0.014	0.262	0.00243907	0.0176161	T26A8.4
WBGene00004377	0.820168	-0.597412	rme-6	0.009018	0.199	0.000601883	0.00589005	rme-6
WBGene00016902	1.00821	-0.733788	C53D5.1	0.006692	0.16	0.000105595	0.00146274	C53D5.1
WBGene00010408	0.769059	-0.526069	mboa-2	0.029	0.432	3.34397e-05	0.00058341	mboa-2
WBGene00004060	0.752267	-0.517024	pmp-3	0.019	0.328	0.000636691	0.00612351	pmp-3
WBGene00003598	1.08484	-0.752749	nhl-2	0.007581	0.175	3.29355e-06	8.5847e-05	nhl-2
WBGene00003185	0.906966	-0.629473	mek-1	0.012	0.236	0.00118712	0.00996105	mek-1
WBGene00006781	0.695819	-0.483364	unc-45	0.032	0.46	0.000276998	0.00319125	unc-45
WBGene00004771	1.42299	-0.9855	sem-2	0.021	0.346	2.88092e-06	7.57414e-05	sem-2
WBGene00007514	0.686078	-0.475085	catp-8	0.04	0.535	9.00191e-08	4.01153e-06	catp-8
WBGene00006364	0.722807	-0.50284	syd-2	0.04	0.534	0.00220646	0.0163001	syd-2
WBGene00009262	0.785039	-0.546956	F30A10.3	0.018	0.317	0.00311178	0.0211953	F30A10.3
WBGene00011206	0.864588	-0.608809	R10E4.11	0.022	0.353	0.00249593	0.0179499	R10E4.11
WBGene00018681	0.980255	-0.690641	denn-4	0.003893	0.106	1.00599e-07	4.40547e-06	denn-4
WBGene00006499	0.745991	-0.526069	tag-153	0.029	0.437	0.00210092	0.0156652	tag-153
WBGene00017699	0.864257	-0.609755	flcn-1	0.014	0.267	0.00374841	0.0244467	flcn-1
WBGene00022722	0.758009	-0.531069	tomm-70	0.024	0.376	0.00031812	0.00357027	tomm-70
WBGene00004042	1.07714	-0.75446	plk-1	0.014	0.265	0.000157624	0.00204049	plk-1
WBGene00022182	0.792502	-0.563646	swsn-3	0.026	0.4	3.74581e-05	0.000633163	swsn-3
WBGene00013212	0.844444	-0.60027	Y54G11A.1	0.03	0.439	0.00342807	0.0228236	Y54G11A.1
WBGene00000387	1.47173	-1.04544	cdc-25.2	0.00875	0.194	3.71961e-06	9.48377e-05	cdc-25.2
WBGene00021934	0.844149	-0.598365	cct-8	0.011	0.23	0.00010892	0.00149787	cct-8
WBGene00019074	1.07389	-0.715454	cpd-1	0.001637	0.053	0.000290938	0.00331151	cpd-1
WBGene00011662	0.714626	-0.476122	T09F3.2	0.025	0.395	0.000371828	0.00405329	T09F3.2
WBGene00018953	0.716111	-0.477159	F56C9.10	0.03	0.441	0.00258379	0.0184421	F56C9.10
WBGene00004880	0.794697	-0.530071	smg-2	0.024	0.382	0.0031639	0.0214541	smg-2
WBGene00022158	1.19805	-0.801573	Y71G12B.23	0.011	0.231	9.11841e-05	0.00130351	Y71G12B.23
WBGene00044061	0.793192	-0.525067	tbc-12	0.008396	0.188	0.000635048	0.00611538	tbc-12
WBGene00021443	0.719253	-0.487486	Y39A3CL.7	0.033	0.469	0.00011525	0.00157353	Y39A3CL.7
WBGene00000254	0.647187	-0.438293	bli-4	0.048	0.607	4.55427e-05	0.000737026	bli-4
WBGene00000090	0.945797	-0.639695	age-1	0.018	0.313	0.000126712	0.00169799	age-1
WBGene00000289	0.918067	-0.623867	cam-1	0.019	0.325	8.27527e-06	0.00018713	cam-1
WBGene00044916	0.841476	-0.571434	F40F8.11	0.007254	0.169	0.00046082	0.00477994	F40F8.11
WBGene00009234	0.907364	-0.6107	F28H6.6	0.005461	0.138	0.00279061	0.0195579	F28H6.6
WBGene00016624	0.611239	-0.411426	hrpl-1	0.044	0.57	0.000750678	0.00696417	hrpl-1
WBGene00019629	0.667429	-0.449957	cid-1	0.041	0.543	0.00264071	0.0187515	cid-1
WBGene00016138	1.38036	-0.927517	flh-2	0.00723	0.169	3.2809e-05	0.000573724	flh-2
WBGene00001161	0.804137	-0.526069	efl-1	0.024	0.379	0.00126458	0.0104677	efl-1
WBGene00020031	0.760391	-0.49774	suco-1	0.02	0.334	0.00920923	0.0475351	suco-1
WBGene00001582	0.654012	-0.427606	gfi-2	0.038	0.517	0.000707209	0.00665433	gfi-2
WBGene00004302	0.782989	-0.512985	ran-1	0.022	0.353	0.00032619	0.00364318	ran-1
WBGene00010975	0.917489	-0.598365	R01H10.7	0.034	0.483	0.000692378	0.00653908	R01H10.7
WBGene00019399	0.690621	-0.447844	K04F10.7	0.043	0.564	0.00258565	0.0184468	K04F10.7
WBGene00012990	1.1292	-0.731183	sam-10	0.007711	0.177	8.92846e-06	0.000199232	sam-10
WBGene00007312	0.794595	-0.425459	C04H5.1	0.03	0.44	0.0018143	0.0139666	C04H5.1
WBGene00007732	1.2184	-0.651683	spe-44	0.011	0.229	1.35727e-06	4.08417e-05	spe-44
WBGene00019766	1.35863	-0.724214	M4.1	0.004947	0.128	1.30541e-06	3.95159e-05	M4.1
WBGene00003919	1.02538	-0.543991	par-4	0.032	0.465	4.05975e-05	0.000672758	par-4
WBGene00045275	1.80214	-0.970854	F18E3.12	0.009103	0.2	8.27108e-13	1.29575e-10	F18E3.12
WBGene00015567	1.04288	-0.561693	bath-44	0.011	0.229	1.33295e-05	0.000273724	bath-44
WBGene00022369	1.06022	-0.569491	Y92H12BR.3	0.019	0.328	3.78976e-08	1.90063e-06	Y92H12BR.3
WBGene00006577	0.856465	-0.463622	tlf-1	0.035	0.495	0.000420191	0.00444653	tlf-1
WBGene00015007	0.838887	-0.454176	ain-2	0.026	0.399	6.27255e-08	2.92385e-06	ain-2
WBGene00010233	0.967663	-0.524064	rbm-17	0.01	0.216	0.000326294	0.00364318	rbm-17
WBGene00000403	0.949674	-0.512985	casy-1	0.03	0.446	0.000524222	0.00529659	casy-1
WBGene00010002	1.00804	-0.54893	F53F8.5	0.022	0.361	0.00202775	0.0152846	F53F8.5
WBGene00012977	1.05833	-0.580145	Y48A6C.4	0.008474	0.19	1.43378e-07	5.96052e-06	Y48A6C.4
WBGene00018073	1.10007	-0.607863	F35H10.10	0.015	0.277	0.00019406	0.00240141	F35H10.10
WBGene00021752	1.30973	-0.721591	xpd-1	0.00448	0.118	9.21667e-08	4.07141e-06	xpd-1
WBGene00019600	1.41316	-0.735522	rga-3	0.019	0.325	6.86007e-05	0.00103521	rga-3
WBGene00004314	1.03999	-0.54201	rbc-2	0.026	0.401	1.47967e-05	0.000296977	rbc-2
WBGene00016937	1.21126	-0.629473	tag-294	0.036	0.505	1.87139e-05	0.000359061	tag-294
WBGene00018578	1.23392	-0.640621	F47G3.3	0.03	0.442	0.00114475	0.00968037	F47G3.3
WBGene00011329	0.845589	-0.436162	zipt-9	0.032	0.462	0.000268464	0.00311365	zipt-9
WBGene00001709	0.978864	-0.516015	grk-2	0.031	0.451	3.86064e-05	0.000646816	grk-2
WBGene00020403	0.892442	-0.467801	hrde-4	0.044	0.57	0.000574613	0.00566633	hrde-4
WBGene00003882	1.0914	-0.617298	orc-2	0.004291	0.114	7.18401e-05	0.00106923	orc-2
WBGene00015695	1.05788	-0.598365	ugt-26	0.012	0.233	0.000190548	0.0023681	ugt-26
WBGene00017766	0.918307	-0.520045	peli-1	0.048	0.604	3.55795e-05	0.000613691	peli-1
WBGene00004684	0.97083	-0.550901	rsd-6	0.015	0.274	0.000421112	0.00445318	rsd-6
WBGene00004732	1.28607	-0.733788	sax-7	0.005206	0.133	2.4973e-16	8.24976e-14	sax-7
WBGene00003965	1.24869	-0.697774	pdk-1	0.023	0.366	0.000219142	0.00264293	pdk-1
WBGene00021906	1.17659	-0.657183	Y55B1AR.2	0.014	0.262	6.52354e-09	3.90282e-07	Y55B1AR.2
WBGene00012317	1.28846	-0.720716	ztf-6	0.04	0.54	6.69248e-05	0.00101395	ztf-6
WBGene00002845	1.04967	-0.586885	let-711	0.031	0.451	2.00388e-06	5.56029e-05	let-711
WBGene00000838	1.19156	-0.667211	cul-3	0.00669	0.16	4.69563e-08	2.30177e-06	cul-3
WBGene00004215	0.942126	-0.529071	ptp-3	0.014	0.27	0.000165601	0.00213389	ptp-3
WBGene00002214	1.15348	-0.641546	klc-1	0.014	0.272	0.000577341	0.00568954	klc-1
WBGene00019943	0.911784	-0.524064	R07G3.7	0.018	0.321	0.00343337	0.022843	R07G3.7
WBGene00019334	0.714773	-0.410341	K02F3.12	0.046	0.587	0.000522184	0.00528181	K02F3.12
WBGene00010139	0.752429	-0.435095	F56A8.3	0.033	0.474	0.000727984	0.00681605	F56A8.3
WBGene00012714	0.723992	-0.449957	abce-1	0.038	0.519	1.01625e-05	0.000222521	abce-1
WBGene00022351	1.55293	-0.964953	Y82E9BR.19	0.0002371	0.01	1.97325e-09	1.36298e-07	Y82E9BR.19
WBGene00009276	0.732008	-0.453122	F30F8.9	0.025	0.388	6.30898e-06	0.00014795	F30F8.9
WBGene00001258	0.919029	-0.574344	emb-4	0.022	0.358	2.909e-07	1.11912e-05	emb-4
WBGene00003476	0.81925	-0.511974	mtm-3	0.019	0.329	0.00147011	0.0117888	mtm-3
WBGene00000871	1.26765	-0.794936	cye-1	0.003791	0.104	0.00018159	0.00228175	cye-1
WBGene00002061	0.932785	-0.572405	ife-3	0.03	0.446	0.000781785	0.00715685	ife-3
WBGene00006579	0.879651	-0.540027	tlk-1	0.032	0.459	5.37956e-05	0.000846251	tlk-1
WBGene00018769	0.770054	-0.473008	mnat-1	0.019	0.328	0.000835106	0.00753828	mnat-1
WBGene00008708	1.05958	-0.649845	F11E6.4	0.029	0.434	0.00283964	0.0197835	F11E6.4
WBGene00000382	0.95911	-0.605968	cdc-6	0.009834	0.211	0.000383832	0.00415139	cdc-6
WBGene00010198	1.14333	-0.724214	spat-1	0.003372	0.095	0.000530098	0.00534885	spat-1
WBGene00004214	0.983952	-0.624803	ptp-2	0.017	0.302	2.06635e-05	0.000390551	ptp-2
WBGene00001194	1.00275	-0.636915	egl-27	0.006264	0.152	3.86469e-07	1.42543e-05	egl-27
WBGene00008878	0.86969	-0.552869	ppfr-1	0.017	0.306	1.62253e-05	0.000318965	ppfr-1
WBGene00000462	1.07591	-0.682573	ceh-41	0.021	0.343	0.00696061	0.0386457	ceh-41
WBGene00014015	0.880492	-0.561693	panl-3	0.018	0.322	7.99511e-06	0.000182038	panl-3
WBGene00007532	1.33652	-0.786596	WBGene00007532	0.009693	0.208	0.00752513	0.040913	WBGene00007532
WBGene00006493	0.810046	-0.475085	ivns-1	0.02	0.336	0.000574297	0.00566633	ivns-1
WBGene00003150	1.26869	-0.740712	mbk-2	0.004315	0.115	5.57792e-08	2.66727e-06	mbk-2
WBGene00002251	0.835324	-0.496718	lat-1	0.041	0.544	0.000128669	0.00171966	lat-1
WBGene00013530	0.891502	-0.530071	ntl-11	0.019	0.323	8.63061e-06	0.000193438	ntl-11
WBGene00013140	0.84501	-0.501821	mop-25.2	0.032	0.464	0.000492999	0.00503469	mop-25.2
WBGene00012718	0.964049	-0.571434	dhhc-8	0.019	0.326	0.000425373	0.00449039	dhhc-8
WBGene00022168	0.849897	-0.515006	Y71H2AM.3	0.026	0.404	0.00121955	0.0101825	Y71H2AM.3
WBGene00003161	0.840535	-0.507921	mdf-2	0.047	0.601	0.000653028	0.00624507	mdf-2
WBGene00011449	0.81852	-0.49774	T04H1.2	0.027	0.413	0.00186592	0.0142916	T04H1.2
WBGene00015660	1.88883	-1.13685	catp-3	0.00278	0.082	2.77716e-05	0.00049825	catp-3
WBGene00013225	0.752443	-0.452068	Y56A3A.2	0.04	0.537	0.00229046	0.0167577	Y56A3A.2
WBGene00006517	0.874611	-0.524064	madd-3	0.043	0.561	7.63182e-06	0.000174922	madd-3
WBGene00021474	1.29651	-0.551885	dot-1.1	0.019	0.326	4.20889e-11	4.60132e-09	dot-1.1
WBGene00007637	1.19466	-0.500802	dhhc-7	0.036	0.504	9.33226e-05	0.00132784	dhhc-7
WBGene00001678	1.47951	-0.641546	gpa-16	0.013	0.252	4.78151e-08	2.32884e-06	gpa-16
WBGene00014115	2.02388	-0.871844	gld-4	0.002704	0.08	1.26607e-17	5.49691e-15	gld-4
WBGene00019362	1.42296	-0.631337	cdk-2	0.035	0.496	4.69577e-06	0.000115278	cdk-2
WBGene00006888	1.30198	-0.57628	vbh-1	0.028	0.425	3.9332e-12	5.53416e-10	vbh-1
WBGene00019010	1.68937	-0.745883	glo-2	0.023	0.371	0.000804934	0.00732004	glo-2
WBGene00017066	1.58894	-0.751892	maco-1	0.005986	0.147	2.20951e-08	1.16179e-06	maco-1
WBGene00003622	1.56011	-0.732052	nhr-23	0.015	0.278	1.74033e-09	1.21312e-07	nhr-23
WBGene00018364	1.08125	-0.500802	dagl-2	0.021	0.343	2.45973e-08	1.28007e-06	dagl-2
WBGene00018897	1.39608	-0.648005	zipt-2.4	0.005482	0.138	4.40421e-08	2.17294e-06	zipt-2.4
WBGene00000417	1.77204	-0.809003	ced-3	0.008249	0.186	0.00016397	0.00211822	ced-3
WBGene00021689	1.30659	-0.595504	Y48G8AL.10	0.027	0.416	0.00492882	0.030095	Y48G8AL.10
WBGene00022493	1.23351	-0.559737	mrpl-45	0.021	0.348	2.31815e-11	2.77374e-09	mrpl-45
WBGene00000900	1.16428	-0.529071	daf-4	0.038	0.519	3.94671e-08	1.95994e-06	daf-4
WBGene00021714	1.26783	-0.58111	cyh-1	0.019	0.328	6.47423e-05	0.000986784	cyh-1
WBGene00010131	1.26478	-0.580145	F55H2.5	0.008981	0.198	3.83348e-06	9.69277e-05	F55H2.5
WBGene00006958	1.09947	-0.504875	wve-1	0.027	0.416	4.12326e-07	1.48477e-05	wve-1
WBGene00000376	1.73371	-0.78073	ccr-4	0.001858	0.059	2.6704e-21	1.69081e-18	ccr-4
WBGene00006829	1.41402	-0.708408	unc-101	0.00374	0.103	6.12587e-10	4.95152e-08	unc-101
WBGene00016739	1.34454	-0.673556	pitr-1	0.011	0.225	1.09177e-08	6.1905e-07	pitr-1
WBGene00003012	1.41403	-0.707525	lin-26	0.003786	0.104	1.80612e-13	3.30672e-11	lin-26
WBGene00017920	1.14067	-0.572405	jmjd-1.2	0.026	0.4	6.7447e-11	6.92516e-09	jmjd-1.2
WBGene00007956	1.36744	-0.682573	trpp-9	0.023	0.369	8.54779e-07	2.74613e-05	trpp-9
WBGene00016704	1.70311	-0.850399	hosl-1	0.005633	0.141	6.26462e-10	5.03689e-08	hosl-1
WBGene00000898	1.14763	-0.57918	daf-2	0.02	0.332	2.39748e-09	1.61921e-07	daf-2
WBGene00022193	1.20563	-0.607863	ppfr-4	0.01	0.217	4.79274e-09	3.00952e-07	ppfr-4
WBGene00016264	0.794948	-0.404903	C30F12.5	0.043	0.563	0.00700337	0.038784	C30F12.5
WBGene00001648	0.805316	-0.409255	goa-1	0.042	0.558	6.92407e-05	0.00104176	goa-1
WBGene00013160	0.947013	-0.467801	Y53F4B.13	0.039	0.527	1.32396e-07	5.5731e-06	Y53F4B.13
WBGene00013674	1.22217	-0.604071	Y105E8A.14	0.026	0.404	2.46275e-07	9.64536e-06	Y105E8A.14
WBGene00015485	1.17432	-0.58111	C05D11.8	0.025	0.395	1.19029e-05	0.00024914	C05D11.8
WBGene00004047	1.01427	-0.498761	plx-1	0.034	0.486	1.23914e-06	3.81172e-05	plx-1
WBGene00010480	1.13398	-0.554834	tasp-1	0.02	0.335	0.000269057	0.0031163	tasp-1
WBGene00000564	1.32788	-0.648926	cnk-1	0.016	0.292	1.56989e-06	4.54501e-05	cnk-1
WBGene00013260	1.01163	-0.485427	rsr-2	0.034	0.479	1.41008e-08	7.70774e-07	rsr-2
WBGene00013419	1.52271	-0.730314	Y65A5A.2	0.016	0.286	3.3625e-06	8.7123e-05	Y65A5A.2
WBGene00000459	1.27701	-0.6107	ceh-38	0.012	0.24	1.35922e-07	5.7057e-06	ceh-38
WBGene00010011	2.41038	-1.16607	F53H4.6	0.004323	0.115	0.00208459	0.0155893	F53H4.6
WBGene00021936	1.49828	-0.593593	zipt-15	0.018	0.32	1.17614e-08	6.59508e-07	zipt-15
WBGene00004905	2.20236	-0.867106	snf-6	0.001338	0.045	8.32252e-14	1.56135e-11	snf-6
WBGene00015766	1.36371	-0.54498	C14C11.2	0.045	0.583	0.000271433	0.00314143	C14C11.2
WBGene00021410	2.34319	-0.936591	Y38C1BA.1	0.00701	0.165	0.00390395	0.0251802	Y38C1BA.1
WBGene00020798	1.49309	-0.614474	T25D3.4	0.00751	0.174	1.41057e-07	5.88875e-06	T25D3.4
WBGene00022449	1.81787	-0.745022	WBGene00022449	0.039	0.526	0.000684627	0.00647796	WBGene00022449
WBGene00015143	1.43979	-0.595504	rbm-26	0.025	0.393	4.03352e-11	4.47397e-09	rbm-26
WBGene00020269	1.19012	-0.491597	erfa-1	0.037	0.509	1.71334e-12	2.47962e-10	erfa-1
WBGene00016796	1.88465	-0.725087	cec-2	0.007021	0.165	1.42887e-06	4.22433e-05	cec-2
WBGene00003026	2.83487	-1.08678	lin-41	0.004042	0.109	9.62359e-20	5.04276e-17	lin-41
WBGene00008166	1.53851	-0.586885	saps-1	0.01	0.217	3.14463e-11	3.59292e-09	saps-1
WBGene00015686	1.41968	-0.54893	C10G11.6	0.022	0.361	3.53226e-08	1.78326e-06	C10G11.6
WBGene00009629	1.52675	-0.578214	sprr-2	0.038	0.514	0.000268623	0.00311365	sprr-2
WBGene00021753	1.40199	-0.522056	Y50D7A.3	0.017	0.305	1.32175e-10	1.22471e-08	Y50D7A.3
WBGene00013024	1.37911	-0.506907	cept-2	0.022	0.357	4.21105e-06	0.00010488	cept-2
WBGene00001510	1.32959	-0.474047	fzr-1	0.036	0.499	1.60912e-09	1.14105e-07	fzr-1
WBGene00010427	1.40797	-0.498761	hpo-11	0.014	0.265	1.4395e-14	3.08841e-12	hpo-11
WBGene00012117	1.66714	-0.60027	T28B11.1	0.019	0.322	1.38755e-14	3.05584e-12	T28B11.1
WBGene00018008	1.11262	-0.399445	vpr-1	0.049	0.619	2.42677e-06	6.51224e-05	vpr-1
WBGene00021238	1.65094	-0.57628	gap-3	0.027	0.416	1.63399e-10	1.46924e-08	gap-3
WBGene00012663	2.30957	-0.808179	hex-3	0.006261	0.152	8.17516e-20	4.43678e-17	hex-3
WBGene00012976	1.76191	-0.619178	sup-35	0.018	0.316	1.26533e-12	1.8851e-10	sup-35
WBGene00003221	1.36402	-0.473008	mes-3	0.029	0.432	1.67248e-11	2.11792e-09	mes-3
WBGene00013235	1.89454	-0.658097	Y56A3A.16	0.012	0.239	1.01572e-11	1.33059e-09	Y56A3A.16
WBGene00020824	1.53907	-0.520045	T26A8.1	0.023	0.373	2.90145e-17	1.16028e-14	T26A8.1
WBGene00013689	1.46752	-0.496718	bath-40	0.035	0.496	6.04386e-09	3.66334e-07	bath-40
WBGene00021366	1.6649	-0.571434	Y37E11AM.2	0.009075	0.199	6.84464e-06	0.000158796	Y37E11AM.2
WBGene00000987	1.23298	-0.409255	dhs-24	0.034	0.479	5.81392e-17	2.1805e-14	dhs-24
WBGene00020481	1.24197	-0.412511	T13C2.6	0.046	0.588	1.08324e-10	1.02242e-08	T13C2.6
WBGene00002076	1.73996	-0.582074	imb-2	0.028	0.424	8.40634e-13	1.3035e-10	imb-2
WBGene00018090	1.61281	-0.46048	F36D4.5	0.023	0.373	8.24615e-12	1.08964e-09	F36D4.5
WBGene00021854	1.68232	-0.477159	Y54F10AR.1	0.017	0.303	1.67412e-12	2.44615e-10	Y54F10AR.1
WBGene00013164	2.32103	-0.67717	Y53F4B.18	0.006258	0.152	5.72303e-24	5.43545e-21	Y53F4B.18
WBGene00011647	1.61002	-0.471968	noca-1	0.035	0.487	4.92405e-12	6.74107e-10	noca-1
WBGene00021749	2.19146	-0.598365	Y50D4C.5	0.031	0.454	1.59415e-15	3.9924e-13	Y50D4C.5
WBGene00018782	1.84522	-0.566572	cct-3	0.008719	0.194	6.88862e-27	9.51632e-24	cct-3
WBGene00012998	1.78298	-0.547943	Y48C3A.20	0.013	0.257	3.16606e-10	2.68779e-08	Y48C3A.20
WBGene00006770	1.592	-0.495695	unc-34	0.028	0.419	1.1151e-11	1.44829e-09	unc-34
WBGene00009290	1.83983	-0.437228	F31D4.2	0.038	0.514	9.66854e-26	1.13018e-22	F31D4.2
WBGene00015188	2.40823	-0.571434	B0432.7	0.007299	0.17	1.24341e-08	6.87085e-07	B0432.7
WBGene00010922	2.12317	-0.492622	M142.5	0.019	0.329	3.31385e-08	1.68984e-06	M142.5
WBGene00005077	2.47415	-0.550901	src-1	0.016	0.289	2.97472e-11	3.45067e-09	src-1
WBGene00012466	2.68228	-0.603122	ippk-1	0.016	0.288	7.60379e-14	1.44434e-11	ippk-1
WBGene00012555	2.36985	-0.43189	npp-25	0.041	0.547	5.95111e-16	1.67469e-13	npp-25
WBGene00012994	2.75038	-0.518031	Y48C3A.12	0.037	0.512	7.87148e-26	9.96792e-23	Y48C3A.12
WBGene00016087	0.651862	-0.961253	C25A11.2	0.0002532	0.011	0.00810615	0.043267	C25A11.2
WBGene00000995	0.724488	-1.11303	die-1	0.012	0.235	0.0081345	0.0433422	die-1
WBGene00003083	0.608535	-0.85599	lst-1	0.005067	0.131	0.00514393	0.0310483	lst-1
WBGene00020554	0.680935	-1.15769	T19A5.3	0.03	0.443	0.00682792	0.0380062	T19A5.3
WBGene00021931	1.23708	-2.18808	Y55F3AM.14	0.007988	0.182	0.00222103	0.0163759	Y55F3AM.14
WBGene00006496	0.522469	-0.970854	cgef-1	0.002715	0.08	0.00247301	0.0178442	cgef-1
WBGene00013074	0.933989	-2.05207	hmit-1.2	0.003141	0.089	0.00248497	0.0178968	hmit-1.2
WBGene00004767	0.618449	-0.642471	sel-10	0.00724	0.169	0.00690577	0.0383974	sel-10
WBGene00018819	0.914324	-0.947853	rog-1	0.007619	0.175	0.0010946	0.00932437	rog-1
WBGene00012531	0.607172	-0.633199	Y32F6B.1	0.007602	0.175	0.00847026	0.0447857	Y32F6B.1
WBGene00009920	0.481045	-0.496718	abts-1	0.012	0.244	0.00133211	0.010889	abts-1
WBGene00009922	0.705466	-0.721591	F52B5.3	0.004997	0.129	0.00777262	0.0419086	F52B5.3
WBGene00006933	0.539289	-0.574344	vps-35	0.012	0.246	0.00506764	0.0307171	vps-35
WBGene00001148	1.05602	-1.06419	eat-20	0.003685	0.102	0.000671622	0.00639472	eat-20
WBGene00017816	0.645257	-0.646163	hrpk-1	0.019	0.328	0.00190741	0.0145388	hrpk-1
WBGene00001484	1.20057	-1.1903	fox-1	2.46e-05	0.001354	0.00142919	0.0115214	fox-1
WBGene00006997	0.59423	-0.589763	zyg-12	0.017	0.308	0.00103456	0.00890717	zyg-12
WBGene00006431	1.03642	-1.1551	tag-52	0.00312	0.089	0.000212526	0.00258157	tag-52
WBGene00020558	0.614517	-0.686164	T19B4.5	0.011	0.221	0.00267932	0.0189813	T19B4.5
WBGene00006808	0.628098	-0.696884	unc-76	0.004061	0.109	0.00101528	0.00877595	unc-76
WBGene00008720	0.540695	-0.612588	F12F6.1	0.014	0.264	0.00613159	0.0352342	F12F6.1
WBGene00018426	0.46011	-0.522056	F44E7.4	0.026	0.398	0.000278115	0.0032017	F44E7.4
WBGene00006816	0.773458	-0.850399	unc-84	0.009731	0.209	0.000201033	0.00246936	unc-84
WBGene00003111	0.986046	-1.08542	mab-20	0.008448	0.189	0.0016336	0.0128475	mab-20
WBGene00021051	0.852562	-0.934328	W05H9.4	0.0005081	0.02	0.00554201	0.0329187	W05H9.4
WBGene00021155	0.644347	-0.70044	Y4C6B.1	0.005339	0.136	0.00558547	0.0330904	Y4C6B.1
WBGene00003788	0.552285	-0.601221	npp-2	0.019	0.325	0.00242629	0.0175404	npp-2
WBGene00010731	0.752262	-0.821302	K10C3.4	0.003827	0.104	0.00635953	0.0361363	K10C3.4
WBGene00001840	0.494456	-0.595504	hel-1	0.013	0.252	0.00207923	0.0155568	hel-1
WBGene00003043	0.804501	-0.97159	lip-1	0.002068	0.064	0.00509228	0.0308419	lip-1
WBGene00001186	0.859168	-1.04474	egl-18	0.015	0.28	0.00290616	0.0201375	egl-18
WBGene00008652	0.689225	-0.818851	F10D11.6	0.015	0.277	0.00208881	0.0156132	F10D11.6
WBGene00009218	0.70566	-0.87342	acs-20	0.022	0.36	0.00547999	0.0326517	acs-20
WBGene00018416	0.801053	-1.00576	WBGene00018416	0.001898	0.06	0.00112263	0.0095358	WBGene00018416
WBGene00013340	0.650669	-0.753605	tcc-1	0.002883	0.084	1.13775e-05	0.000241807	tcc-1
WBGene00018900	0.772301	-0.899949	rod-1	0.004322	0.115	0.00424818	0.0268198	rod-1
WBGene00017301	0.635396	-0.838347	hach-1	0.012	0.24	0.000224942	0.00270429	hach-1
WBGene00001023	0.662327	-0.871844	dnj-5	0.001235	0.042	0.00734634	0.040142	dnj-5
WBGene00002055	0.834026	-1.07245	ifc-1	0.017	0.304	7.43595e-06	0.000171467	ifc-1
WBGene00006868	0.573183	-0.737254	vab-1	0.016	0.295	0.00465931	0.0287	vab-1
WBGene00007789	-0.869094	-0.637842	C28A5.2	0.019	0.326	0.00667188	0.0374671	C28A5.2
WBGene00020298	-0.637578	-0.467801	T07A9.10	0.038	0.518	0.000787147	0.00718666	T07A9.10
WBGene00017274	-0.593175	-0.435095	F08F8.9	0.034	0.485	0.000414371	0.00440027	F08F8.9
WBGene00009477	-0.712641	-0.521051	rbpl-1	0.025	0.389	0.00671313	0.0375752	rbpl-1
WBGene00017025	-0.664307	-0.482332	D1037.1	0.029	0.436	0.00498765	0.0303291	D1037.1
WBGene00000259	-0.742117	-0.539035	bpl-1	0.028	0.425	1.00958e-05	0.000221379	bpl-1
WBGene00000080	-0.636227	-0.46048	adr-2	0.045	0.585	0.00281698	0.0196861	adr-2
WBGene00003917	-0.786583	-0.569491	par-2	0.039	0.531	0.00020076	0.00246824	par-2
WBGene00002275	-0.879605	-0.626673	lem-2	0.016	0.292	0.00151773	0.0120878	lem-2
WBGene00002276	-0.970073	-0.696884	lem-3	0.005581	0.14	0.00055133	0.00550764	lem-3
WBGene00012964	-0.669906	-0.464668	Y48A6B.3	0.044	0.574	1.41974e-06	4.21375e-05	Y48A6B.3
WBGene00009211	-0.785048	-0.543991	wdr-46	0.041	0.544	0.000467237	0.00483276	wdr-46
WBGene00004337	-0.861433	-0.599318	rfc-1	0.013	0.254	0.00239066	0.0173157	rfc-1
WBGene00008413	-0.825727	-0.574344	D2030.3	0.012	0.239	0.00200446	0.0151466	D2030.3
WBGene00012660	-0.820598	-0.570463	Y39A1A.24	0.021	0.344	0.000919222	0.00813068	Y39A1A.24
WBGene00016558	-1.15235	-0.80488	pks-1	0.013	0.248	0.000756746	0.00700762	pks-1
WBGene00008995	-0.728714	-0.507921	prde-1	0.031	0.447	0.00148344	0.0118644	prde-1
WBGene00012059	-0.779579	-0.546956	T26G10.1	0.007467	0.173	0.00300645	0.020638	T26G10.1
WBGene00004322	-0.943255	-0.62854	rcq-5	0.012	0.235	1.55765e-05	0.000309413	rcq-5
WBGene00000989	-3.15897	-2.10769	dhs-26	3.684e-06	0.0002438	7.14942e-07	2.36547e-05	dhs-26
WBGene00017498	-4.04727	-2.70819	pud-4	1.798e-09	2.165e-07	8.48075e-21	5.15494e-18	pud-4
WBGene00018778	-0.911543	-0.611645	F53H1.4	0.018	0.313	0.000934503	0.00823229	F53H1.4
WBGene00006512	-0.754254	-0.505891	abcf-1	0.017	0.304	6.73129e-07	2.25803e-05	abcf-1
WBGene00013580	-0.758203	-0.509949	Y79H2A.3	0.044	0.571	9.47085e-05	0.00134504	Y79H2A.3
WBGene00020111	-0.696965	-0.461529	R151.8	0.037	0.512	0.00783348	0.0421074	R151.8
WBGene00001226	-0.722777	-0.479231	eif-3.C	0.027	0.409	2.5104e-05	0.000461283	eif-3.C
WBGene00001912	-1.67074	-1.10969	his-38	0.003377	0.095	0.000106392	0.00146976	his-38
WBGene00016055	-0.640584	-0.423309	C24D10.4	0.049	0.613	0.000242949	0.00288426	C24D10.4
WBGene00015581	-0.69089	-0.466758	C07H6.4	0.039	0.522	0.00405585	0.0259616	C07H6.4
WBGene00021832	-0.801587	-0.54201	Y54E10A.12	0.026	0.401	0.00765867	0.041461	syp-5
WBGene00018932	-0.72289	-0.487486	mrpl-2	0.02	0.336	0.00287922	0.0200077	mrpl-2
WBGene00017500	-2.65263	-1.79701	pud-2.2	1.913e-07	1.604e-05	8.10971e-05	0.00118268	pud-2.2
WBGene00007050	-0.735753	-0.498761	utp-20	0.044	0.575	0.000944553	0.0082872	utp-20
WBGene00011415	-0.917791	-0.625738	him-18	0.008659	0.193	0.00447348	0.0278488	him-18
WBGene00010061	-1.07174	-0.695103	F54E12.2	0.015	0.276	0.00372015	0.0243041	F54E12.2
WBGene00017988	-0.718671	-0.464668	fipp-1	0.034	0.482	0.000166235	0.00213735	fipp-1
WBGene00017201	-0.887159	-0.58111	grsp-4	0.007058	0.166	0.000375978	0.00408097	grsp-4
WBGene00022176	-0.765589	-0.500802	Y71H2AM.11	0.019	0.329	9.77542e-05	0.00137671	Y71H2AM.11
WBGene00011625	-0.770447	-0.596458	vps-39	0.015	0.277	0.00579295	0.0339883	vps-39
WBGene00001478	-0.891166	-0.68437	fmo-3	0.001379	0.046	0.00028887	0.00329566	fmo-3
WBGene00016143	-0.755567	-0.590722	eri-9	0.015	0.284	0.00907615	0.0470239	eri-9
WBGene00020496	-1.26029	-0.950842	spat-3	0.004511	0.119	3.41948e-06	8.83714e-05	spat-3
WBGene00019245	-0.644894	-0.486457	sacy-1	0.045	0.583	0.000361301	0.00396128	sacy-1
WBGene00016653	-0.652598	-0.493647	ssb-1	0.019	0.33	5.51183e-06	0.000131282	ssb-1
WBGene00006976	-0.687238	-0.516015	zhp-3	0.03	0.444	0.00875628	0.0458197	zhp-3
WBGene00009200	-0.730305	-0.554834	F28C1.1	0.034	0.478	0.0092164	0.047556	F28C1.1
WBGene00008119	-0.786419	-0.597412	C46F11.4	0.004027	0.109	0.000860103	0.00769736	C46F11.4
WBGene00011538	-0.726896	-0.554834	T06E6.1	0.011	0.221	0.00013451	0.00178249	T06E6.1
WBGene00013151	-0.550045	-0.449957	nsun-5	0.05	0.623	0.00720211	0.0395824	nsun-5
WBGene00022470	-0.522362	-0.425459	mrpl-19	0.031	0.456	0.00447756	0.0278628	mrpl-19
WBGene00004915	-0.650479	-0.52707	snr-2	0.033	0.468	0.000173911	0.0022154	snr-2
WBGene00020030	-0.722222	-0.594549	kel-20	0.015	0.281	0.00766752	0.0414942	kel-20
WBGene00008793	-1.06633	-0.851199	F14D7.6	0.002473	0.074	2.16357e-05	0.000407404	F14D7.6
WBGene00010687	-0.797036	-0.635987	K08F9.4	0.011	0.222	0.003535	0.0233556	K08F9.4
WBGene00016837	-0.572721	-0.45628	syf-1	0.05	0.621	0.00133699	0.0109114	syf-1
WBGene00020110	-0.662993	-0.528071	hsp-75	0.029	0.43	0.000182052	0.00228444	hsp-75
WBGene00004315	-0.712418	-0.570463	rbd-1	0.017	0.309	0.00630578	0.0359155	rbd-1
WBGene00003041	-0.602708	-0.482332	lin-61	0.04	0.536	0.00313837	0.0213095	lin-61
WBGene00017499	-2.57176	-2.05554	pud-1.1	7.703e-07	5.844e-05	0.00177628	0.0137226	pud-1.1
WBGene00020674	-2.09499	-1.67446	T22B7.7	2.601e-05	0.001426	4.21286e-06	0.00010488	T22B7.7
WBGene00014165	-0.632589	-0.505891	puf-12	0.028	0.422	0.00147382	0.0118123	puf-12
WBGene00010420	-0.686523	-0.543991	mcrs-1	0.015	0.279	0.00281766	0.0196861	mcrs-1
WBGene00017319	-0.516057	-0.474047	mrps-9	0.034	0.481	0.00676063	0.0377423	mrps-9
WBGene00006595	-0.719444	-0.663572	top-1	0.009624	0.207	0.00634842	0.0361043	top-1
WBGene00015974	-0.514849	-0.477159	snrp-40.2	0.049	0.616	0.0085029	0.0449214	snrp-40.2
WBGene00017501	-3.2845	-2.9915	pud-3	2.838e-11	4.547e-09	7.52536e-13	1.1912e-10	pud-3
WBGene00003821	-0.532044	-0.484396	nst-1	0.022	0.357	0.00180963	0.0139378	nst-1
WBGene00013946	-1.00165	-0.9115	ZK228.3	6.554e-05	0.003244	2.75273e-05	0.000495622	ZK228.3
WBGene00004504	-0.563666	-0.513996	rpt-4	0.017	0.3	0.000203298	0.00248737	rpt-4
WBGene00013030	-0.696656	-0.630405	Y49E10.4	0.007586	0.175	0.000274786	0.00317057	Y49E10.4
WBGene00020757	-0.645579	-0.584	ucr-2.3	0.024	0.383	0.000372437	0.00405606	ucr-2.3
WBGene00003928	-0.471358	-0.420078	pas-7	0.047	0.601	0.00336162	0.0224739	pas-7
WBGene00008053	-0.600344	-0.535058	cdc-48.2	0.017	0.308	0.00037306	0.00405799	cdc-48.2
WBGene00016981	-0.555688	-0.494672	rpn-13	0.025	0.389	2.69719e-05	0.000486775	rpn-13
WBGene00010627	-0.633059	-0.566572	nol-56	0.028	0.424	1.95491e-05	0.000373671	nol-56
WBGene00001934	-1.30844	-1.15186	his-60	0.000332	0.014	7.2119e-05	0.00107128	his-60
WBGene00006382	-0.619656	-0.57918	taf-1	0.021	0.347	0.00504307	0.0306115	taf-1
WBGene00004702	-0.529014	-0.493647	rsp-5	0.027	0.417	0.00731682	0.0400239	rsp-5
WBGene00008629	-1.42368	-1.32596	cpt-5	0.008855	0.196	2.20477e-07	8.74769e-06	cpt-5
WBGene00010732	-0.523885	-0.49057	K10C3.5	0.02	0.342	0.00300119	0.0206362	K10C3.5
WBGene00015941	-0.642202	-0.602172	C18A3.3	0.007495	0.174	0.00556923	0.0330103	C18A3.3
WBGene00011408	-0.506367	-0.479231	nifk-1	0.042	0.555	0.00277551	0.0194991	nifk-1
WBGene00007587	-0.500639	-0.475085	mma-1	0.04	0.536	0.00318887	0.0215849	mma-1
WBGene00001029	-0.624982	-0.589763	dnj-11	0.013	0.254	0.00816741	0.0434718	dnj-11
WBGene00018911	-1.81418	-1.73985	F56A4.3	1.925e-05	0.00108	2.30146e-07	9.07359e-06	F56A4.3
WBGene00008136	-0.54773	-0.526069	C47D12.2	0.025	0.396	0.000989854	0.00861996	C47D12.2
WBGene00008173	-0.645653	-0.560715	C48B4.10	0.035	0.496	0.00205948	0.0154853	C48B4.10
WBGene00019654	-1.57739	-1.37239	K11G9.3	1.569e-06	0.0001115	0.00351144	0.0232201	cest-28
WBGene00011887	-0.492459	-0.426533	set-17	0.044	0.569	0.00863114	0.0454308	set-17
WBGene00019275	-0.613683	-0.532068	rpac-40	0.01	0.214	0.00133621	0.0109108	rpac-40
WBGene00022301	-0.599311	-0.52306	cpsf-1	0.03	0.446	0.00221366	0.0163374	cpsf-1
WBGene00003096	-1.8634	-1.59311	lys-7	0.0006901	0.026	4.95317e-07	1.7343e-05	lys-7
WBGene00006463	-0.662679	-0.568519	nduf-2.2	0.023	0.366	0.000117068	0.00159318	nduf-2.2
WBGene00011559	-0.732595	-0.617298	umps-1	0.031	0.452	4.54965e-05	0.000737026	umps-1
WBGene00002994	-0.795129	-0.672652	lin-5	0.009788	0.21	0.000260552	0.00303945	lin-5
WBGene00022378	-0.584397	-0.487486	Y94H6A.5	0.042	0.553	0.00493489	0.0301164	Y94H6A.5
WBGene00001352	-0.865005	-0.722466	evl-14	0.007209	0.169	0.000395715	0.00424367	evl-14
WBGene00014218	-0.97878	-0.501821	ZK1098.1	0.038	0.517	0.000210644	0.00256486	ZK1098.1
WBGene00017759	-0.853233	-0.438293	sucl-2	0.041	0.546	8.81861e-08	3.9414e-06	sucl-2
WBGene00018793	-0.881056	-0.449957	mrpl-40	0.048	0.611	2.34308e-06	6.32698e-05	mrpl-40
WBGene00012002	-0.879297	-0.444667	T24H10.4	0.047	0.601	0.00417445	0.0264753	T24H10.4
WBGene00015268	-1.67034	-0.815575	BE0003N10.3	0.039	0.526	9.53805e-05	0.00135332	BE0003N10.3
WBGene00017098	-0.90854	-0.443607	E02D9.1	0.048	0.606	0.000296417	0.00335895	mek-5
WBGene00019678	-0.894151	-0.435095	K12H4.3	0.047	0.595	0.000104894	0.00145435	K12H4.3
WBGene00021236	-3.91512	-1.89453	pud-1.2	1.492e-07	1.279e-05	1.83512e-25	1.9919e-22	pud-1.2
WBGene00020394	-2.18707	-1.05866	T10B5.8	0.002646	0.079	0.000120619	0.00162611	T10B5.8
WBGene00000585	-1.06249	-0.515006	cogc-2	0.036	0.506	1.6553e-06	4.76401e-05	cogc-2
WBGene00001399	-2.70172	-1.32884	fat-7	0.001674	0.054	5.94308e-08	2.78738e-06	fat-7
WBGene00001764	-1.3365	-0.62293	gst-16	0.048	0.609	4.30822e-06	0.000106625	gst-16
WBGene00018902	-1.09281	-0.509949	F55G1.6	0.028	0.427	9.52125e-06	0.000210277	F55G1.6
WBGene00019220	-0.913798	-0.424385	pfd-2	0.024	0.38	7.27134e-05	0.00107905	pfd-2
WBGene00013983	-1.04609	-0.480265	ZK512.2	0.034	0.478	4.04558e-05	0.00067123	ZK512.2
WBGene00011109	-1.30238	-0.615416	R07E5.1	0.011	0.231	1.31449e-07	5.5486e-06	R07E5.1
WBGene00007413	-1.1011	-0.520045	pro-2	0.02	0.337	2.79948e-05	0.000501662	pro-2
WBGene00008502	-0.97613	-0.461529	skih-2	0.035	0.493	0.000104287	0.00144991	skih-2
WBGene00012747	-1.35637	-0.6107	Y40H7A.10	0.009042	0.199	6.00809e-09	3.66334e-07	Y40H7A.10
WBGene00003989	-0.950361	-0.426533	pfn-1	0.034	0.481	3.58813e-05	0.000614714	pfn-1
WBGene00012325	-1.83684	-0.833497	W07A12.8	0.024	0.382	0.000104611	0.00145176	W07A12.8
WBGene00194908	-1.11753	-0.441483	F22F7.8	0.03	0.443	0.00424076	0.0267841	F22F7.8
WBGene00013544	-1.21097	-0.49774	Y75B8A.7	0.047	0.599	4.00461e-06	0.000100752	Y75B8A.7
WBGene00008455	-0.705759	-0.418999	E02H1.1	0.033	0.472	2.40054e-05	0.00044432	E02H1.1
WBGene00008829	-1.88657	-1.12234	cyp-35D1	0.044	0.568	0.00149363	0.0119208	cyp-35D1
WBGene00022021	-0.905794	-0.536053	Y61A9LA.10	0.037	0.511	0.000761138	0.00703115	Y61A9LA.10
WBGene00044200	-1.4394	-0.844787	H37A05.4	0.00514	0.132	0.00726666	0.0397925	H37A05.4
WBGene00011503	-0.867009	-0.509949	gcc-2	0.016	0.296	5.93246e-05	0.000918021	gcc-2
WBGene00010629	-0.991264	-0.593593	K07C5.6	0.021	0.349	0.000358221	0.00393318	K07C5.6
WBGene00016607	-0.692604	-0.415759	C43E11.9	0.028	0.423	0.000245797	0.00290445	C43E11.9
WBGene00008082	-0.988802	-0.573375	com-1	0.018	0.318	0.00233128	0.0169828	com-1
WBGene00019168	-0.87265	-0.505891	H06I04.3	0.043	0.563	0.000923667	0.00816049	H06I04.3
WBGene00001423	-0.927332	-0.535058	fib-1	0.033	0.475	8.13071e-08	3.69528e-06	fib-1
WBGene00009213	-2.43582	-1.39835	thn-1	0.035	0.489	0.00714641	0.0393182	thn-1
WBGene00001233	-0.679793	-0.388465	eif-3.K	0.046	0.592	8.80057e-05	0.00126503	eif-3.K
WBGene00001259	-1.10934	-0.695103	emb-5	0.008602	0.192	0.000111985	0.00153308	emb-5
WBGene00007194	-0.776146	-0.486457	B0491.7	0.018	0.313	1.45733e-05	0.000293708	B0491.7
WBGene00017162	-0.77722	-0.486457	ddx-23	0.035	0.487	0.00345989	0.0229491	ddx-23
WBGene00016277	-0.884949	-0.552869	C30G12.6	0.033	0.469	0.0044728	0.0278488	C30G12.6
WBGene00003062	-0.798325	-0.498761	lpd-6	0.021	0.345	0.000171966	0.00219799	lpd-6
WBGene00012007	-0.752031	-0.473008	T25B9.1	0.037	0.509	0.000330246	0.00368189	T25B9.1
WBGene00006390	-1.10914	-0.687956	taf-8	0.003372	0.095	6.27429e-05	0.000960162	taf-8
WBGene00008569	-0.680272	-0.421156	fbxa-101	0.036	0.506	0.000762738	0.00703311	fbxa-101
WBGene00011142	-0.762718	-0.470927	R08D7.1	0.038	0.517	0.00872211	0.0457196	R08D7.1
WBGene00021486	-0.740849	-0.453122	lbp-9	0.039	0.53	0.00593426	0.0344056	lbp-9
WBGene00005002	-1.37914	-0.840765	spp-17	0.001311	0.044	9.89207e-17	3.49581e-14	spp-17
WBGene00017642	-0.901354	-0.489543	F20D12.2	0.02	0.34	0.000209611	0.00255833	F20D12.2
WBGene00003389	-0.91943	-0.501821	mog-1	0.03	0.44	0.000852809	0.0076456	mog-1
WBGene00019729	-1.07223	-0.587845	M02D8.3	0.047	0.596	1.78667e-05	0.000345054	M02D8.3
WBGene00000240	-0.769924	-0.423309	pah-1	0.047	0.602	6.16709e-07	2.10359e-05	pah-1
WBGene00011696	-0.816533	-0.45628	eea-1	0.027	0.412	0.000912037	0.00808595	eea-1
WBGene00016154	-0.861027	-0.457332	C27A12.2	0.046	0.593	0.00879443	0.0459561	szy-5
WBGene00007184	-0.782576	-0.415759	ctr-9	0.046	0.589	0.000734689	0.00684928	ctr-9
WBGene00044323	-0.817127	-0.432959	tag-281	0.031	0.451	0.00231097	0.0168916	tag-281
WBGene00006430	-0.818564	-0.437228	tag-51	0.041	0.546	0.00619287	0.0354853	tag-51
WBGene00022390	-0.95459	-0.501821	him-19	0.03	0.438	0.00356984	0.0235244	him-19
WBGene00194674	-1.93991	-0.595504	F23D12.11	0.018	0.317	2.75596e-08	1.42448e-06	F23D12.11
WBGene00013604	-1.58127	-0.499782	Y87G2A.18	0.043	0.563	1.27003e-05	0.000262903	Y87G2A.18
WBGene00009069	-1.92067	-0.560715	F23A7.4	0.048	0.606	4.11436e-11	4.53057e-09	F23A7.4
WBGene00020040	-1.51216	-3.50487	R12E2.15	7.457e-05	0.003611	1.02797e-06	3.23416e-05	R12E2.15
WBGene00019368	-1.12591	-2.59383	K03H6.2	3.24e-13	7.153e-11	2.25194e-07	8.91157e-06	txt-4
WBGene00015340	-1.20998	-2.68077	C02E7.7	0.038	0.514	0.000283294	0.00325248	C02E7.7
WBGene00018708	-1.09521	-2.29719	oac-32	0.005843	0.144	0.00148718	0.0118755	oac-32
WBGene00006039	-1.12031	-2.15995	ssp-10	0.0005791	0.022	0.000941251	0.00827734	ssp-10
WBGene00013083	-0.695295	-1.33285	Y51A2D.18	8.594e-10	1.101e-07	0.000252605	0.00296712	Y51A2D.18
WBGene00003828	-0.662803	-1.24306	nuc-1	1.795e-07	1.511e-05	0.00144814	0.0116557	nuc-1
WBGene00008565	-0.991513	-1.86473	acox-1.2	2.172e-12	4.153e-10	0.00870967	0.0456702	acox-1.2
WBGene00020182	-1.49581	-2.94636	ugt-53	3.877e-12	6.964e-10	7.39206e-07	2.42578e-05	ugt-53
WBGene00004986	-1.06294	-2.12102	spp-1	6.766e-16	2.413e-13	3.92429e-07	1.44042e-05	spp-1
WBGene00007384	-0.514584	-0.928276	swt-3	0.004835	0.126	0.00581995	0.0340284	swt-3
WBGene00003410	-0.729647	-1.31788	mrp-4	0.001028	0.036	0.00498036	0.0302969	mrp-4
WBGene00019473	-1.26673	-2.31121	cyp-35A5	9.5e-12	1.643e-09	1.08658e-05	0.000233546	cyp-35A5
WBGene00004217	-0.667348	-1.08134	ptr-2	0.007629	0.175	0.00137902	0.0111882	ptr-2
WBGene00022127	-0.496121	-0.815575	yop-1	0.018	0.317	5.61501e-05	0.000873343	yop-1
WBGene00016250	-0.346981	-0.578214	hsp-110	0.017	0.309	0.00678517	0.0378376	hsp-110
WBGene00003844	-0.817833	-1.37462	odc-1	3.297e-07	2.659e-05	9.83263e-05	0.00138221	odc-1
WBGene00006489	-0.450168	-0.713696	zhit-3	0.001953	0.062	0.0069916	0.0387329	zhit-3
WBGene00004460	-0.34347	-0.540027	rpn-3	0.017	0.307	0.00551162	0.0327807	rpn-3
WBGene00001604	-0.769063	-1.18903	gln-3	3.767e-08	3.639e-06	1.37847e-06	4.11538e-05	gln-3
WBGene00020989	-0.844005	-1.1865	W03D8.8	0.026	0.402	0.000680014	0.00645037	W03D8.8
WBGene00000213	-2.30774	-3.25096	asm-3	0.0002022	0.00883	3.15434e-06	8.25015e-05	asm-3
WBGene00008451	-0.750851	-1.09559	E01G6.3	5.842e-05	0.002925	0.00127614	0.0105337	cest-3
WBGene00001281	-0.600613	-0.638769	emb-27	0.01	0.217	0.0077833	0.0419381	emb-27
WBGene00000788	-0.642295	-0.682573	cpz-1	0.011	0.232	0.000859511	0.00769736	cpz-1
WBGene00004700	-0.553005	-0.586885	rsp-3	0.018	0.316	0.00293368	0.0203007	rsp-3
WBGene00022420	-0.618718	-0.653519	wdr-4	0.006422	0.155	0.00609302	0.0350452	wdr-4
WBGene00004808	-0.476277	-0.49774	skr-2	0.022	0.359	0.0015911	0.0125733	skr-2
WBGene00022130	-0.951004	-1.02645	Y71F9B.9	0.007346	0.171	0.0017483	0.0135685	Y71F9B.9
WBGene00008740	-0.598624	-0.643394	F13D12.5	0.017	0.309	0.000229118	0.0027458	F13D12.5
WBGene00004062	-0.947767	-1.01436	pmp-5	0.033	0.469	0.00101687	0.00877975	pmp-5
WBGene00021026	-0.476383	-0.517024	W04C9.4	0.014	0.271	0.00360373	0.0236861	W04C9.4
WBGene00015425	-0.607852	-0.612588	C04E6.11	0.009839	0.211	9.66508e-05	0.001367	C04E6.11
WBGene00007564	-0.426646	-0.480265	mrps-22	0.03	0.441	0.00901633	0.0468777	mrps-22
WBGene00013587	-0.77999	-0.863938	Y80D3A.9	0.005706	0.142	0.00290367	0.0201296	Y80D3A.9
WBGene00015802	-0.624976	-0.727703	kynu-1	0.001444	0.048	4.42016e-05	0.000720442	kynu-1
WBGene00007533	-0.790068	-1.00576	cbl-1	1.493e-05	0.0008576	0.000119299	0.00161718	cbl-1
WBGene00001758	-1.81903	-2.32106	gst-10	2.755e-10	3.771e-08	1.64822e-20	9.63318e-18	gst-10
WBGene00004701	-0.419719	-0.526069	rsp-4	0.025	0.388	0.00672823	0.0375752	rsp-4
WBGene00000115	-0.815162	-1.02077	alh-9	8.757e-06	0.0005342	8.90231e-07	2.84201e-05	alh-9
WBGene00016274	-1.55486	-2.03844	C30G12.2	9.134e-07	6.804e-05	4.97792e-10	4.11111e-08	C30G12.2
WBGene00001397	-1.34621	-1.65306	fat-5	0.0001288	0.005882	0.000677372	0.00643722	fat-5
WBGene00017749	-0.424379	-0.511974	rpoa-49	0.037	0.512	0.00440554	0.027516	rpoa-49
