# Supplementary material for: Cross-species screening platforms identify EPS-8 as a critical link for mitochondrial stress and actin stabilization
Source: Sci Adv. 2021 Oct 29;7(44):eabj6818. doi: 10.1126/sciadv.abj6818 (PMC8555897; doi:10.1126/sciadv.abj6818)
Supplement: Supplementary file 2 — Tables S1 to S11 [file sciadv.abj6818_tables_s1_to_s11.zip › sciadv.abj6818_table_s8.xlsx]

## Sheet: Eps-8 and xbp-1 with pvalues
Table S8. RNAseq eps-8 RNAi vs. rab-3p::xbp-1s.
ID	pan-neuronal xbp-1 log 2 fold change	log2FoldChange	eps-8_pvalue	eps-8_padj	xbp-1_pvalue	xbp-1_padj	gene name
WBGene00001633	0.789517	-1.4049	2.199e-08	2.239e-06	0.000943728	0.008715	gly-8
WBGene00000620	2.35443	-4.13455	2.249e-35	7.584e-32	0.000729284	0.0074627	col-43
WBGene00000698	1.10661	-2.08542	0.00011	0.005118	0.00254579	0.0164388	col-124
WBGene00013489	0.787055	-1.46624	2.791e-09	3.266e-07	0.0101425	0.0395806	col-42
WBGene00000133	1.2102	-2.42035	0.0002208	0.009574	0.000292799	0.00440511	amt-1
WBGene00015449	0.830761	-1.68122	8.833e-10	1.128e-07	0.00238945	0.0158234	ugt-63
WBGene00016644	0.45517	-1.06074	1.24e-08	1.311e-06	0.00406571	0.0221255	abhd-3.2
WBGene00011262	2.17856	-4.73552	1.801e-09	2.165e-07	0.00115174	0.00994891	pho-8
WBGene00022245	0.752943	-1.17568	8.289e-08	7.527e-06	0.013694	0.0475895	acp-6
WBGene00019368	1.60104	-2.59383	3.24e-13	7.153e-11	3.85178e-06	0.000314301	txt-4
WBGene00001758	0.529162	-2.32106	2.755e-10	3.771e-08	0.0107665	0.0410834	gst-10
WBGene00011061	1.32218	-0.652601	0.02	0.334	0.00550282	0.0266881	wago-1
WBGene00022301	1.05917	-0.52306	0.03	0.446	0.00717302	0.0315372	cpsf-1
WBGene00008878	1.12115	-0.552869	0.017	0.306	0.00526984	0.026099	ppfr-1
WBGene00011735	0.904098	-0.445727	0.042	0.553	0.0116457	0.0430726	hip-1
WBGene00012907	1.47961	-0.732052	0.005552	0.139	0.00042439	0.00531946	cpt-1
WBGene00003777	1.34616	-0.665393	0.006794	0.162	0.0104187	0.0402491	nmy-2
WBGene00006816	1.72829	-0.850399	0.009731	0.209	2.58215e-05	0.00109931	unc-84
WBGene00009878	1.06554	-0.524064	0.014	0.267	0.00511162	0.025604	F49C12.9
WBGene00003401	1.26792	-0.62293	0.003821	0.104	0.00117284	0.010047	mpk-1
WBGene00004343	1.1794	-0.577248	0.013	0.248	0.00388523	0.0215308	rgr-1
WBGene00018011	0.962368	-0.470927	0.03	0.444	0.00858249	0.0355344	F33E11.3
WBGene00006499	1.07543	-0.526069	0.029	0.437	0.00671417	0.0303126	tag-153
WBGene00016169	1.11273	-0.543991	0.033	0.474	0.00448038	0.0234968	C27F2.7
WBGene00010139	0.887996	-0.435095	0.033	0.474	0.0061021	0.0283933	F56A8.3
WBGene00009065	1.27872	-0.623867	0.038	0.517	0.00416537	0.0224815	F22G12.5
WBGene00020611	1.60385	-0.782409	0.005409	0.137	4.70474e-06	0.000355762	txt-11
WBGene00022501	1.25671	-0.62293	0.024	0.386	0.000303903	0.0044972	ZC8.6
WBGene00020824	1.04943	-0.520045	0.023	0.373	0.0021713	0.0148838	T26A8.1
WBGene00004880	1.06811	-0.530071	0.024	0.382	0.00694587	0.0309393	smg-2
WBGene00015485	1.16992	-0.58111	0.025	0.395	0.00407747	0.0221644	C05D11.8
WBGene00003508	1.19301	-0.592636	0.011	0.219	0.00272074	0.017139	mut-16
WBGene00004047	1.00386	-0.498761	0.034	0.486	0.00832176	0.0347776	plx-1
WBGene00012994	1.04175	-0.518031	0.037	0.512	0.00741076	0.0322099	Y48C3A.12
WBGene00003025	1.01294	-0.504875	0.045	0.585	0.00225487	0.0152084	lin-40
WBGene00011605	1.03852	-0.517024	0.032	0.465	0.0115954	0.0429748	sftb-1
WBGene00000419	1.47407	-0.735522	0.002845	0.083	0.00145754	0.0114972	ced-5
WBGene00013792	1.18993	-0.593593	0.011	0.23	0.00483589	0.0246449	rad-54.B
WBGene00020264	0.930824	-0.464668	0.032	0.458	0.00810598	0.0343103	acl-8
WBGene00021733	0.86035	-0.42975	0.041	0.542	0.00434221	0.0230993	otub-2
WBGene00004243	1.86592	-0.941106	0.012	0.246	0.000395621	0.0051477	puf-7
WBGene00011449	0.987146	-0.49774	0.027	0.413	0.00886802	0.0362612	T04H1.2
WBGene00020812	0.876168	-0.441483	0.041	0.544	0.00327781	0.0193463	acdh-7
WBGene00004502	0.932867	-0.470927	0.028	0.42	0.00996647	0.039105	rpt-2
WBGene00000870	1.73476	-0.878137	0.033	0.471	3.73804e-05	0.00140166	cyd-1
WBGene00004060	1.02179	-0.517024	0.019	0.328	0.0116358	0.0430471	pmp-3
WBGene00008121	1.5314	-0.775683	0.002328	0.071	0.000119247	0.00256292	C46F11.6
WBGene00008166	1.16099	-0.586885	0.01	0.217	0.00556051	0.0268867	saps-1
WBGene00011329	0.862549	-0.436162	0.032	0.462	0.0040218	0.0219776	zipt-9
WBGene00003497	1.70264	-0.854395	0.004268	0.114	4.14542e-06	0.000324349	mup-4
WBGene00001583	1.46695	-0.736388	0.026	0.4	0.000948793	0.00875511	gfi-3
WBGene00021754	0.965725	-0.484396	0.045	0.578	0.00569725	0.0273034	hpo-29
WBGene00013024	1.01286	-0.506907	0.022	0.357	0.00767183	0.0330759	cept-2
WBGene00020031	1.0583	-0.49774	0.02	0.334	0.0115881	0.0429588	suco-1
WBGene00003582	1.05867	-0.498761	0.023	0.372	0.00850719	0.0353479	dcap-2
WBGene00016534	1.6941	-0.799916	0.038	0.515	0.00069669	0.00720794	C39D10.7
WBGene00004798	1.41861	-0.671746	0.04	0.534	0.00102873	0.0092009	sip-1
WBGene00004049	1.4527	-0.687956	0.015	0.278	0.00301038	0.0182191	parp-1
WBGene00016419	1.20928	-0.572405	0.019	0.326	0.000665196	0.00698722	tyr-4
WBGene00016311	1.15409	-0.546956	0.027	0.416	0.00408539	0.0221908	efr-3
WBGene00015499	1.32608	-0.62854	0.012	0.246	0.00516343	0.0257601	ints-1
WBGene00001016	1.2912	-0.612588	0.049	0.614	0.00881106	0.0360829	dna-2
WBGene00003598	1.58635	-0.752749	0.007581	0.175	0.00120811	0.0102639	nhl-2
WBGene00004110	1.56428	-0.742437	0.017	0.307	0.00207451	0.0144815	pqn-20
WBGene00004148	1.79749	-0.853597	0.01	0.218	5.24594e-05	0.00163559	pqn-65
WBGene00021444	1.08335	-0.516015	0.019	0.328	0.00439603	0.0232571	ttc-7
WBGene00001834	1.25915	-0.60027	0.02	0.339	0.00665594	0.0301921	hda-1
WBGene00021561	1.03763	-0.495695	0.036	0.497	0.00815998	0.0344088	Y45G5AM.9
WBGene00018586	1.32783	-0.634129	0.009169	0.201	0.00234725	0.0156084	ubxn-3
WBGene00002076	1.21793	-0.582074	0.028	0.424	0.00412603	0.0223276	imb-2
WBGene00005077	1.15276	-0.550901	0.016	0.289	0.00161279	0.0122856	src-1
WBGene00011312	1.42467	-0.683472	0.023	0.366	0.00194901	0.0139593	trcs-2
WBGene00004771	2.05409	-0.9855	0.021	0.346	0.000204394	0.00352275	sem-2
WBGene00001510	0.989067	-0.474047	0.036	0.499	0.00960805	0.0382705	fzr-1
WBGene00021854	0.996638	-0.477159	0.017	0.303	0.00575425	0.0274648	Y54F10AR.1
WBGene00002957	0.969345	-0.469886	0.049	0.618	0.00766455	0.0330544	let-858
WBGene00004457	1.14656	-0.555816	0.037	0.512	0.00293298	0.0179192	rpm-1
WBGene00021365	1.05575	-0.511974	0.04	0.535	0.00503087	0.0253527	smgl-2
WBGene00016178	1.30678	-0.633199	0.041	0.547	0.002711	0.0171035	mesp-1
WBGene00011980	1.44942	-0.701327	0.013	0.252	0.00309916	0.0185669	T24B8.7
WBGene00004204	1.34436	-0.653519	0.012	0.238	0.0079485	0.0339189	swsn-4
WBGene00003796	1.32579	-0.644318	0.011	0.229	0.00264428	0.0168648	npp-10
WBGene00016562	1.08729	-0.528071	0.018	0.311	0.0111215	0.0418949	C41D11.3
WBGene00001979	1.21972	-0.593593	0.03	0.441	0.00328522	0.019348	hmp-2
WBGene00016603	1.40272	-0.67717	0.013	0.261	0.00716396	0.031507	met-1
WBGene00010785	1.32965	-0.642471	0.024	0.376	0.00451729	0.0236474	top-2
WBGene00021316	1.21788	-0.586885	0.00934	0.204	0.00488327	0.0247818	Y32H12A.8
WBGene00008882	1.58799	-0.764686	0.004568	0.12	5.39395e-05	0.00165389	F16B12.6
WBGene00015007	0.879426	-0.454176	0.026	0.399	0.00338942	0.0197252	ain-2
WBGene00006940	1.21531	-0.627607	0.018	0.316	0.00813	0.0343438	wee-1.3
WBGene00011044	1.14213	-0.590722	0.023	0.375	0.00738568	0.0321881	R05H10.3
WBGene00001258	1.11358	-0.574344	0.022	0.358	0.00339706	0.0197346	emb-4
WBGene00006888	1.11804	-0.57628	0.028	0.425	0.011661	0.0431073	vbh-1
WBGene00010537	1.21303	-0.624803	0.016	0.295	0.00472511	0.0243351	mys-2
WBGene00022603	1.13933	-0.585924	0.031	0.448	0.0135387	0.0472773	gck-2
WBGene00004188	0.889079	-0.457332	0.045	0.581	0.0133329	0.0467964	prp-21
WBGene00003656	1.18868	-0.6107	0.008119	0.184	0.00273236	0.0171804	nhr-66
WBGene00000657	3.23928	-1.66403	0.0009581	0.034	0.00154741	0.0119899	col-81
WBGene00019940	1.22063	-0.634129	0.013	0.251	0.0121343	0.044223	npp-21
WBGene00007956	1.31435	-0.682573	0.023	0.369	0.00217114	0.0148838	trpp-9
WBGene00000684	3.33323	-1.72901	0.008735	0.194	2.95315e-11	1.21864e-08	col-110
WBGene00004254	1.24821	-0.646163	0.014	0.265	0.00627054	0.0289624	pxf-1
WBGene00006781	0.933502	-0.483364	0.032	0.46	0.00338671	0.0197235	unc-45
WBGene00004980	0.998183	-0.517024	0.032	0.457	0.0107204	0.041016	spk-1
WBGene00003185	1.21472	-0.629473	0.012	0.236	0.0016345	0.0123857	mek-1
WBGene00003661	1.50974	-0.782409	0.005968	0.147	0.000129124	0.002686	nhr-71
WBGene00016235	1.01658	-0.520045	0.02	0.337	0.00346406	0.0199487	C29H12.2
WBGene00008645	1.24319	-0.635987	0.02	0.339	0.00283802	0.0175469	F10C2.4
WBGene00001596	1.17722	-0.602172	0.017	0.299	0.00829904	0.0347305	gld-2
WBGene00016361	1.89964	-0.970854	0.016	0.293	3.47787e-06	0.000295476	drd-10
WBGene00004775	1.29313	-0.662661	0.023	0.367	0.00656118	0.0299177	2020-09-01
WBGene00018794	0.991152	-0.507921	0.049	0.619	0.0106757	0.0408777	attf-3
WBGene00004377	1.16616	-0.597412	0.009018	0.199	0.000587687	0.0064992	rme-6
WBGene00019118	1.28001	-0.653519	0.026	0.4	0.00639132	0.02937	F59E12.1
WBGene00000838	1.30814	-0.667211	0.00669	0.16	0.00462458	0.0239917	cul-3
WBGene00000564	1.27573	-0.648926	0.016	0.292	0.00624533	0.0289014	cnk-1
WBGene00022138	0.990012	-0.503858	0.038	0.514	0.00326649	0.0193115	trpp-10
WBGene00001599	1.56968	-0.796598	0.01	0.215	0.00128593	0.0106556	glh-2
WBGene00006364	0.95912	-0.50284	0.04	0.534	0.00301108	0.0182191	syd-2
WBGene00011071	1.20829	-0.633199	0.006952	0.164	0.00895179	0.0364713	R06F6.8
WBGene00001412	0.969364	-0.508936	0.021	0.343	0.00591532	0.0279382	fem-2
WBGene00006493	0.904975	-0.475085	0.02	0.336	0.00129274	0.0106692	ivns-1
WBGene00017939	1.48713	-0.782409	0.016	0.286	7.34528e-05	0.00195374	F31A3.5
WBGene00019766	1.37718	-0.724214	0.004947	0.128	0.00245641	0.0161033	M4.1
WBGene00021366	1.08371	-0.571434	0.009075	0.199	0.000798834	0.00784335	Y37E11AM.2
WBGene00010409	0.969106	-0.511974	0.02	0.34	0.0113845	0.0424985	H21P03.2
WBGene00009064	1.02229	-0.534062	0.043	0.563	0.0100293	0.0392843	F22G12.4
WBGene00013419	1.39757	-0.730314	0.016	0.286	0.00293279	0.0179192	Y65A5A.2
WBGene00003072	1.25359	-0.654436	0.011	0.229	0.00101941	0.00917108	lrp-2
WBGene00023497	1.73658	-0.908429	0.003736	0.103	0.000226678	0.00375018	lin-15B
WBGene00003530	0.84737	-0.443607	0.017	0.308	0.00033119	0.00475012	nas-11
WBGene00019217	1.31049	-0.682573	0.007066	0.166	0.00340786	0.0197432	athp-2
WBGene00009661	1.13264	-0.589763	0.02	0.341	0.00966373	0.0384076	patr-1
WBGene00007624	1.39649	-0.727703	0.011	0.231	0.0069117	0.0308104	hrde-1
WBGene00004125	1.05353	-0.54893	0.026	0.397	0.00938458	0.0376818	mdt-30
WBGene00022141	1.18977	-0.619178	0.023	0.368	0.00308178	0.0184996	chaf-2
WBGene00003795	1.30795	-0.570463	0.049	0.616	0.00596621	0.0280684	npp-9
WBGene00018208	1.27438	-0.556797	0.016	0.287	0.00356674	0.0203293	F39G3.3
WBGene00020553	1.30041	-0.569491	0.031	0.455	0.00588827	0.027856	ttc-17
WBGene00009285	1.31408	-0.575312	0.027	0.415	0.00314568	0.018743	F31C3.3
WBGene00008183	1.38557	-0.601221	0.018	0.318	0.00444343	0.0234081	rin-1
WBGene00001563	1.4271	-0.619178	0.032	0.463	0.00428021	0.0228452	gei-6
WBGene00007637	1.15069	-0.500802	0.036	0.504	0.00252381	0.0163826	dhhc-7
WBGene00004166	1.38892	-0.599318	0.036	0.504	0.00445573	0.0234255	pqn-85
WBGene00003793	1.32891	-0.573375	0.042	0.554	0.00491363	0.0249271	npp-7
WBGene00000772	1.34303	-0.57918	0.037	0.509	0.00578891	0.0275582	cpb-3
WBGene00017004	1.11447	-0.480265	0.049	0.613	0.0113287	0.0423228	nrd-1
WBGene00006382	1.34053	-0.57918	0.021	0.347	0.00682837	0.0305995	taf-1
WBGene00010013	1.31228	-0.56267	0.026	0.406	0.0140912	0.0484344	F54B3.1
WBGene00020091	1.41221	-0.60502	0.046	0.588	0.00368932	0.0208307	rnp-8
WBGene00000383	1.16728	-0.520045	0.015	0.283	0.00545672	0.0266108	cdc-14
WBGene00001980	1.12139	-0.499782	0.034	0.486	0.00698937	0.0310288	hmr-1
WBGene00018294	0.966294	-0.43082	0.039	0.524	0.00740454	0.0322073	atg-18
WBGene00013689	1.11371	-0.496718	0.035	0.496	0.00913049	0.0369699	bath-40
WBGene00015743	1.0604	-0.471968	0.034	0.479	0.00851432	0.0353662	soap-1
WBGene00009523	4.48442	-1.9953	0.003563	0.099	0.00118426	0.0101029	clec-165
WBGene00004095	1.16917	-0.520045	0.041	0.547	0.00939933	0.0377305	pqe-1
WBGene00003965	1.57072	-0.697774	0.023	0.366	8.39721e-05	0.00209105	pdk-1
WBGene00016981	1.11417	-0.494672	0.025	0.389	0.00339111	0.0197252	rpn-13
WBGene00021058	1.00481	-0.445727	0.035	0.488	0.00642012	0.0294461	vps-18
WBGene00002251	1.11941	-0.496718	0.041	0.544	0.00539407	0.0264628	lat-1
WBGene00044072	1.02976	-0.45628	0.024	0.382	0.00171135	0.0127407	ham-3
WBGene00012600	1.14832	-0.508936	0.015	0.279	0.00355611	0.0202767	Y38E10A.22
WBGene00020496	2.15377	-0.950842	0.004511	0.119	0.000130621	0.00268774	spat-3
WBGene00002637	1.26228	-0.569491	0.022	0.362	0.00830263	0.0347305	let-418
WBGene00006379	1.44504	-0.650765	0.015	0.282	0.00217273	0.0148865	sys-1
WBGene00008053	1.19168	-0.535058	0.017	0.308	0.00569475	0.0273034	cdc-48.2
WBGene00018364	1.10767	-0.500802	0.021	0.343	0.0045948	0.0238886	dagl-2
WBGene00016889	1.0055	-0.455229	0.034	0.484	0.00790928	0.033827	lst-6
WBGene00009174	1.22802	-0.557778	0.014	0.263	0.00628172	0.0289912	F26H9.2
WBGene00007554	1.23482	-0.560715	0.022	0.361	0.00608995	0.0283735	pptr-2
WBGene00016264	0.880721	-0.404903	0.043	0.563	7.20277e-05	0.00193005	C30F12.5
WBGene00007135	1.1439	-0.526069	0.024	0.378	0.00369815	0.0208561	cdk-12
WBGene00017920	1.24423	-0.572405	0.026	0.4	0.00942863	0.0377642	jmjd-1.2
WBGene00007042	1.50314	-0.691534	0.016	0.295	0.0022238	0.0151232	pbrm-1
WBGene00018426	1.13608	-0.522056	0.026	0.398	0.00646032	0.0295741	F44E7.4
WBGene00022749	1.15218	-0.531069	0.013	0.252	0.00148104	0.0116254	ZK484.3
WBGene00019871	1.64018	-0.752749	0.003729	0.103	8.62466e-05	0.00212208	R04E5.8
WBGene00006483	1.18633	-0.543991	0.039	0.527	0.00524646	0.0260304	dgk-4
WBGene00007027	1.13246	-0.517024	0.031	0.455	0.00957379	0.0381762	ssl-1
WBGene00004203	1.41969	-0.648926	0.009319	0.203	0.000853056	0.00817564	swsn-1
WBGene00009460	1.3074	-0.598365	0.015	0.28	0.00273112	0.0171801	ubr-5
WBGene00000836	1.12036	-0.510962	0.023	0.373	0.00793158	0.0338922	cul-1
WBGene00010806	1.30032	-0.592636	0.014	0.262	0.00125476	0.010518	M01E5.3
WBGene00006763	0.922137	-0.43082	0.04	0.537	0.0120777	0.0441392	unc-26
WBGene00011604	1.39682	-0.652601	0.011	0.232	0.00184162	0.0134201	T08A11.1
WBGene00013558	1.10702	-0.517024	0.033	0.471	0.00667155	0.0302288	Y75B8A.25
WBGene00016409	1.30968	-0.609755	0.027	0.413	0.00715448	0.031486	sumv-1
WBGene00007227	1.15861	-0.538041	0.013	0.25	0.00510186	0.0255677	C01G6.5
WBGene00013465	1.45513	-0.674461	0.014	0.263	0.0023207	0.0154746	Y67H2A.10
WBGene00004187	1.36007	-0.529071	0.038	0.52	0.00461944	0.0239822	prp-8
WBGene00006770	1.2725	-0.495695	0.028	0.419	0.000925601	0.00860438	unc-34
WBGene00003914	1.06586	-0.413594	0.04	0.54	0.00541868	0.0265178	pam-1
WBGene00017733	1.28011	-0.496718	0.04	0.537	0.00298965	0.0181336	ubxn-1
WBGene00004101	1.10112	-0.43082	0.035	0.493	0.00373646	0.020982	hgrs-1
WBGene00003476	1.32815	-0.511974	0.019	0.329	0.00153804	0.0119614	mtm-3
WBGene00004458	1.50311	-0.578214	0.019	0.328	0.00160279	0.0122288	rpn-1
WBGene00009587	1.37114	-0.525067	0.021	0.347	0.0035335	0.0201717	mig-38
WBGene00021238	1.45809	-0.57628	0.027	0.416	0.000591648	0.00653102	gap-3
WBGene00022037	1.7263	-0.683472	0.006118	0.15	0.000394855	0.00514701	acs-13
WBGene00022800	1.41281	-0.556797	0.027	0.414	0.00520173	0.0259064	ZK688.5
WBGene00005009	1.27635	-0.50284	0.017	0.305	0.00128503	0.0106542	spr-4
WBGene00014057	2.16115	-0.850399	0.046	0.591	3.64696e-05	0.00138192	ZK673.1
WBGene00000403	1.28995	-0.512985	0.03	0.446	0.000131443	0.00268774	casy-1
WBGene00003898	1.02543	-0.409255	0.049	0.617	0.00707188	0.0312462	oxi-1
WBGene00002845	1.59301	-0.586885	0.031	0.451	0.00131814	0.0107925	let-711
WBGene00001648	1.09832	-0.409255	0.042	0.558	0.00102146	0.00917467	goa-1
WBGene00003096	4.20677	-1.59311	0.0006901	0.026	6.12386e-06	0.000433563	lys-7
WBGene00004111	1.39685	-0.529071	0.02	0.342	0.000423397	0.00531773	pqn-21
WBGene00006626	1.33505	-0.506907	0.027	0.416	0.00209073	0.0145114	tsn-1
WBGene00018713	3.84444	-1.46415	0.029	0.432	0.000368839	0.00497774	F52G3.5
WBGene00000898	1.54021	-0.57918	0.02	0.332	0.00057344	0.00640541	daf-2
WBGene00004728	1.82088	-0.68437	0.007089	0.166	0.000243734	0.0038984	sax-2
WBGene00002295	1.53044	-0.577248	0.009424	0.205	0.000747038	0.00752722	let-19
WBGene00000162	1.17506	-0.495695	0.024	0.379	0.00223806	0.0151588	apd-3
WBGene00015418	1.1284	-0.476122	0.035	0.49	0.00673466	0.030349	pac-1
WBGene00003413	1.48512	-0.625738	0.029	0.437	0.000587095	0.00649764	mrp-7
WBGene00003989	1.01734	-0.426533	0.034	0.481	0.00404464	0.022044	pfn-1
WBGene00008720	1.44071	-0.612588	0.014	0.264	0.000874369	0.00830823	F12F6.1
WBGene00014015	1.35852	-0.561693	0.018	0.322	0.00214195	0.0147315	panl-3
WBGene00009975	1.24407	-0.515006	0.03	0.443	0.00747282	0.0324309	F53C11.5
WBGene00008555	1.11379	-0.462576	0.041	0.542	0.00702047	0.0311033	F07C6.4
WBGene00011629	1.2681	-0.526069	0.029	0.437	0.00956045	0.038158	T08G11.1
WBGene00000900	1.27059	-0.529071	0.038	0.519	0.000770631	0.00766545	daf-4
WBGene00006536	1.25642	-0.52306	0.038	0.515	0.00254549	0.0164388	tbb-1
WBGene00016170	1.42742	-0.594549	0.044	0.576	0.0054342	0.0265541	tmem-131
WBGene00002192	1.35144	-0.563646	0.021	0.345	0.00309591	0.0185613	kin-4
WBGene00018285	1.12626	-0.459432	0.04	0.533	0.00812409	0.0343301	smk-1
WBGene00020481	1.01139	-0.412511	0.046	0.588	0.0109749	0.0415824	T13C2.6
WBGene00006523	1.32121	-0.541019	0.024	0.38	0.00165687	0.0125093	tam-1
WBGene00007588	1.24696	-0.511974	0.03	0.44	0.00479593	0.0245456	C14C10.5
WBGene00004879	1.25644	-0.517024	0.046	0.587	0.00686545	0.03068	smg-1
WBGene00020394	2.61451	-1.05866	0.002646	0.079	9.82771e-07	0.000105927	T10B5.8
WBGene00018520	1.07997	-0.437228	0.047	0.595	0.00212511	0.0146506	F46H5.4
WBGene00010199	1.69571	-0.687061	0.015	0.276	5.06626e-05	0.00161058	bet-2
WBGene00004350	1.26321	-0.512985	0.044	0.569	0.000971439	0.00889695	rgs-7
WBGene00006349	1.68509	-0.679874	0.028	0.425	0.00062827	0.00674654	sur-2
WBGene00004762	1.35929	-0.547943	0.013	0.248	0.00381383	0.0212512	sel-5
WBGene00004459	1.25965	-0.506907	0.043	0.566	0.00673277	0.030349	rpn-2
WBGene00007752	1.41217	-0.506907	0.021	0.344	0.00122874	0.0103842	wdfy-3
WBGene00002717	1.62515	-0.583038	0.023	0.373	0.000351147	0.00485713	let-526
WBGene00006579	1.50282	-0.540027	0.032	0.459	0.00128089	0.0106282	tlk-1
WBGene00003040	1.37662	-0.494672	0.034	0.481	0.000267641	0.00415762	lin-59
WBGene00009245	1.44861	-0.518031	0.029	0.429	0.00103306	0.00921021	rict-1
WBGene00012117	1.68353	-0.60027	0.019	0.322	0.000484992	0.00575457	T28B11.1
WBGene00010427	1.40146	-0.498761	0.014	0.265	0.00131646	0.0107848	hpo-11
WBGene00007024	1.4616	-0.519039	0.016	0.288	0.000781008	0.00773159	plin-1
WBGene00018073	1.67066	-0.607863	0.015	0.277	7.49881e-08	1.27418e-05	F35H10.10
WBGene00015237	1.48125	-0.539035	0.029	0.437	0.00301359	0.0182237	B0511.12
WBGene00006699	1.64354	-0.598365	0.006572	0.158	0.000668578	0.00700155	uba-1
WBGene00012555	1.23777	-0.43189	0.041	0.547	0.00127324	0.0106113	npp-25
WBGene00019672	2.23564	-0.742437	0.017	0.308	3.56521e-05	0.00135506	K12B6.8
WBGene00018953	1.44278	-0.477159	0.03	0.441	0.00103224	0.00920852	F56C9.10
WBGene00007333	0.951597	-0.593593	0.008892	0.197	0.00907513	0.0368284	ufd-3
WBGene00004208	1.66335	-1.03844	0.0006567	0.025	0.00118018	0.0100801	ptc-1
WBGene00015102	1.63525	-1.02219	0.00823	0.186	0.00136462	0.0110292	cpg-2
WBGene00019787	1.16575	-0.730314	0.002823	0.083	0.000200292	0.00348953	M70.5
WBGene00010621	1.59528	-0.999278	0.00354	0.098	0.00207674	0.0144901	egg-6
WBGene00000396	1.48258	-0.928276	0.002124	0.066	0.00187396	0.013594	cdh-4
WBGene00012352	0.967193	-0.609755	0.028	0.426	0.00983767	0.0388424	dkf-1
WBGene00003012	1.12248	-0.707525	0.003786	0.104	0.00787933	0.0337289	lin-26
WBGene00016066	1.50432	-0.947853	0.001636	0.053	3.32879e-06	0.000284582	acd-2
WBGene00003159	1.36071	-0.858379	0.009554	0.207	0.00453511	0.0236721	mcm-7
WBGene00015312	1.58905	-1.00072	0.002075	0.064	0.00127493	0.0106193	C01G8.1
WBGene00004391	1.37318	-0.864731	0.004454	0.118	0.00436281	0.0231389	rnr-1
WBGene00013432	0.85312	-0.537048	0.038	0.521	0.0146179	0.0496069	Y66D12A.6
WBGene00000865	1.36081	-0.85599	0.005998	0.147	0.00193717	0.0138959	cyb-1
WBGene00018330	1.19628	-0.752749	0.021	0.346	0.000506043	0.00592284	elks-1
WBGene00014097	1.46921	-0.92372	0.014	0.262	1.75584e-05	0.000842512	ZK829.9
WBGene00021626	0.820781	-0.516015	0.032	0.462	0.0127616	0.04551	rft-2
WBGene00019971	1.55268	-0.975997	0.001772	0.057	0.00126805	0.0105936	ergo-1
WBGene00000378	0.973819	-0.611645	0.007786	0.178	0.0101786	0.0396574	cct-2
WBGene00016739	1.07239	-0.673556	0.011	0.225	0.00701791	0.0311015	pitr-1
WBGene00010730	0.90476	-0.568519	0.012	0.234	0.0031866	0.0189166	ensa-1
WBGene00011699	2.15507	-1.34142	0.00031	0.013	0.0134771	0.0471193	cyp-34A2
WBGene00011409	1.08129	-0.673556	0.013	0.254	0.013118	0.0464023	T04A8.7
WBGene00013225	0.727092	-0.452068	0.04	0.537	0.00427248	0.0228372	Y56A3A.2
WBGene00004259	1.94421	-1.20914	0.0006688	0.025	3.91631e-05	0.00141055	pyr-1
WBGene00010002	0.883058	-0.54893	0.022	0.361	0.0121655	0.0442698	F53F8.5
WBGene00016836	1.17647	-0.731183	0.008385	0.188	0.0058955	0.0278719	C50F2.2
WBGene00011625	0.963212	-0.596458	0.015	0.277	0.00780503	0.0334604	vps-39
WBGene00001609	1.25069	-0.77484	0.011	0.222	0.0087589	0.0359593	glp-1
WBGene00001565	1.59435	-0.988412	0.0006891	0.026	0.000263923	0.00412537	gei-8
WBGene00017364	1.83646	-1.13816	0.013	0.252	0.00158227	0.0121428	clec-7
WBGene00003955	1.23103	-0.763836	0.013	0.26	0.00697839	0.0310024	pcn-1
WBGene00020588	1.10962	-0.701327	0.006733	0.161	0.00419196	0.0225744	T19H12.2
WBGene00007129	0.791255	-0.499782	0.014	0.27	0.00129215	0.0106692	B0272.3
WBGene00007332	1.63215	-1.03281	0.003099	0.089	0.000490261	0.00577557	C05C10.5
WBGene00001186	1.64489	-1.04474	0.015	0.28	0.000478033	0.00571543	egl-18
WBGene00021051	1.47133	-0.934328	0.0005081	0.02	0.000705341	0.0072766	W05H9.4
WBGene00003882	0.973481	-0.617298	0.004291	0.114	0.00344854	0.0198832	orc-2
WBGene00004732	1.1471	-0.733788	0.005206	0.133	0.0116314	0.0430419	sax-7
WBGene00022667	1.34661	-0.861558	0.002036	0.063	0.00335699	0.0195899	ZK154.5
WBGene00019822	0.792858	-0.506907	0.017	0.308	0.0139197	0.0481072	ints-13
WBGene00000444	1.35317	-0.864731	0.019	0.328	0.000498939	0.00585392	ceh-21
WBGene00012936	1.15826	-0.739848	0.009669	0.208	0.00816206	0.0344088	pola-1
WBGene00004374	1.58932	-1.01364	0.004703	0.123	0.00275531	0.0172737	rme-2
WBGene00007709	1.12149	-0.715454	0.019	0.328	0.00292994	0.0179158	clec-87
WBGene00003241	1.02958	-0.656268	0.016	0.297	0.00941284	0.037761	mig-5
WBGene00001061	1.13369	-0.698663	0.007727	0.177	0.00808656	0.0342907	dpl-1
WBGene00004334	1.1951	-0.736388	0.035	0.487	0.0145374	0.0494169	ref-1
WBGene00017003	0.962868	-0.593593	0.019	0.328	0.0120495	0.0440472	D1007.5
WBGene00001023	1.41551	-0.871844	0.001235	0.042	0.00228891	0.0153619	dnj-5
WBGene00004873	1.20832	-0.744161	0.004948	0.128	0.00856368	0.0354749	smc-3
WBGene00010080	1.19725	-0.737254	0.004826	0.125	0.00740793	0.0322073	F55A11.7
WBGene00021474	0.89639	-0.551885	0.019	0.326	0.00511265	0.025604	dot-1.1
WBGene00018974	0.907003	-0.557778	0.017	0.305	0.0105357	0.0405454	fcho-1
WBGene00003930	0.914362	-0.56267	0.008649	0.193	0.00169566	0.0126702	pat-3
WBGene00013214	1.05261	-0.649845	0.012	0.239	0.00471622	0.0243351	Y54G11A.3
WBGene00022127	1.31978	-0.815575	0.018	0.317	0.000802315	0.00786149	yop-1
WBGene00022473	0.949487	-0.583038	0.014	0.272	0.00664753	0.030181	bet-1
WBGene00021929	0.941348	-0.578214	0.016	0.287	0.0144342	0.0492193	dcap-1
WBGene00007532	1.28197	-0.786596	0.009693	0.208	0.00543474	0.0265541	WBGene00007532
WBGene00008710	1.27824	-0.783247	0.008902	0.197	0.00805481	0.0342063	F11E6.7
WBGene00016575	1.33375	-0.817214	0.018	0.319	0.00109494	0.00963106	lido-10
WBGene00016163	1.54717	-0.948601	0.002846	0.083	0.000660074	0.00695274	C27D9.1
WBGene00013894	1.05436	-0.644318	0.004856	0.126	0.00965388	0.0384002	ZC434.8
WBGene00009920	0.812823	-0.496718	0.012	0.244	0.0058686	0.0278085	abts-1
WBGene00004272	0.868543	-0.531069	0.01	0.217	0.00409635	0.0222336	rab-8
WBGene00019877	0.856147	-0.524064	0.018	0.311	0.0102062	0.0397327	R05D3.2
WBGene00018991	1.2466	-0.762987	0.001242	0.042	0.00197375	0.0140713	F56F11.4
WBGene00019657	1.00669	-0.616358	0.009664	0.208	0.0029165	0.0178747	K11G12.6
WBGene00009254	1.00879	-0.617298	0.013	0.255	0.0123052	0.0446095	capg-1
WBGene00010665	1.17936	-0.721591	0.003791	0.104	0.003086	0.0185173	K08E3.5
WBGene00002226	0.989378	-0.599318	0.024	0.376	0.0123701	0.0447547	klp-16
WBGene00001830	1.14134	-0.691534	0.008611	0.192	0.0103365	0.0400243	hcp-2
WBGene00002078	1.15284	-0.696884	0.005326	0.136	0.0132992	0.0467122	xpo-1
WBGene00000530	1.90814	-1.15834	0.002687	0.08	8.94957e-05	0.00215791	clh-3
WBGene00006384	1.38158	-0.838347	0.005369	0.136	0.000915279	0.00856373	taf-3
WBGene00000875	1.17187	-0.711935	0.016	0.297	0.0121655	0.0442698	cyk-4
WBGene00003062	0.818904	-0.498761	0.021	0.345	0.0104674	0.0403794	lpd-6
WBGene00004338	0.863128	-0.526069	0.026	0.405	0.00778533	0.0334256	rfc-2
WBGene00012326	2.25125	-1.37016	0.001428	0.047	1.43743e-06	0.00014123	W07E11.1
WBGene00002240	1.28667	-0.783247	0.003795	0.104	0.00329332	0.019367	ksr-2
WBGene00019771	1.2357	-0.751892	0.004272	0.114	0.00735681	0.0321248	M04F3.5
WBGene00011720	0.847201	-0.517024	0.026	0.397	0.0146819	0.0496974	T11G6.5
WBGene00000168	1.46812	-0.856787	0.008577	0.191	0.00111032	0.00974265	apx-1
WBGene00001085	1.00858	-0.588805	0.019	0.331	0.0121427	0.0442312	dpy-26
WBGene00020839	0.995032	-0.58111	0.01	0.218	0.0131302	0.0464122	usp-5
WBGene00000417	1.38491	-0.809003	0.008249	0.186	0.00418904	0.0225671	ced-3
WBGene00017930	2.70759	-1.58304	0.001683	0.054	0.0109502	0.0415556	F29G9.1
WBGene00001683	1.65204	-0.962734	0.001962	0.062	0.000489276	0.00577557	gpd-1
WBGene00002297	1.30786	-0.762136	0.009501	0.206	0.00840267	0.0349841	ect-2
WBGene00001430	0.83558	-0.486457	0.027	0.41	8.44027e-06	0.000534039	fkb-5
WBGene00010281	1.17605	-0.690641	0.014	0.272	0.00662203	0.030152	F58G11.3
WBGene00005023	1.67476	-0.982583	0.003236	0.092	0.000798222	0.00784335	sqv-5
WBGene00021535	0.943465	-0.552869	0.017	0.303	0.00560554	0.027014	wht-7
WBGene00004699	0.747984	-0.438293	0.048	0.61	0.0122279	0.0444182	rsp-2
WBGene00011795	4.18118	-2.45075	0.037	0.508	0.00123767	0.0104353	T16A9.5
WBGene00016905	0.820103	-0.480265	0.048	0.611	0.011257	0.0421844	ztf-3
WBGene00012469	1.24588	-0.729444	0.006628	0.159	0.0025159	0.0163681	Y17G7B.18
WBGene00010367	1.36168	-0.789103	0.00885	0.196	0.00750522	0.0325421	H05L14.2
WBGene00006517	0.904196	-0.524064	0.043	0.561	0.00113566	0.00986819	madd-3
WBGene00015922	1.32866	-0.769772	0.00397	0.107	0.00599886	0.0281578	C17H11.2
WBGene00016796	1.25014	-0.725087	0.007021	0.165	0.00598396	0.0281306	cec-2
WBGene00001516	0.840767	-0.488515	0.037	0.509	0.00392549	0.0216562	gap-2
WBGene00002068	1.10742	-0.643394	0.006635	0.159	0.0035227	0.0201519	ify-1
WBGene00004462	0.921097	-0.535058	0.009232	0.202	0.00665364	0.0301912	rpn-6.1
WBGene00020827	1.05858	-0.624803	0.014	0.262	0.00541713	0.0265178	T26A8.4
WBGene00003021	1.10587	-0.652601	0.021	0.346	0.0145354	0.0494169	lin-36
WBGene00003150	1.25453	-0.740712	0.004315	0.115	0.00333902	0.0195166	mbk-2
WBGene00017031	1.29971	-0.766383	0.012	0.236	0.00887414	0.0362666	D1044.6
WBGene00015357	1.92251	-1.13356	0.002715	0.08	0.000112278	0.0024533	C02F12.8
WBGene00019259	1.22352	-0.721591	0.00527	0.135	0.00849502	0.0353081	H34C03.2
WBGene00016055	0.71759	-0.423309	0.049	0.613	0.00601124	0.0281864	C24D10.4
WBGene00015073	1.13857	-0.669934	0.013	0.257	0.0146851	0.0496974	B0238.9
WBGene00013862	1.31931	-0.776525	0.005983	0.147	0.00461183	0.0239616	wdr-5.3
WBGene00012972	1.086	-0.642471	0.023	0.373	0.0141788	0.0486229	rsa-2
WBGene00004684	0.931732	-0.550901	0.015	0.274	0.0087851	0.0360054	rsd-6
WBGene00001194	1.07783	-0.636915	0.006264	0.152	0.0140807	0.048432	egl-27
WBGene00000914	1.50648	-0.892197	0.001248	0.043	0.000626333	0.00673956	daf-19
WBGene00012020	1.44906	-0.858379	0.01	0.218	0.000449486	0.00552042	gyg-2
WBGene00010351	1.52917	-0.905351	0.007595	0.175	0.00400851	0.0219332	cbd-1
WBGene00012990	1.22482	-0.731183	0.007711	0.177	0.00137722	0.0110814	sam-10
WBGene00011729	0.965363	-0.57628	0.018	0.312	0.00515598	0.0257502	set-16
WBGene00000894	1.60216	-0.9568	0.00069	0.026	0.000281492	0.00429766	dab-1
WBGene00018482	1.20606	-0.720716	0.005782	0.143	0.00776462	0.0333664	F45F2.10
WBGene00000868	1.45943	-0.87342	0.011	0.23	0.0021326	0.0146882	cyb-3
WBGene00006577	0.775128	-0.463622	0.035	0.495	0.0119638	0.0438339	tlf-1
WBGene00008480	0.925655	-0.554834	0.011	0.227	0.00964853	0.0383894	eif-2A
WBGene00012198	1.85269	-1.11036	0.00266	0.079	8.31599e-05	0.00208694	W02B8.2
WBGene00000274	0.999708	-0.599318	0.028	0.425	0.0111614	0.0419802	btf-1
WBGene00000548	1.11411	-0.668119	0.006497	0.156	0.00526359	0.0260796	clr-1
WBGene00021093	1.30148	-0.773996	0.017	0.299	0.00237773	0.0157602	W08F4.3
WBGene00013268	1.02913	-0.612588	0.008692	0.193	0.00136318	0.0110292	tric-1B.2
WBGene00001865	1.10843	-0.660837	0.00856	0.191	0.013666	0.0475267	him-6
WBGene00000381	0.892545	-0.532068	0.02	0.339	0.0147115	0.0497491	cct-6
WBGene00003246	1.21395	-0.72334	0.024	0.382	0.00402954	0.0220033	mig-14
WBGene00001942	1.04739	-0.629473	0.01	0.214	0.00377944	0.0211166	his-68
WBGene00016115	1.17585	-0.706641	0.007527	0.174	0.00165932	0.0125212	mdt-26
WBGene00017046	1.76228	-1.06005	0.004532	0.119	0.000202231	0.00350218	utx-1
WBGene00002245	1.25871	-0.757877	0.004532	0.119	0.00315248	0.0187758	lag-1
WBGene00018819	1.57467	-0.947853	0.007619	0.175	0.00155454	0.012013	rog-1
WBGene00002000	1.01673	-0.612588	0.009388	0.205	0.0106758	0.0408777	hrpr-1
WBGene00007109	1.17713	-0.632268	0.019	0.33	0.00553278	0.0267994	edg-1
WBGene00003026	2.02237	-1.08678	0.004042	0.109	0.000480278	0.00572804	lin-41
WBGene00006933	1.06737	-0.574344	0.012	0.246	0.0125729	0.0450679	vps-35
WBGene00013994	1.30416	-0.704872	0.009635	0.208	0.0025272	0.0163826	ZK524.4
WBGene00009368	1.4572	-0.787432	0.007943	0.181	0.00218359	0.0149255	pole-1
WBGene00017951	1.33593	-0.721591	0.006718	0.161	0.00201901	0.0142232	panl-2
WBGene00017317	1.02441	-0.552869	0.017	0.308	0.0081235	0.0343301	attf-2
WBGene00004738	1.03512	-0.558757	0.028	0.424	0.0132878	0.0466833	scc-3
WBGene00020696	1.77195	-0.956057	0.003339	0.094	0.000235509	0.00384346	pygl-1
WBGene00011645	1.30755	-0.711054	0.004227	0.113	0.0011395	0.00988458	T09B9.4
WBGene00013278	1.98846	-1.08066	0.017	0.303	0.000599851	0.00658832	Y57A10B.6
WBGene00004355	1.0334	-0.560715	0.037	0.506	0.013273	0.046657	rha-1
WBGene00009553	1.3787	-0.748461	0.01	0.216	0.0037966	0.0211884	hinf-1
WBGene00000395	2.09846	-1.13685	0.005446	0.138	0.00112737	0.00983248	cdh-3
WBGene00000289	1.17142	-0.623867	0.019	0.325	0.00113017	0.00985099	cam-1
WBGene00021735	0.961173	-0.511974	0.033	0.476	0.0121519	0.0442538	Y50D4A.1
WBGene00001607	1.59304	-0.847997	0.008544	0.191	0.000521371	0.00603862	gln-6
WBGene00014115	1.63461	-0.871844	0.002704	0.08	0.00261014	0.0167204	gld-4
WBGene00006868	1.38903	-0.737254	0.016	0.295	0.00352793	0.0201519	vab-1
WBGene00019124	1.13534	-0.603122	0.019	0.323	0.010975	0.0415824	F59E12.9
WBGene00004782	1.34297	-0.718088	0.012	0.233	0.00566189	0.0271857	set-2
WBGene00019343	2.39851	-1.28274	0.028	0.421	0.00261938	0.0167682	nep-18
WBGene00010910	0.908514	-0.485427	0.05	0.622	0.0142561	0.0487918	M106.2
WBGene00000090	1.19706	-0.639695	0.018	0.313	0.0107464	0.0410658	age-1
WBGene00000507	1.14639	-0.613532	0.007544	0.174	0.00434788	0.0231134	cit-1.1
WBGene00007028	1.6132	-0.897628	0.001328	0.045	0.00133391	0.01086	trr-1
WBGene00001815	0.859896	-0.478195	0.032	0.462	0.0128621	0.0457125	hmt-1
WBGene00004242	1.75973	-0.97966	0.005437	0.138	0.000688147	0.00714897	puf-6
WBGene00015301	1.28173	-0.713696	0.006057	0.148	0.00634069	0.029221	C01F1.6
WBGene00022718	1.18794	-0.659925	0.012	0.241	0.00603598	0.0282443	ZK370.4
WBGene00011279	1.24602	-0.692427	0.007938	0.181	0.00359816	0.0204519	asd-1
WBGene00004134	1.9404	-1.08406	0.004609	0.121	5.92315e-05	0.00169292	myrf-1
WBGene00004467	0.869797	-0.485427	0.019	0.325	0.0117672	0.0433382	rpn-11
WBGene00003222	1.26105	-0.695994	0.019	0.325	0.00475256	0.0244015	mes-4
WBGene00011376	1.28609	-0.710173	0.046	0.589	0.00696349	0.0309679	gla-3
WBGene00007860	1.20393	-0.665393	0.004963	0.128	0.00200073	0.0141768	rilp-1
WBGene00021934	1.08287	-0.598365	0.011	0.23	0.00866323	0.0357086	cct-8
WBGene00006405	1.04341	-0.577248	0.037	0.512	0.0117476	0.0433229	itsn-1
WBGene00003230	1.77466	-0.981853	0.002799	0.082	0.000457348	0.00556822	mex-5
WBGene00003622	1.32302	-0.732052	0.015	0.278	0.00423632	0.0227285	nhr-23
WBGene00000995	2.01116	-1.11303	0.012	0.235	4.97993e-05	0.00160906	die-1
WBGene00021763	1.58913	-0.878921	0.009695	0.208	5.84884e-05	0.00168979	Y51F10.2
WBGene00022369	1.02827	-0.569491	0.019	0.328	0.0105299	0.0405448	Y92H12BR.3
WBGene00001829	1.37138	-0.760434	0.01	0.216	0.0109808	0.0415824	hcp-1
WBGene00004767	1.15869	-0.642471	0.00724	0.169	0.00464552	0.024083	sel-10
WBGene00013096	1.01512	-0.56267	0.032	0.46	0.00584197	0.027746	mcd-1
WBGene00021035	1.61859	-0.890641	0.011	0.227	0.000530353	0.00608015	W05F2.3
WBGene00019915	1.19519	-0.657183	0.039	0.528	0.000312123	0.00457968	tbc-10
WBGene00012982	1.07249	-0.590722	0.044	0.57	0.0105716	0.0406115	jmjd-2
WBGene00022743	0.973171	-0.536053	0.029	0.437	0.0033901	0.0197252	mlt-7
WBGene00008082	1.04043	-0.573375	0.018	0.318	0.0120245	0.0439672	com-1
WBGene00010444	1.29045	-0.707525	0.007557	0.174	6.91286e-05	0.00186971	magi-1
WBGene00013038	1.13981	-0.624803	0.019	0.325	0.00881398	0.0360829	ani-1
WBGene00001860	1.22277	-0.669934	0.00691	0.164	0.00539292	0.0264628	him-1
WBGene00016138	1.68985	-0.927517	0.00723	0.169	0.00117524	0.0100617	flh-2
WBGene00012317	1.31308	-0.720716	0.04	0.54	0.00031233	0.00457968	ztf-6
WBGene00011067	0.846734	-0.464668	0.021	0.348	0.00574855	0.0274563	vps-11
WBGene00022300	1.41596	-0.773996	0.01	0.216	0.0040823	0.0221823	Y76B12C.6
WBGene00010159	0.829012	-0.453122	0.048	0.611	0.00278207	0.0173802	F56G4.4
WBGene00008682	1.42512	-0.77989	0.005449	0.138	0.00612177	0.0284481	lex-1
WBGene00012474	1.06944	-0.583038	0.023	0.374	0.00535894	0.0263621	attf-6
WBGene00013270	1.25263	-0.683472	0.032	0.462	0.0099359	0.03907	Y57A10A.31
WBGene00004874	1.16547	-0.657183	0.012	0.234	0.0111017	0.0418757	smc-4
WBGene00007433	1.37737	-0.776525	0.003725	0.102	0.00411768	0.0223032	swsn-7
WBGene00010519	1.40807	-0.793272	0.021	0.343	0.00530037	0.026147	K03A11.1
WBGene00021423	0.970717	-0.546956	0.023	0.371	0.00610793	0.0284021	tftc-1
WBGene00000254	0.778754	-0.438293	0.048	0.607	0.00767596	0.0330817	bli-4
WBGene00020652	1.28951	-0.725959	0.037	0.506	0.00810782	0.0343103	egg-4
WBGene00003030	1.154	-0.651683	0.006091	0.149	0.011301	0.0422711	lin-45
WBGene00017699	1.07995	-0.609755	0.014	0.267	0.00514746	0.0257337	flcn-1
WBGene00000257	1.16487	-0.658097	0.015	0.274	0.00660767	0.0301055	bmk-1
WBGene00000377	1.10791	-0.621056	0.012	0.242	0.00852582	0.035392	cct-1
WBGene00015143	1.06234	-0.595504	0.025	0.393	0.00973351	0.0385682	rbm-26
WBGene00011614	1.75099	-0.981853	0.0006291	0.024	0.000224049	0.00373234	nfya-1
WBGene00004304	1.02698	-0.57628	0.015	0.281	0.00750403	0.0325421	ran-3
WBGene00019983	1.07313	-0.602172	0.018	0.322	0.00496533	0.0250924	sti-1
WBGene00013164	1.19015	-0.67717	0.006258	0.152	0.000178004	0.00321765	Y53F4B.18
WBGene00021470	1.25791	-0.715454	0.042	0.556	0.00902306	0.0366892	tpxl-1
WBGene00003789	1.14403	-0.649845	0.021	0.342	0.00826182	0.0346655	npp-3
WBGene00006776	1.2143	-0.689746	0.005949	0.146	0.0032805	0.0193468	unc-40
WBGene00006437	1.17759	-0.669027	0.007593	0.175	0.00826386	0.0346655	mrck-1
WBGene00004063	0.938581	-0.535058	0.032	0.462	0.00881364	0.0360829	pmr-1
WBGene00007975	1.31085	-0.741575	0.003392	0.095	0.0063449	0.0292218	gls-1
WBGene00022296	1.18662	-0.671746	0.022	0.363	0.0146081	0.0495853	xpc-1
WBGene00022835	1.02583	-0.58111	0.034	0.481	0.0106342	0.0407723	ZK973.9
WBGene00012231	1.38247	-0.783247	0.02	0.334	1.53187e-06	0.000148488	W04A4.2
WBGene00020798	1.08309	-0.614474	0.00751	0.174	0.00474359	0.0243727	T25D3.4
WBGene00004241	1.81387	-1.02928	0.003811	0.104	0.000731346	0.00747546	puf-5
WBGene00000465	1.91647	-1.08678	0.005636	0.141	0.000237031	0.00384804	cpg-1
WBGene00004953	1.23502	-0.70044	0.008152	0.184	0.00605266	0.0282816	spd-2
WBGene00006737	1.0559	-0.605968	0.027	0.415	0.0128723	0.0457355	ulp-2
WBGene00008546	1.86032	-1.06695	0.001278	0.044	0.000364346	0.00495818	gfat-1
WBGene00003918	1.43946	-0.827006	0.002307	0.07	0.00188643	0.0136433	par-3
WBGene00004239	1.65764	-0.953824	0.015	0.285	0.00158637	0.0121614	puf-3
WBGene00000376	1.35755	-0.78073	0.001858	0.059	0.00243349	0.0160342	ccr-4
WBGene00003132	0.990448	-0.570463	0.009651	0.208	0.0113048	0.0422711	mat-1
WBGene00009342	1.42675	-0.815575	0.007003	0.165	1.70892e-05	0.000833848	fasn-1
WBGene00003228	1.63063	-0.931305	0.015	0.273	0.00228686	0.0153552	mex-1
WBGene00003792	1.07743	-0.616358	0.015	0.282	0.0105649	0.0406115	npp-6
WBGene00017782	1.2629	-0.722466	0.012	0.234	0.00603685	0.0282443	F25E5.1
WBGene00000517	1.07068	-0.612588	0.006966	0.164	0.00809599	0.0343005	cki-2
WBGene00016283	1.73858	-0.994942	0.005813	0.144	0.000105955	0.00236631	zmp-3
WBGene00013340	1.31609	-0.753605	0.002883	0.084	0.00412431	0.0223266	tcc-1
WBGene00001686	1.6717	-1.12035	0.0007542	0.028	0.000559745	0.00627757	gpd-4
WBGene00013596	0.908953	-0.609755	0.028	0.427	0.0110221	0.0416952	nyn-2
WBGene00003864	1.49234	-1.0036	0.001776	0.057	0.0029236	0.0178922	oma-1
WBGene00001259	1.03449	-0.695103	0.008602	0.192	0.00921202	0.0372061	emb-5
WBGene00011835	1.10973	-0.741575	0.007157	0.168	0.00568997	0.0272933	pgap-1
WBGene00020423	0.940105	-0.62854	0.008162	0.185	0.0038743	0.0214969	prp-19
WBGene00018689	1.43452	-0.95977	0.003353	0.094	0.00103037	0.00920852	F52D2.7
WBGene00001148	1.59485	-1.06419	0.003685	0.102	0.000423145	0.00531773	eat-20
WBGene00007150	1.28777	-0.85997	0.004779	0.124	0.00730577	0.0319652	acly-2
WBGene00013578	1.2037	-0.799916	0.001184	0.041	0.00538353	0.0264471	scav-2
WBGene00020558	1.03265	-0.686164	0.011	0.221	0.0134239	0.0470357	T19B4.5
WBGene00001049	1.0127	-0.672652	0.016	0.288	0.0136192	0.0474248	dog-1
WBGene00007171	1.19373	-0.792439	0.011	0.224	0.0116697	0.0431172	B0393.6
WBGene00018786	1.29984	-0.865523	0.019	0.33	0.00901408	0.036663	hmbx-1
WBGene00001833	1.14643	-0.75873	0.007817	0.179	0.01273	0.0454535	hcp-6
WBGene00010056	1.17229	-0.775683	0.003576	0.099	0.00707221	0.0312462	smc-6
WBGene00003156	1.11758	-0.739848	0.025	0.389	0.00436207	0.0231389	mcm-4
WBGene00004893	1.51827	-1.00576	0.00262	0.078	0.000919504	0.00859016	sms-2
WBGene00012977	0.860592	-0.580145	0.008474	0.19	0.0023581	0.0156517	Y48A6C.4
WBGene00023498	1.34451	-0.906891	0.009988	0.213	0.00217099	0.0148838	lin-15A
WBGene00002998	0.965441	-0.651683	0.013	0.255	0.0128084	0.0456206	lin-9
WBGene00010011	1.73103	-1.16607	0.004323	0.115	0.00132029	0.0107969	F53H4.6
WBGene00000075	1.08332	-0.729444	0.002603	0.078	0.00199329	0.014147	adm-4
WBGene00001949	1.10559	-0.747602	0.042	0.556	0.00281373	0.0175092	hlh-2
WBGene00003009	0.979816	-0.662661	0.004791	0.125	0.00427527	0.0228372	lin-23
WBGene00003410	1.94798	-1.31788	0.001028	0.036	0.000233093	0.00381807	mrp-4
WBGene00017800	1.03135	-0.696884	0.015	0.276	0.00797917	0.0339951	F25G6.9
WBGene00006406	1.18974	-0.804054	0.001929	0.061	0.00979472	0.0387364	srgp-1
WBGene00010416	0.75464	-0.512985	0.019	0.322	0.0072514	0.0317975	hxk-2
WBGene00009365	0.950282	-0.645241	0.012	0.244	0.0147777	0.0499497	F33H1.4
WBGene00016799	0.984379	-0.667211	0.00329	0.093	0.00715188	0.031486	C50C3.1
WBGene00003231	1.39529	-0.946357	0.006214	0.151	0.00178117	0.0130918	mex-6
WBGene00018813	1.55379	-1.05242	0.005594	0.14	0.00208055	0.0144988	F54D11.3
WBGene00017931	1.00241	-0.686164	0.017	0.307	0.0111242	0.0418949	picc-1
WBGene00000010	0.828771	-0.567545	0.033	0.475	0.0112573	0.0421844	aat-9
WBGene00012395	0.84642	-0.577248	0.012	0.24	0.0139839	0.0482267	Y6D1A.1
WBGene00000871	1.15538	-0.794936	0.003791	0.104	0.00397248	0.0218071	cye-1
WBGene00003799	0.994571	-0.68437	0.009061	0.199	0.00483715	0.0246449	npp-13
WBGene00007696	0.707262	-0.486457	0.029	0.435	0.00930299	0.0374688	tram-1
WBGene00021766	0.743527	-0.511974	0.046	0.594	0.011724	0.0432738	hex-4
WBGene00006528	1.27326	-0.876566	0.002353	0.071	0.00286657	0.0176705	tba-1
WBGene00022158	1.16281	-0.801573	0.011	0.231	0.00956748	0.0381616	Y71G12B.23
WBGene00001045	0.991316	-0.683472	0.011	0.224	0.00066659	0.00699169	dnj-27
WBGene00015971	0.950015	-0.652601	0.005452	0.138	0.0067998	0.0305234	swsn-2.2
WBGene00016725	1.15867	-0.8024	0.018	0.319	0.00367097	0.0207531	C46H3.2
WBGene00002079	1.16575	-0.807355	0.005372	0.136	0.00654024	0.0298643	xpo-2
WBGene00000265	1.058	-0.73292	0.004805	0.125	0.00709158	0.0313126	brd-1
WBGene00004217	1.55982	-1.08134	0.007629	0.175	0.00329109	0.019367	ptr-2
WBGene00004215	0.765247	-0.529071	0.014	0.27	0.00753882	0.0326193	ptp-3
WBGene00006804	1.20769	-0.835116	0.006895	0.163	0.00213205	0.0146882	unc-71
WBGene00000498	0.972229	-0.671746	0.016	0.295	0.00269836	0.0170856	chk-1
WBGene00019862	1.40841	-0.978928	0.002394	0.072	0.00144302	0.0114137	nrde-3
WBGene00004389	0.631868	-0.439357	0.029	0.431	0.00878002	0.0360039	rnp-6
WBGene00008385	1.06766	-0.741575	0.012	0.236	0.00701202	0.0310849	D1081.7
WBGene00011994	1.16575	-0.809003	0.008206	0.185	0.0060503	0.0282798	samp-1
WBGene00000146	1.08684	-0.75446	0.006819	0.162	0.0100869	0.0394265	ape-1
WBGene00000980	1.06906	-0.741575	0.011	0.226	0.000964441	0.00885532	dhs-17
WBGene00018572	1.73744	-1.20977	0.049	0.617	0.00349536	0.0200608	lin-42
WBGene00219451	2.03983	-1.42385	0.0006709	0.025	3.94989e-05	0.00141554	F52D2.12
WBGene00003183	1.11471	-0.718088	0.008699	0.193	0.0034126	0.0197548	mei-1
WBGene00011318	1.13718	-0.73292	0.018	0.312	0.0138874	0.048045	cdt-2
WBGene00000939	1.17513	-0.757877	0.007389	0.172	0.0126929	0.0453659	dcr-1
WBGene00004027	1.37024	-0.882056	0.002615	0.078	0.00370757	0.020901	pie-1
WBGene00001978	0.878589	-0.565597	0.011	0.226	0.0124719	0.0448965	hmp-1
WBGene00022488	0.978045	-0.62854	0.016	0.297	0.00660762	0.0301055	orc-3
WBGene00000794	0.885326	-0.568519	0.026	0.407	0.0109507	0.0415556	crn-1
WBGene00004704	0.87709	-0.567545	0.014	0.272	0.013275	0.046657	rsp-7
WBGene00001491	0.813792	-0.526069	0.014	0.27	0.0123975	0.0447866	frm-4
WBGene00002169	1.0872	-0.702214	0.00416	0.111	0.00982057	0.0388067	isw-1
WBGene00000416	0.929923	-0.60027	0.013	0.257	0.00858652	0.0355344	ced-2
WBGene00004078	1.26952	-0.822934	0.006851	0.163	0.00198713	0.0141102	pos-1
WBGene00011986	1.40363	-0.909965	0.004949	0.128	0.00224149	0.0151634	T24D1.3
WBGene00012128	0.983337	-0.636915	0.007393	0.172	0.00944976	0.0378107	nra-1
WBGene00000379	0.903286	-0.585924	0.006636	0.159	0.0121109	0.0442083	cct-4
WBGene00012663	1.24562	-0.808179	0.006261	0.152	0.00223008	0.0151358	hex-3
WBGene00004136	1.1211	-0.727703	0.007863	0.18	0.00320386	0.01898	pqn-51
WBGene00004460	0.832091	-0.540027	0.017	0.307	0.0126292	0.0451876	rpn-3
WBGene00003994	1.06362	-0.691534	0.021	0.344	0.0143599	0.0490749	pgl-3
WBGene00011050	1.16047	-0.75446	0.006956	0.164	0.00241803	0.0159541	agl-1
WBGene00044061	0.807534	-0.525067	0.008396	0.188	0.00283945	0.0175482	tbc-12
WBGene00003155	1.41987	-0.922959	0.003112	0.089	0.00155241	0.0120094	mcm-3
WBGene00003043	1.49246	-0.97159	0.002068	0.064	0.00377483	0.0211124	lip-1
WBGene00009770	0.987608	-0.647084	0.016	0.294	0.0116487	0.0430726	F46B6.5
WBGene00003083	1.30635	-0.85599	0.005067	0.131	0.00317016	0.0188578	lst-1
WBGene00011807	0.832472	-0.545968	0.017	0.307	0.0111305	0.041897	T16G12.6
WBGene00044689	1.32701	-0.868687	0.002554	0.076	0.00471328	0.0243295	arid-1
WBGene00012104	1.65092	-1.08066	0.002035	0.063	0.00039007	0.00511696	sygl-1
WBGene00007331	1.71805	-1.12367	0.007083	0.166	2.82039e-06	0.000245391	pho-11
WBGene00018681	1.05804	-0.690641	0.003893	0.106	0.00278218	0.0173802	denn-4
WBGene00002231	1.15806	-0.756169	0.003312	0.094	0.00989402	0.0389371	knl-1
WBGene00013095	1.01401	-0.667211	0.006775	0.161	0.0146005	0.0495825	ing-3
WBGene00006605	0.99031	-0.651683	0.01	0.217	0.00917828	0.0370906	tra-2
WBGene00021645	1.2607	-0.829444	0.003423	0.096	8.77698e-06	0.000547526	Y47G6A.19
WBGene00009203	1.12132	-0.738119	0.008733	0.194	0.00686169	0.03068	aptf-3
WBGene00002992	1.13212	-0.745883	0.003742	0.103	0.00684539	0.0306567	lin-3
WBGene00016263	0.976567	-0.643394	0.007828	0.179	0.0045344	0.0236721	C30F12.4
WBGene00021890	1.03435	-0.681674	0.024	0.387	0.0131607	0.0464858	Y54G2A.26
WBGene00003599	0.803977	-0.528071	0.032	0.46	0.0022468	0.0151709	nhl-3
WBGene00019628	1.5485	-1.02219	0.0009025	0.032	0.00159298	0.0121926	pup-2
WBGene00020347	0.821243	-0.54201	0.011	0.224	0.00808576	0.0342907	ech-1.2
WBGene00006829	0.940086	-0.708408	0.00374	0.103	0.00664931	0.030181	unc-101
WBGene00003221	0.627669	-0.473008	0.029	0.432	0.0131994	0.0465238	mes-3
WBGene00018013	0.82611	-0.623867	0.022	0.357	0.011795	0.0433916	phf-10
WBGene00019578	1.98819	-1.5064	0.0002068	0.009002	0.000136343	0.002758	K09E3.7
WBGene00006496	1.28306	-0.970854	0.002715	0.08	0.000479138	0.00572102	cgef-1
WBGene00008652	1.08877	-0.818851	0.015	0.277	0.000552142	0.00625773	F10D11.6
WBGene00044651	0.893077	-0.67084	0.013	0.249	0.00933478	0.0375445	egrh-3
WBGene00002075	1.08464	-0.813114	0.0007388	0.027	0.00688032	0.0307274	imb-1
WBGene00021276	0.840339	-0.630405	0.009701	0.208	0.00774561	0.0333144	Y23H5B.5
WBGene00001708	1.14272	-0.855192	0.003308	0.093	0.000339523	0.00479046	grk-1
WBGene00012360	1.18124	-0.884403	0.005575	0.14	0.0115319	0.0428631	tat-3
WBGene00022750	0.978351	-0.731183	0.001205	0.042	0.0018828	0.0136282	tres-1
WBGene00003504	0.850505	-0.632268	0.019	0.325	0.0132248	0.0465655	mut-7
WBGene00010731	1.10459	-0.821302	0.003827	0.104	0.00699464	0.0310364	K10C3.4
WBGene00013209	0.932215	-0.691534	0.005714	0.142	0.00163851	0.0124031	bub-3
WBGene00006324	1.1453	-0.854395	0.001682	0.054	0.0101037	0.0394612	sup-17
WBGene00077732	1.09618	-0.816395	0.007194	0.168	0.0111576	0.0419771	szy-4
WBGene00006977	1.23599	-0.90766	0.00295	0.085	0.00305384	0.0183854	zif-1
WBGene00010671	0.852356	-0.625738	0.01	0.218	0.0116023	0.0429798	eak-7
WBGene00000387	1.42613	-1.04544	0.00875	0.194	0.00842476	0.0350558	cdc-25.2
WBGene00009834	1.41839	-1.03984	0.029	0.437	0.00128743	0.010659	lsy-27
WBGene00006916	1.00417	-0.734655	0.005703	0.142	0.00669231	0.0302905	vha-7
WBGene00004984	1.26875	-0.935083	0.002364	0.072	0.00455116	0.0237301	spn-4
WBGene00012341	0.985666	-0.725959	0.005362	0.136	0.00778441	0.0334256	catp-6
WBGene00016202	0.986467	-0.727703	0.00473	0.123	0.00814579	0.0343777	kle-2
WBGene00009385	0.880604	-0.650765	0.008703	0.193	0.0110132	0.0416725	sas-5
WBGene00000411	1.11414	-0.822934	0.003533	0.098	0.00580033	0.0275936	cdl-1
WBGene00044319	1.02207	-0.745022	0.001398	0.047	0.00737742	0.0321812	tag-266
WBGene00000803	1.63567	-1.19093	0.001219	0.042	0.00030004	0.0044675	csb-1
WBGene00012220	0.957328	-0.695103	0.01	0.217	0.0131819	0.0465238	W03C9.2
WBGene00000380	0.885739	-0.630405	0.003902	0.106	0.00620697	0.0287792	cct-5
WBGene00003253	1.11514	-0.793272	0.004303	0.114	0.0141936	0.0486385	mig-22
WBGene00014112	0.704671	-0.501821	0.026	0.4	0.00354336	0.02022	ZK856.11
WBGene00018483	1.05407	-0.74932	0.008496	0.19	0.00816692	0.0344193	F45F2.11
WBGene00003157	1.19264	-0.847997	0.00388	0.105	0.00375979	0.0210802	mcm-5
WBGene00011350	1.17159	-0.835116	0.006355	0.154	0.0128992	0.0457859	perm-1
WBGene00002827	1.25812	-0.896853	0.007803	0.178	0.00397674	0.0218222	let-653
WBGene00011689	1.50141	-1.06419	0.002199	0.068	0.000654129	0.00691624	T10C6.7
WBGene00003393	0.800894	-0.567545	0.01	0.217	0.0139981	0.0482359	mog-5
WBGene00004745	1.5761	-1.11836	0.001121	0.039	0.000509469	0.0059581	sdc-1
WBGene00020948	1.41561	-1	0.001236	0.042	0.000739815	0.00750499	era-1
WBGene00019153	1.34743	-0.951588	0.007518	0.174	0.00052785	0.00606824	H04M03.3
WBGene00020035	1.42015	-1.0036	0.001483	0.049	0.00282183	0.017517	egg-5
WBGene00013742	0.902684	-0.636915	0.014	0.27	0.00393089	0.0216611	sas-1
WBGene00000248	0.876941	-0.620117	0.006009	0.147	0.00655793	0.0299167	ben-1
WBGene00003865	1.51885	-1.07451	0.001536	0.05	0.00166849	0.0125707	oma-2
WBGene00003794	1.05872	-0.745883	0.011	0.225	0.00674819	0.0303773	npp-8
WBGene00004214	0.887226	-0.624803	0.017	0.302	0.013944	0.0481572	ptp-2
WBGene00003229	1.57183	-1.10635	0.001434	0.048	0.000554763	0.00626522	mex-3
WBGene00000413	1.32804	-0.953079	0.002033	0.063	0.00285414	0.0176279	cdt-1
WBGene00017607	1.03613	-0.7433	0.004586	0.121	0.0128261	0.0456497	F19F10.11
WBGene00011636	0.79614	-0.572405	0.013	0.254	0.0146859	0.0496974	cec-3
WBGene00006571	0.938147	-0.674461	0.01	0.217	0.0111941	0.0420594	tim-1
WBGene00021155	0.979042	-0.70044	0.005339	0.136	0.0117071	0.0432333	Y4C6B.1
WBGene00017064	0.87055	-0.62293	0.005329	0.136	0.0052493	0.0260356	ppfr-2
WBGene00001606	1.16877	-0.836732	0.009039	0.199	0.0055317	0.0267994	gln-5
WBGene00021012	1.07882	-0.770618	0.003628	0.1	0.0117752	0.043352	pig-1
WBGene00018900	1.24697	-0.899949	0.004322	0.115	0.00671696	0.0303126	rod-1
WBGene00003154	1.2967	-0.934328	0.002324	0.071	0.00380101	0.0212043	mcm-2
WBGene00045357	0.970757	-0.702214	0.006709	0.16	0.00808967	0.0342938	F13A7.14
WBGene00000106	1.78333	-0.540027	0.029	0.433	1.73445e-05	0.000838214	alg-2
WBGene00007352	1.41901	-0.43082	0.043	0.559	0.00210646	0.0145707	cdc-48.1
WBGene00001579	1.85537	-0.498761	0.048	0.605	1.62181e-05	0.00081168	gex-2
WBGene00011153	1.15477	-1.55434	0.0002054	0.008957	0.00591894	0.0279404	R09A8.2
WBGene00009375	2.21757	-2.93753	5.332e-12	9.373e-10	4.6752e-08	8.9033e-06	F34D10.6
WBGene00000673	1.11802	-1.54102	6.415e-08	5.927e-06	6.7647e-05	0.00183997	col-98
WBGene00000677	0.932816	-1.33457	2.785e-06	0.0001887	0.00377577	0.0211124	col-103
WBGene00003979	1.05044	-1.35783	0.0003175	0.013	0.0119017	0.043694	pes-5
WBGene00016823	0.947898	-1.20664	0.002027	0.063	0.011542	0.0428631	C50E3.12
WBGene00020413	1.07244	-1.34199	7.374e-05	0.003578	0.00381163	0.0212471	T10E9.3
WBGene00020911	0.682574	-0.852798	0.014	0.263	0.0125585	0.0450323	cpt-6
WBGene00012535	1.22769	-1.52657	0.0004399	0.017	0.00317419	0.0188584	Y37A1A.2
WBGene00000668	0.912961	-1.07656	0.001528	0.05	0.0054934	0.0266769	col-93
WBGene00018735	1.01573	-1.1884	0.0001907	0.008388	0.0101016	0.0394612	F53B1.2
WBGene00000115	0.842976	-1.02077	8.757e-06	0.0005342	3.80263e-05	0.00140464	alh-9
WBGene00022176	0.437683	-0.500802	0.019	0.329	0.00344251	0.0198642	Y71H2AM.11
WBGene00010036	0.853332	-0.975263	0.0003342	0.014	0.0129203	0.0458496	cpar-1
WBGene00000213	2.85036	-3.25096	0.0002022	0.00883	0.00268264	0.0170534	asm-3
WBGene00012512	0.949258	-1.09153	0.00575	0.142	0.00942521	0.037761	ekl-5
WBGene00011642	1.16673	-1.32423	0.0002075	0.009029	0.0018188	0.0132759	T09B9.1
WBGene00015620	1.94169	-2.20132	3.339e-06	0.0002238	0.00438856	0.0232394	C08G9.2
WBGene00010690	0.967088	-1.08134	0.002988	0.086	0.00222462	0.0151232	K08H2.3
WBGene00001478	0.609649	-0.68437	0.001379	0.046	0.00333459	0.0195166	fmo-3
WBGene00001500	2.97449	-3.31107	1.574e-05	0.0008993	0.00826768	0.0346655	ftn-1
WBGene00000708	1.68705	-1.82863	1.396e-06	0.0001003	1.47387e-05	0.000768487	col-135
WBGene00015329	0.456037	-0.493647	0.016	0.291	0.0121204	0.0442083	C02B10.4
WBGene00006514	0.545539	-0.588805	0.005788	0.143	0.00864411	0.0356932	tdp-1
WBGene00007892	0.703329	-0.759582	0.002016	0.063	0.00128972	0.0106625	C33B4.4
WBGene00015056	0.725974	-0.78073	0.001927	0.061	0.00859683	0.0355669	B0222.5
WBGene00008511	1.2679	-1.36457	0.0001134	0.00523	0.000267843	0.00415762	F01G10.9
WBGene00018585	0.569113	-0.621993	0.011	0.233	0.0116869	0.0431697	F48A11.4
WBGene00016576	0.960628	-1.05102	0.014	0.271	0.00276236	0.0172938	lido-9
WBGene00012168	1.04097	-1.09356	0.001169	0.04	0.00340555	0.0197416	W01A8.6
WBGene00001484	1.24779	-1.1903	2.46e-05	0.001354	0.00209086	0.0145114	fox-1
WBGene00020290	1.11853	-1.0635	0.004595	0.121	0.00197386	0.0140713	T06D4.1
WBGene00012672	0.899118	-0.860764	0.022	0.362	0.00706828	0.0312462	Y39B6A.10
WBGene00013074	2.11753	-2.05207	0.003141	0.089	0.0115426	0.0428631	hmit-1.2
WBGene00009580	0.949925	-0.918386	0.0001177	0.005425	0.00870377	0.0358144	xbx-6
WBGene00020168	0.964679	-0.944858	0.006818	0.162	0.00424793	0.022757	mct-5
WBGene00017589	1.23706	-1.21226	0.003524	0.098	0.005224	0.0259698	F19B10.10
WBGene00010051	0.951897	-0.935837	0.002557	0.077	0.00271183	0.0171035	F54D5.5
WBGene00013917	0.973057	-0.949348	0.0009842	0.035	0.00828665	0.0347111	cdk-11.2
WBGene00019341	1.14165	-1.13027	0.008951	0.198	0.00843869	0.0350936	K02F6.7
WBGene00020609	1.74014	-1.774	0.0003848	0.016	0.000249948	0.00397251	T20D4.3
WBGene00008218	1.01121	-1.03351	0.0008474	0.031	0.00736099	0.032129	nasp-2
WBGene00001193	0.881621	-0.90458	0.003354	0.094	0.010713	0.0409982	egl-26
WBGene00003111	1.05088	-1.08542	0.008448	0.189	0.000632658	0.0067661	mab-20
WBGene00018740	0.674216	-0.681674	0.006758	0.161	0.00927645	0.0374036	tra-4
WBGene00020214	1.23699	-1.25399	0.0004147	0.017	0.0094247	0.037761	attf-5
WBGene00009159	0.567931	-0.569491	0.005459	0.138	0.0102268	0.0397807	F26E4.4
WBGene00001511	0.801875	-0.80488	0.005484	0.138	0.0111756	0.0420226	fzy-1
WBGene00016574	1.15782	-1.06833	0.006139	0.15	0.00189365	0.013675	lido-11
WBGene00021711	2.45912	-2.27172	5.49e-05	0.002774	0.00240344	0.0159087	wago-11
WBGene00000638	2.29179	-2.12135	0.006937	0.164	0.00183275	0.0133664	col-62
WBGene00017263	1.01343	-0.931305	0.004731	0.123	0.00282951	0.0175427	F08F3.6
WBGene00017177	1.34123	-1.23327	0.002468	0.074	0.000634375	0.0067661	F02E8.4
WBGene00002125	1.024	-0.9568	0.011	0.233	0.00429537	0.0228838	inx-3
WBGene00011011	1.31864	-1.23389	0.003549	0.099	0.00295436	0.0179889	R04D3.3
WBGene00011945	0.886573	-0.827006	0.002642	0.079	0.0139488	0.0481621	alg-5
WBGene00007290	1.50222	-1.36065	0.001214	0.042	0.0015267	0.0118869	C04B4.2
WBGene00009233	0.901437	-0.815575	0.01	0.215	0.0138882	0.048045	F28H6.4
WBGene00011505	1.13295	-1.02715	0.021	0.346	0.00750466	0.0325421	pzf-1
WBGene00016824	1.45624	-1.32077	0.0002255	0.009754	0.000108477	0.00239195	C50E3.13
WBGene00018446	1.15326	-1.04893	0.009544	0.206	0.00197644	0.0140828	ceh-83
WBGene00013380	1.00612	-0.91533	0.001023	0.036	0.0102661	0.0398264	memi-2
WBGene00011615	1.29791	-1.17951	0.0003819	0.015	0.00371971	0.0209286	lsd-1
WBGene00001569	1.63404	-1.49057	0.0007254	0.027	0.00126376	0.0105873	meg-3
WBGene00017587	1.73493	-1.5864	8.126e-06	0.0004991	0.00739681	0.0321881	F19B10.5
WBGene00000562	1.41727	-1.27441	0.029	0.435	0.0082138	0.0345262	cng-1
WBGene00005008	1.16082	-1.04754	0.001832	0.058	0.00670324	0.0302925	spr-3
WBGene00018018	0.664356	-0.590722	0.023	0.375	0.0124045	0.0448005	F33G12.6
WBGene00015677	1.06158	-0.946357	0.003742	0.103	0.0131926	0.0465238	cpg-4
WBGene00010198	0.81611	-0.724214	0.003372	0.095	0.0110321	0.0416957	spat-1
WBGene00015800	0.643977	-0.571434	0.004304	0.114	0.0104286	0.0402511	C15H9.4
WBGene00021853	0.93973	-0.832688	0.04	0.539	0.00506155	0.025454	Y54F10AM.11
WBGene00007736	1.09033	-0.975263	0.003274	0.093	0.00172183	0.0127924	igdb-2
WBGene00019795	1.44995	-1.28155	0.002509	0.075	0.0035286	0.0201519	M151.3
WBGene00019890	0.810289	-0.714575	0.001535	0.05	0.00471237	0.0243295	R05F9.6
WBGene00010353	0.942093	-0.828632	0.003194	0.091	0.00736824	0.0321509	memi-3
WBGene00011152	1.60695	-1.41359	0.001706	0.055	0.00107403	0.00947602	R09A8.1
WBGene00012405	1.30523	-1.14926	0.0009687	0.034	0.000164919	0.00309342	ztf-25
WBGene00008789	1.10094	-0.964214	0.008628	0.192	0.00211834	0.0146313	F14D7.2
WBGene00016987	1.33953	-1.17185	0.0007491	0.028	0.000329539	0.00473585	CC8.2
WBGene00016485	1.52781	-1.33228	0.003896	0.106	0.00156518	0.0120629	meg-4
WBGene00009302	1.61995	-1.41305	0.019	0.329	0.00803045	0.034133	F31F6.3
WBGene00010492	1.6552	-1.44201	0.002245	0.069	0.00114543	0.00990994	meg-1
WBGene00007286	1.61061	-1.39726	5.393e-06	0.0003453	0.00146443	0.0115389	C04A11.2
WBGene00015083	1.12366	-0.975263	0.005031	0.13	0.0127982	0.0455956	egg-1
WBGene00000680	0.783964	-0.680774	0.00168	0.054	0.000238002	0.00385365	col-106
WBGene00006431	1.32912	-1.1551	0.00312	0.089	0.00371011	0.0209072	tag-52
WBGene00022388	0.735433	-0.58111	0.016	0.289	0.00483752	0.0246449	Y95B8A.8
WBGene00001571	0.943181	-0.745022	0.0031	0.089	0.0121211	0.0442083	gei-14
WBGene00009930	1.11377	-0.878921	0.004214	0.113	0.000837318	0.00808381	F52D10.2
WBGene00012156	0.966916	-0.762987	0.005699	0.142	0.00828929	0.0347122	ebp-2
WBGene00003803	0.747277	-0.589763	0.005936	0.146	0.0136612	0.0475214	rae-1
WBGene00003482	1.7155	-1.35896	0.0001994	0.008726	5.97293e-08	1.05204e-05	mua-3
WBGene00016704	1.07415	-0.850399	0.005633	0.141	0.000683777	0.00711512	hosl-1
WBGene00020896	0.936265	-0.740712	0.001945	0.061	0.0072523	0.0317975	T28D9.4
WBGene00009300	2.2365	-1.7761	0.0007309	0.027	4.66794e-05	0.00153574	F31F6.1
WBGene00011408	0.609208	-0.479231	0.042	0.555	0.0126117	0.0451427	nifk-1
WBGene00018948	0.944928	-0.741575	0.003982	0.108	0.00976621	0.0386594	F56C9.3
WBGene00019799	1.56145	-1.22219	0.002394	0.072	0.00147228	0.0115893	M151.7
WBGene00013267	0.708369	-0.554834	0.027	0.415	0.0112002	0.0420713	Y57A10A.27
WBGene00018010	0.97774	-0.764686	0.013	0.252	0.0145009	0.0493605	F33E11.2
WBGene00010135	1.50671	-1.21475	6.673e-07	5.13e-05	2.79244e-08	6.01959e-06	F55H12.4
WBGene00003395	1.16064	-0.935083	0.003844	0.105	0.00111309	0.009761	mom-2
WBGene00017843	1.37601	-1.1137	0.006974	0.165	0.00444387	0.0234081	F26G5.1
WBGene00022508	1.75381	-1.41954	0.004101	0.11	0.000870322	0.00827549	ZC53.1
WBGene00004786	0.928731	-0.745022	0.032	0.463	0.0125856	0.0450829	sex-1
WBGene00021597	0.812177	-0.650765	0.005392	0.137	0.00472371	0.0243351	spsb-1
WBGene00010911	0.589086	-0.452068	0.036	0.505	0.0034319	0.0198347	M106.3
WBGene00010493	1.98902	-1.52557	0.006827	0.162	0.000123297	0.00261649	meg-2
WBGene00006808	0.906951	-0.696884	0.004061	0.109	0.0126504	0.0452475	unc-76
WBGene00000256	2.12316	-1.62433	0.005469	0.138	2.10641e-05	0.000965807	bli-6
WBGene00022257	1.11621	-0.853597	0.013	0.257	0.0122977	0.0446042	puf-11
WBGene00003406	0.774505	-0.591679	0.012	0.234	0.0110729	0.0418055	mrg-1
WBGene00015972	0.794368	-0.60502	0.031	0.454	0.0126593	0.0452684	C18E3.3
WBGene00019077	0.992837	-0.755315	0.002431	0.073	0.00472853	0.0243351	zipt-11
WBGene00001002	0.933757	-0.721591	0.005721	0.142	0.00775668	0.0333521	div-1
WBGene00006592	0.641697	-0.495695	0.016	0.293	0.0128781	0.0457448	dpy-31
WBGene00000386	1.0186	-0.784923	0.008263	0.186	0.012007	0.0439363	cdc-25.1
WBGene00001793	1.08668	-0.842375	0.001214	0.042	0.00725422	0.0317975	gsy-1
WBGene00020461	1.02764	-0.795767	0.011	0.232	0.0137513	0.047751	T12C9.7
WBGene00001604	1.45386	-1.18903	3.767e-08	3.639e-06	1.06001e-05	0.000622349	gln-3
WBGene00016573	1.37255	-1.12234	0.007335	0.171	0.000179792	0.00323926	lido-12
WBGene00003158	1.1782	-0.964953	0.0007708	0.028	0.00214328	0.0147337	mcm-6
WBGene00003219	1.60713	-1.30859	0.002796	0.082	0.0013238	0.0108027	mes-1
WBGene00015912	1.3456	-1.09424	0.003571	0.099	0.00102473	0.00918693	fbxc-50
WBGene00005024	0.968007	-0.795767	0.001331	0.045	0.0115445	0.0428631	sqv-6
WBGene00002073	1.02229	-0.83996	0.004459	0.118	0.00833051	0.034794	ima-2
WBGene00007417	0.884712	-0.727703	0.008868	0.196	0.0099635	0.039105	ceh-58
WBGene00001037	0.627692	-0.518031	0.014	0.267	0.0145312	0.0494169	dnj-19
WBGene00019730	1.3895	-1.14731	0.0001261	0.005769	0.000575797	0.00642677	asns-2
WBGene00000496	1.19295	-0.984042	0.004217	0.113	0.010473	0.0403872	chs-1
WBGene00017986	1.25495	-1.04963	0.001942	0.061	0.00172832	0.0128142	F32D1.7
WBGene00000460	1.72305	-1.44042	0.001522	0.05	0.000123465	0.00261649	ceh-39
WBGene00008684	0.775604	-0.647084	0.015	0.282	0.00967469	0.03843	mig-32
WBGene00009035	1.26867	-1.05589	0.00234	0.071	0.00806526	0.0342406	gfat-2
WBGene00010706	1.50277	-1.24914	0.005733	0.142	0.00330853	0.0194293	cyp-14A2
WBGene00004905	1.01734	-0.867106	0.001338	0.045	0.00372617	0.0209323	snf-6
WBGene00007773	1.87613	-1.60027	0.001229	0.042	0.000623115	0.00671897	C27C12.3
WBGene00009668	0.706224	-0.601221	0.009145	0.2	0.0130228	0.0461679	cfim-1
WBGene00015565	1.09754	-0.938098	0.000177	0.007831	0.000516281	0.00600374	C07D8.6
WBGene00018037	1.73371	-1.48646	0.002261	0.069	0.00151507	0.0118218	chtl-1
WBGene00006606	0.922876	-0.795767	0.003224	0.092	7.29353e-05	0.00194528	tra-3
WBGene00011352	1.21108	-1.01721	0.0007566	0.028	0.00547397	0.0266108	rskn-1
WBGene00008387	0.951843	-0.799916	0.0007885	0.029	0.00694704	0.0309393	zhp-2
WBGene00021752	0.856519	-0.721591	0.00448	0.118	0.010783	0.041129	xpd-1
WBGene00007168	0.938799	-0.795767	0.007478	0.173	0.0138631	0.0480039	B0393.3
WBGene00009301	1.6305	-1.38239	0.01	0.216	0.00444228	0.0234081	F31F6.2
WBGene00000754	0.96735	-0.819668	0.0005091	0.02	0.000435261	0.00540577	col-181
WBGene00013127	0.821985	-0.697774	0.015	0.276	0.00150225	0.0117413	Y52B11A.8
WBGene00000732	1.36277	-1.15251	0.016	0.294	0.012845	0.0456832	col-159
WBGene00000532	0.697406	-0.589763	0.009011	0.199	0.0121874	0.0443049	clh-5
WBGene00010177	0.720186	0.635987	0.029	0.431	0.0115821	0.0429584	F57A8.1
WBGene00015128	0.671523	0.590722	0.017	0.309	0.00341039	0.0197499	B0303.7
WBGene00004053	1.26978	1.10367	0.001334	0.045	0.000149418	0.00288122	tank-1
WBGene00003605	1.9503	1.73466	2.118e-06	0.0001473	0.00675353	0.0303773	nhr-6
WBGene00021644	0.662857	0.591679	0.01	0.217	0.00131183	0.0107652	Y47G6A.18
WBGene00018788	0.692513	0.621993	0.016	0.295	0.0093344	0.0375445	shc-1
WBGene00003776	0.759779	0.641546	0.006537	0.157	0.00815901	0.0344088	nmy-1
WBGene00002007	0.919495	0.77989	0.002196	0.068	3.73998e-05	0.00140166	hsp-3
WBGene00004855	1.5026	1.28865	8.995e-06	0.0005465	0.00114422	0.00990764	sma-1
WBGene00001456	1.39082	1.1903	0.002118	0.066	0.00326817	0.0193135	flp-13
WBGene00020251	0.702317	0.599318	0.013	0.25	0.0060313	0.0282443	camt-1
WBGene00013899	1.08088	0.862352	0.005227	0.134	0.004547	0.023717	ZC443.4
WBGene00002207	0.781149	0.615416	0.014	0.268	0.00136131	0.0110272	sid-3
WBGene00012728	2.68648	2.21288	0.0005183	0.02	0.00601354	0.0281864	Y39G8B.9
WBGene00007867	1.46818	1.20101	1.546e-05	0.0008845	0.000164068	0.00308145	C32H11.4
WBGene00007007	0.818769	0.80653	0.00536	0.136	0.000326326	0.00469434	mak-2
WBGene00010701	0.476211	0.468844	0.024	0.379	0.0114992	0.0427717	ent-2
WBGene00012604	1.25008	1.19724	0.002335	0.071	0.00864267	0.0356932	nspe-2
WBGene00015168	0.75313	0.694212	0.006258	0.152	0.000820175	0.0079716	pdi-6
WBGene00002043	0.655194	0.612588	0.026	0.405	0.0121606	0.0442698	hyl-1
WBGene00007507	1.17831	1.2552	0.0007437	0.027	0.0108166	0.0411875	C10C5.3
WBGene00012013	1.29893	1.38128	8.991e-06	0.0005465	0.00169459	0.0126702	ugt-54
WBGene00021469	0.793372	0.855192	0.049	0.617	0.00784262	0.0335916	Y39G10AR.11
WBGene00013073	2.21486	2.32452	7.256e-05	0.003539	0.0146628	0.0496659	hmit-1.1
WBGene00004274	0.783595	0.851999	0.002927	0.085	0.0107517	0.0410658	rab-11.1
WBGene00017834	0.663241	0.72334	0.0003905	0.016	0.00832466	0.0347796	F26F12.3
WBGene00000899	0.871094	0.957543	0.000277	0.012	5.63619e-05	0.00167497	daf-3
WBGene00007395	0.756857	0.778209	0.011	0.232	0.00358635	0.0204061	dcar-1
WBGene00000802	0.774611	0.929033	0.0003088	0.013	0.00187157	0.0135835	crt-1
WBGene00008110	0.527002	0.618239	0.00731	0.17	0.0141337	0.0485222	C46C2.2
WBGene00022010	0.715122	0.819668	0.0008394	0.03	0.00254684	0.0164388	catp-7
WBGene00010745	1.62493	1.86433	1.049e-05	0.0006252	0.000470571	0.00565849	dod-17
WBGene00021157	0.971827	1.1003	0.0001029	0.004819	0.0118771	0.0436157	Y4C6B.3
WBGene00004951	0.852265	1.5064	7.353e-06	0.0004561	6.22579e-05	0.00175623	spc-1
WBGene00006479	0.490817	0.863938	0.0005671	0.022	0.0132339	0.0465655	tmbi-4
WBGene00003943	1.43799	2.48697	1.882e-21	1.396e-18	1.68624e-05	0.000828122	pbo-4
WBGene00011212	0.866288	1.56413	3.155e-08	3.095e-06	0.013623	0.0474248	R10E8.6
WBGene00015609	0.823976	1.3978	1.068e-10	1.559e-08	0.0110338	0.0416957	math-4
WBGene00020954	1.24498	2.08678	1.342e-06	9.682e-05	0.00034694	0.00482042	W02G9.4
WBGene00013934	0.69482	1.14926	2.375e-05	0.001313	0.0027218	0.017139	ZK131.11
WBGene00021167	1.70824	2.67378	5.711e-14	1.446e-11	0.00223538	0.0151576	cyp-32B1
WBGene00015580	0.660602	1.03914	2.251e-05	0.001252	0.00866158	0.0357086	cls-1
WBGene00004024	1.5221	2.37267	2.922e-12	5.475e-10	0.00228591	0.0153552	php-3
WBGene00004929	0.559381	0.868687	0.00312	0.089	0.00768226	0.0330912	soc-2
WBGene00006921	0.658293	1.01507	5.384e-06	0.0003452	0.00169279	0.0126702	vha-12
WBGene00008091	0.853864	1.35276	0.0002275	0.009826	0.00995328	0.0390958	C44F1.1
WBGene00010925	0.558408	0.847997	0.0002971	0.012	0.0138989	0.0480666	M153.2
WBGene00019146	3.42305	5.15425	1.556e-43	1.283e-39	0.00349603	0.0200608	H02F09.3
WBGene00006757	0.65321	0.929791	0.0005763	0.022	0.00137688	0.0110814	unc-18
WBGene00021028	2.09873	2.99023	1.566e-09	1.899e-07	0.0067312	0.030349	W04C9.6
WBGene00004358	0.526138	0.744161	0.0008774	0.032	0.00572929	0.0273883	rhr-1
WBGene00022500	0.902995	1.26544	0.0003277	0.013	0.000490209	0.00577557	lfi-1
WBGene00002067	1.10963	1.56071	2.273e-05	0.001261	0.0137603	0.047751	ifp-1
WBGene00019273	2.83053	4.0917	1.078e-13	2.581e-11	2.55956e-05	0.00109372	H43E16.1
WBGene00001623	1.22089	1.67446	5.508e-05	0.002782	0.00191932	0.0138258	glt-5
WBGene00020188	1.01388	1.39726	1.47e-05	0.0008455	0.0102447	0.0398076	T03F1.6
WBGene00007875	2.49043	3.34795	5.063e-15	1.539e-12	0.00600204	0.0281636	dod-24
WBGene00000955	1.51356	1.91303	0.001375	0.046	0.0112877	0.0422462	des-2
WBGene00019858	2.77237	3.47832	1.966e-08	2.017e-06	0.000583188	0.0064892	R03H10.6
WBGene00000103	0.597311	0.761285	0.011	0.229	0.00917267	0.0370783	akt-2
WBGene00013025	0.67154	0.854395	4.221e-05	0.002191	0.00468212	0.0242206	vha-13
WBGene00006602	0.644339	0.838347	1.511e-05	0.0008665	0.00382945	0.0213054	tps-1
WBGene00010700	0.827481	1.07929	0.002714	0.08	0.0101537	0.0396028	nipi-3
WBGene00001025	0.391771	0.9855	1.612e-05	0.0009188	0.0123658	0.0447504	dnj-7
WBGene00003959	0.95166	2.34993	3.254e-11	5.181e-09	0.00825156	0.0346445	pcp-4
WBGene00021518	1.86794	4.83613	4.924e-21	3.243e-18	0.000485908	0.00575457	hpo-6
WBGene00008850	2.45339	6.6892	2.218e-25	2.742e-22	0.000403606	0.00520742	F15B9.6
WBGene00021895	1.23615	2.91686	1.058e-29	2.379e-26	0.000404751	0.00521018	clec-84
WBGene00044488	1.13973	2.67672	4.617e-11	7.165e-09	0.0138495	0.0479684	Y54G2A.45
WBGene00019237	0.596794	1.38515	1.928e-07	1.615e-05	0.00869817	0.0358016	H24G06.1
WBGene00017678	3.22935	7.46218	5.272e-169	3.911e-164	8.56979e-10	2.63348e-07	asp-12
WBGene00020507	0.405612	0.906891	9.216e-05	0.004363	0.00921604	0.037212	vha-15
WBGene00270321	1.73834	3.87922	2.524e-07	2.073e-05	0.000141286	0.00280301	Y41C4A.32
WBGene00018760	0.932683	2.1127	2.291e-11	3.687e-09	0.00761382	0.0328613	irg-3
WBGene00019779	1.22826	2.61447	3.283e-18	1.592e-15	0.000803405	0.00786279	endu-2
WBGene00015752	0.483862	1.04614	8.341e-05	0.003985	0.00667696	0.03024	C14B9.2
WBGene00020360	1.08236	2.20883	5.59e-06	0.000356	0.00168056	0.0126156	math-41
WBGene00011717	0.408112	0.83996	0.000735	0.027	0.0139246	0.0481072	T11G6.2
WBGene00012134	1.61159	3.10316	1.043e-23	1.106e-20	7.91882e-09	1.87494e-06	T28F3.8
WBGene00019435	0.883606	2.99548	2.543e-27	4.101e-24	0.0141127	0.0484846	K06A9.1
WBGene00043062	1.17763	4.18333	6.597e-69	2.447e-64	6.48661e-06	0.000448259	clec-80
WBGene00018237	1.12363	3.41332	3.809e-18	1.811e-15	0.00405738	0.0220885	irg-7
WBGene00003735	0.50025	1.54449	8.951e-08	8.068e-06	0.00374899	0.0210278	nhx-8
WBGene00003957	0.641979	2.02041	1.175e-12	2.35e-10	0.00132622	0.0108157	pcp-2
WBGene00016769	1.01718	3.24123	1.899e-23	1.93e-20	0.00904831	0.0367508	C49C8.5
WBGene00008132	0.559855	2.21381	3.462e-12	6.316e-10	0.00898275	0.0365665	gale-1
WBGene00015045	4.63282	1.80571	0.015	0.278	0.000218893	0.00368785	cyp-34A10
WBGene00017184	1.87887	0.757877	0.037	0.507	0.00558976	0.0269739	ncam-1
WBGene00010999	4.09459	1.76469	0.00111	0.039	1.34525e-06	0.000136827	R03G8.4
WBGene00016968	1.57962	0.546956	0.049	0.613	0.00198343	0.0141032	epg-5
WBGene00015756	2.89395	0.770618	0.046	0.587	5.6172e-05	0.00167497	C14C6.2
WBGene00008634	2.78189	0.724214	0.03	0.446	2.22898e-05	0.000999788	F10A3.4
WBGene00015759	2.77441	0.68437	0.044	0.574	4.51364e-05	0.00149863	C14C6.5
WBGene00021549	0.993642	0.524064	0.017	0.305	0.00428781	0.0228707	cdap-2
WBGene00018707	2.60129	1.3835	0.01	0.213	0.00088523	0.00836192	oac-31
WBGene00000904	1.19157	0.605968	0.044	0.571	6.16402e-06	0.000434278	daf-8
WBGene00015402	1.84377	0.885184	0.009025	0.199	0.00148733	0.011662	C03G6.17
WBGene00012917	2.22392	1.05797	0.019	0.322	2.04854e-05	0.000951352	Y46G5A.29
WBGene00219216	4.24298	1.96938	4.781e-07	3.741e-05	0.00128782	0.010659	K08D10.14
WBGene00001189	0.987919	0.599318	0.01	0.216	0.00113625	0.00986819	egl-21
WBGene00189950	3.78264	2.29072	3.674e-06	0.0002433	0.00497984	0.0251482	C39B5.14
WBGene00006432	0.957915	0.577248	0.024	0.379	0.0026103	0.0167204	atrn-1
WBGene00044697	2.48493	1.4813	0.0004723	0.019	0.00425507	0.0227784	poml-4
WBGene00006615	1.20053	0.697774	0.024	0.387	0.0108597	0.041297	trp-2
WBGene00015258	1.71524	0.998557	0.029	0.434	0.00486007	0.0247292	B0554.5
WBGene00010421	1.44589	0.807355	0.011	0.229	8.70137e-05	0.00213007	slc-36.4
WBGene00010811	0.76706	0.42975	0.048	0.603	0.00447044	0.0234873	hmit-1.3
WBGene00012487	0.920195	0.517024	0.021	0.346	1.04481e-05	0.000618912	Y18D10A.23
WBGene00019844	1.08921	0.612588	0.006726	0.161	0.00268411	0.0170552	abts-4
WBGene00001006	0.859174	0.475085	0.048	0.609	0.00305208	0.0183825	dlg-1
WBGene00001768	1.94904	1.07998	0.032	0.461	3.14973e-24	9.09831e-21	gst-20
WBGene00016162	0.881746	0.499782	0.012	0.245	0.00378604	0.0211453	crh-2
WBGene00009110	1.69129	0.964214	0.023	0.371	0.00143414	0.0113747	F25D1.5
WBGene00006369	0.820028	0.447844	0.035	0.487	0.00314041	0.018726	sym-4
WBGene00008677	1.197	0.839153	0.003429	0.096	0.000108294	0.00239157	F11A5.9
WBGene00008220	1.55762	1.08746	0.005506	0.139	4.06793e-05	0.00143651	C50B6.7
WBGene00008444	0.841918	0.584963	0.016	0.289	0.00376778	0.0211086	tbc-14
WBGene00011771	0.754715	0.525067	0.029	0.434	0.0014985	0.0117306	T14G8.3
WBGene00020216	0.63734	0.441483	0.036	0.499	0.00624348	0.0289014	trap-2
WBGene00004682	0.66513	0.453122	0.031	0.452	0.00706298	0.0312341	rsd-3
WBGene00007138	1.50256	1.02786	0.002477	0.075	0.00366338	0.020741	B0285.6
WBGene00003748	0.891287	0.639695	0.049	0.619	0.014538	0.0494169	nlp-10
WBGene00019666	0.760576	0.54498	0.005283	0.135	0.0142012	0.0486385	sago-1
WBGene00003997	1.2323	0.803227	0.0004588	0.018	2.05152e-10	7.40753e-08	pgp-3
WBGene00009801	1.53388	0.999278	0.00388	0.105	3.53371e-06	0.000296465	ipla-2
WBGene00001824	1.56671	1.01935	0.003812	0.104	0.00402387	0.0219806	hbl-1
WBGene00007969	1.02117	0.66175	0.002127	0.066	0.00389939	0.0215699	acs-19
WBGene00013439	1.31331	0.840765	0.002624	0.078	1.15117e-05	0.000659773	Y66D12A.13
WBGene00012810	1.18894	0.794936	0.006765	0.161	0.0036688	0.0207531	nceh-1
WBGene00004313	0.902798	0.597412	0.016	0.29	0.00200241	0.0141768	rbc-1
WBGene00017687	-0.866426	2.17185	6.487e-13	1.359e-10	0.000971245	0.00889695	ets-4
WBGene00011672	-2.1302	5.36443	1.169e-15	4.034e-13	8.26765e-05	0.00208694	cyp-13A5
WBGene00013091	-1.07205	2.6663	8.992e-15	2.668e-12	0.00973095	0.0385682	Y51B9A.9
WBGene00006609	-0.678192	1.72465	3.708e-16	1.411e-13	0.00429196	0.0228826	tre-3
WBGene00021603	-0.813035	2.06316	6.529e-13	1.364e-10	0.0116027	0.0429798	clec-204
WBGene00011090	-0.989652	2.5203	9.372e-11	1.385e-08	0.00572306	0.0273883	R07B7.6
WBGene00008167	-1.089	2.77695	2.695e-28	4.545e-25	0.000379492	0.00504177	acox-1.5
WBGene00008944	-1.06967	2.76511	2.609e-16	1.013e-13	0.00791363	0.0338356	F19B2.5
WBGene00020579	-1.30588	3.37851	3.731e-18	1.786e-15	3.8891e-05	0.00140779	T19D12.4
WBGene00007506	-1.35271	3.50271	2.304e-11	3.699e-09	0.00641	0.029409	fbxc-58
WBGene00006680	-1.34961	3.48246	6.507e-16	2.366e-13	0.0113899	0.0425076	twk-28
WBGene00018351	-0.951771	2.45602	1.037e-10	1.52e-08	0.0032253	0.0190914	F42G2.2
WBGene00003730	-0.808757	2.11103	1.19e-22	1.147e-19	0.00295585	0.0179905	nhx-2
WBGene00021519	-2.09688	5.5598	1.115e-42	8.272e-39	0.00776292	0.0333664	Y41D4B.17
WBGene00007808	-1.09476	2.89879	4.48e-13	9.747e-11	0.00213846	0.0147146	best-7
WBGene00013559	-1.27968	3.36821	4.953e-18	2.325e-15	0.00232036	0.0154746	Y75B8A.28
WBGene00015767	-0.607472	1.62667	7.274e-11	1.097e-08	0.0128597	0.0457125	hex-2
WBGene00010724	-0.804971	2.16993	2.047e-21	1.504e-18	0.00519162	0.0258739	K09E9.1
WBGene00015081	-1.12166	2.68032	2.605e-09	3.067e-07	0.0142012	0.0486385	B0244.6
WBGene00004169	-0.864172	2.06833	3.645e-08	3.535e-06	0.00088434	0.00835898	pqn-89
WBGene00014164	-0.76051	1.83431	7.153e-09	7.873e-07	0.00802057	0.0341058	lact-2
WBGene00010473	-1.75741	4.32135	1.069e-20	6.662e-18	0.00120468	0.0102529	hrg-2
WBGene00018921	-1.07743	2.64224	5.657e-13	1.199e-10	0.0019248	0.0138545	sago-2
WBGene00017582	-0.623048	1.53903	1.157e-09	1.445e-07	0.00476251	0.0244351	F18G5.6
WBGene00009642	-0.96255	2.37295	1.319e-21	1.019e-18	0.00435808	0.0231389	F42G4.5
WBGene00007807	-1.01616	2.36513	3.279e-08	3.205e-06	0.000237156	0.00384804	C29F3.7
WBGene00195176	-1.091	2.54498	2.902e-13	6.485e-11	0.0124593	0.0448965	Y43F8B.24
WBGene00009397	-1.82918	4.2888	2.284e-26	3.137e-23	1.91143e-07	2.62922e-05	clec-66
WBGene00019579	-1.52885	3.50297	6.367e-14	1.59e-11	0.00116192	0.00998541	oac-57
WBGene00018354	-1.14372	2.62433	1.698e-13	3.949e-11	0.00264365	0.0168648	F42G2.5
WBGene00006798	-0.842212	1.92334	2.713e-08	2.717e-06	0.00427762	0.0228398	unc-64
WBGene00010150	-0.69858	1.56608	3.959e-08	3.805e-06	0.00960038	0.0382532	F56D5.6
WBGene00008831	-1.23124	2.76362	3.715e-14	9.738e-12	0.000175914	0.0032092	F14H3.12
WBGene00009162	-0.72363	1.61636	6.126e-06	0.0003868	0.010261	0.0398264	F26E4.7
WBGene00009796	-1.02816	2.31701	1.463e-17	6.275e-15	0.00301811	0.0182387	F46G10.1
WBGene00020455	-1.34848	3.04422	5.633e-19	2.964e-16	0.0015849	0.0121565	fbxa-59
WBGene00021872	-1.21217	3.43055	5.943e-35	1.917e-31	0.0108126	0.0411875	clec-85
WBGene00021768	-0.765869	2.16928	1.687e-13	3.936e-11	0.00303303	0.018283	Y51F10.7
WBGene00003480	-0.733086	2.05381	4.021e-10	5.365e-08	0.00636081	0.0292556	klf-3
WBGene00022178	-0.584104	1.67446	1.83e-08	1.886e-06	0.00794957	0.0339189	cest-25
WBGene00007932	-1.24884	3.59526	2.102e-15	6.993e-13	0.00171822	0.0127787	zip-5
WBGene00018210	-1.0042	2.76192	1.5e-14	4.28e-12	0.0107878	0.041129	F39G3.5
WBGene00004096	-0.991057	2.72966	8.531e-18	3.814e-15	0.00442105	0.0233467	pqm-1
WBGene00020952	-0.550164	1.50995	0.0001113	0.005156	0.0104873	0.0404022	kel-8
WBGene00014252	-0.875052	2.41792	8.185e-22	6.673e-19	0.00408997	0.0222073	ZK1320.2
WBGene00015048	-0.755538	2.22774	1.297e-07	1.13e-05	0.0141782	0.0486229	faah-2
WBGene00008101	-0.78088	2.30247	6.951e-08	6.374e-06	0.00841116	0.0350093	C44H9.6
WBGene00008602	-2.04167	6.05294	8.016e-15	2.398e-12	0.0107262	0.041027	oac-14
WBGene00001770	-1.38036	4.13718	1.205e-14	3.505e-12	0.00116278	0.00998541	gst-22
WBGene00013037	-1.0291	3.0827	1.97e-37	9.133e-34	0.000365607	0.00495818	Y49E10.18
WBGene00021340	-0.759679	2.27977	2.614e-13	5.876e-11	0.0017835	0.0130956	Y34F4.5
WBGene00001156	-0.692275	2.0827	2.762e-09	3.242e-07	0.00594667	0.0280041	ech-7
WBGene00044396	-0.968785	2.95121	1.929e-13	4.444e-11	0.0131275	0.0464122	ZK1290.14
WBGene00004809	-0.879987	2.71831	3.02e-13	6.707e-11	0.00820556	0.0345262	skr-3
WBGene00011760	-0.702459	1.33743	1.164e-05	0.0006832	0.00262036	0.0167682	T13H5.6
WBGene00008915	-0.597379	1.13488	0.000268	0.011	0.011409	0.0425457	F17C11.4
WBGene00006454	-1.01469	1.94336	2.581e-13	5.82e-11	0.00838023	0.034952	aex-4
WBGene00003711	-0.69485	1.29807	4.239e-05	0.002198	0.00760607	0.0328512	nhr-121
WBGene00004802	-1.33126	2.4916	5.107e-06	0.0003298	0.000331605	0.00475137	sir-2.3
WBGene00015966	-0.768826	1.44731	9.752e-07	7.22e-05	0.0114349	0.0426096	WBGene00015966
WBGene00019057	-0.877908	1.60597	2.29e-08	2.314e-06	0.0125139	0.0449596	F58F9.3
WBGene00011213	-1.54234	2.81967	3.653e-09	4.211e-07	0.00259763	0.0166745	R10E8.8
WBGene00022867	-0.739374	1.34993	9.758e-05	0.00459	0.00198102	0.0141015	ZK1240.2
WBGene00019978	-1.12911	2.05554	3.036e-12	5.646e-10	1.08441e-06	0.000116016	hacd-1
WBGene00009743	-1.09567	1.99204	3.957e-08	3.805e-06	0.00978011	0.0386892	sptf-1
WBGene00019986	-0.866758	1.56608	1.131e-11	1.931e-09	0.00339743	0.0197346	R09F10.1
WBGene00020456	-1.48875	2.68684	1.606e-14	4.564e-12	9.44586e-05	0.00221832	fbxa-60
WBGene00012127	-0.732642	1.35276	1.292e-06	9.349e-05	0.00610672	0.0284021	T28D6.7
WBGene00018398	-1.62997	3.01257	2.785e-15	9.063e-13	4.23263e-09	1.054e-06	sptl-2
WBGene00043983	-1.19168	2.2107	3.169e-18	1.547e-15	0.000800457	0.00785395	C39D10.11
WBGene00015217	-0.77593	1.42492	9.686e-09	1.049e-06	0.000808133	0.00789707	tes-1
WBGene00008621	-2.00147	3.67954	6.186e-52	9.178e-48	4.43286e-11	1.73037e-08	F09C8.1
WBGene00011894	-1.90558	3.30363	1.132e-09	1.418e-07	0.00100726	0.00914383	ttr-23
WBGene00019902	-0.635926	1.09828	2.02e-06	0.0001411	0.0144922	0.0493605	R05G6.10
WBGene00016757	-0.914879	1.59837	1.228e-09	1.524e-07	0.00626712	0.0289559	C49A9.3
WBGene00010334	-1.23177	2.14991	2.185e-09	2.598e-07	0.00117941	0.0100801	del-5
WBGene00019830	-0.986708	1.72944	5.597e-08	5.257e-06	0.00977621	0.0386843	hrg-1
WBGene00000789	-0.673309	1.19661	9.507e-07	7.053e-05	0.0107526	0.0410658	cpz-2
WBGene00016717	-1.13714	2.01757	2.682e-08	2.689e-06	0.00807761	0.0342729	math-22
WBGene00009595	-1.54124	2.72552	4.776e-12	8.456e-10	0.000134017	0.00272621	cbp-3
WBGene00013266	-0.689476	1.17887	6.505e-05	0.003221	0.0028763	0.0177229	Y57A10A.26
WBGene00013901	-1.49863	2.56267	3.757e-10	5.04e-08	0.0051443	0.0257269	ugt-16
WBGene00020358	-1.03744	1.78283	5.671e-09	6.365e-07	0.00778815	0.0334259	math-39
WBGene00022142	-2.65548	4.48324	1.347e-14	3.873e-12	0.00669983	0.0302925	Y71G12B.2
WBGene00016219	-1.11607	2.37407	6.581e-16	2.382e-13	0.0102223	0.0397738	pals-24
WBGene00019214	-1.7812	3.78848	2.565e-10	3.537e-08	0.0145736	0.0495181	H20E11.2
WBGene00000841	-1.04701	2.21971	1.371e-09	1.681e-07	0.00522315	0.0259698	cul-6
WBGene00003941	-0.941221	2.0115	3.101e-12	5.751e-10	0.00577266	0.0275025	pbo-1
WBGene00002257	-1.11947	2.39671	8.536e-20	4.798e-17	0.012112	0.0442083	lbp-5
WBGene00001505	-0.784091	1.7031	4.344e-12	7.765e-10	0.0124898	0.044929	fut-1
WBGene00008366	-1.04257	2.26364	9.21e-10	1.171e-07	0.00418347	0.0225455	tpra-1
WBGene00077525	-1.43752	3.11303	1.014e-09	1.282e-07	0.00225961	0.0152218	C41G7.8
WBGene00010049	-1.1591	2.36765	2.787e-22	2.491e-19	0.00048354	0.00574942	F54D5.3
WBGene00020921	-0.93968	1.91839	1.05e-10	1.536e-08	2.43076e-07	3.31203e-05	W01C8.5
WBGene00016719	-1.06782	2.18935	3.882e-07	3.097e-05	0.0050911	0.0255361	math-24
WBGene00009093	-1.06665	2.19724	3.065e-08	3.02e-06	0.00247437	0.0161854	F23H12.3
WBGene00018353	-1.43236	2.95084	2.857e-19	1.536e-16	4.13241e-05	0.00144663	fbxa-182
WBGene00019914	-0.935631	1.92448	1.942e-13	4.461e-11	0.00543147	0.0265541	clec-150
WBGene00008576	-0.57396	1.19346	6.776e-05	0.003336	0.010396	0.0402007	F08G2.4
WBGene00077770	-1.33903	2.78492	5.73e-14	1.446e-11	0.00258022	0.016607	M04D5.3
WBGene00009396	-1.21366	2.52707	9.054e-21	5.693e-18	9.22555e-05	0.00218483	clec-65
WBGene00044221	-1.2859	2.66835	5.489e-12	9.627e-10	0.00241803	0.0159541	F41G3.18
WBGene00010308	-0.425623	0.889084	0.043	0.563	0.00282227	0.017517	F59B2.3
WBGene00008229	-1.24728	2.49621	5.8e-18	2.689e-15	5.09612e-05	0.00161058	C50F4.1
WBGene00044607	-1.332	2.67514	2.009e-13	4.601e-11	0.00126952	0.0105969	K02A11.4
WBGene00022324	-1.06966	2.16253	4.861e-08	4.624e-06	0.0107559	0.0410658	fbxa-26
WBGene00005712	-0.517826	1.02928	9.01e-06	0.000547	0.0106103	0.040713	srv-1
WBGene00009777	-1.00174	1.99458	5.876e-11	8.932e-09	0.0107852	0.041129	F46C3.2
WBGene00010873	-0.925346	1.82701	9.91e-06	0.0005934	0.010867	0.041314	trpa-2
WBGene00006470	-1.6356	3.1585	1.244e-12	2.482e-10	5.11448e-05	0.00161285	tag-120
WBGene00022276	-0.85776	1.67672	1.694e-11	2.78e-09	0.00270883	0.0171035	nlp-40
WBGene00022181	-0.818748	3.0697	1.257e-10	1.822e-08	0.00604109	0.028255	pho-9
WBGene00012462	-0.733318	2.89588	1.649e-14	4.651e-12	0.0145187	0.0494095	Y17G7B.8
WBGene00020760	-1.23363	5.38239	2.541e-21	1.831e-18	0.0130725	0.0462988	T24C4.4
WBGene00006372	-0.663291	2.37768	7.518e-09	8.25e-07	0.0114699	0.0426957	syx-2
WBGene00006627	-2.02473	7.22419	2.474e-22	2.294e-19	0.0066961	0.0302925	tsp-1
WBGene00017361	-0.969824	3.42452	1.634e-15	5.535e-13	0.0117897	0.0433833	F10E9.12
WBGene00010977	-0.968309	3.34383	2.179e-10	3.039e-08	0.0108595	0.041297	R02D5.3
WBGene00000784	-0.955318	3.16944	4.542e-21	3.091e-18	0.00309408	0.0185581	cpr-4
WBGene00008542	-0.691527	2.28777	5.094e-17	2.111e-14	0.00452236	0.0236568	scav-6
WBGene00006063	-0.693067	2.32106	4.851e-10	6.45e-08	0.00457844	0.0238208	sto-1
WBGene00021262	-0.878736	2.88108	2.661e-09	3.128e-07	0.0111895	0.0420529	fbxa-74
WBGene00007414	-1.18039	3.8495	3.428e-15	1.08e-12	0.0123491	0.0447124	C07E3.3
WBGene00006649	-0.605247	3.17281	6.403e-11	9.695e-09	0.0122006	0.0443304	tth-1
WBGene00015216	-0.762564	3.87243	5.204e-22	4.338e-19	0.01033	0.0400096	valv-1
WBGene00008199	-0.903425	5.19684	3.802e-21	2.636e-18	0.00357774	0.0203759	C49C3.9
WBGene00018939	-1.14101	1.35389	2.871e-07	2.338e-05	0.00161464	0.0122867	fbxa-190
WBGene00003727	-1.59036	1.88792	4.716e-07	3.699e-05	2.08365e-05	0.000961243	nhr-137
WBGene00010488	-0.995239	1.18015	0.0001052	0.004914	0.00347692	0.019983	endu-1
WBGene00012923	-1.34834	1.59598	2.203e-05	0.001228	0.00169574	0.0126702	fbxa-128
WBGene00021190	-1.24718	1.47093	2.653e-06	0.0001806	0.0011067	0.00971674	Y14H12A.1
WBGene00014001	-0.907703	1.07176	2.305e-06	0.0001586	0.00386469	0.0214601	pyk-2
WBGene00004030	-1.29437	1.55778	5.318e-06	0.0003416	0.000232954	0.00381807	pin-2
WBGene00010019	-1.31788	1.58352	0.0001468	0.006602	0.00964743	0.0383894	F54B8.4
WBGene00044570	-1.39836	1.67717	0.008665	0.193	0.00583669	0.02773	T22B7.8
WBGene00017726	-2.43208	2.9159	1.53e-15	5.207e-13	3.10761e-08	6.41188e-06	F22H10.2
WBGene00007919	-1.52187	1.88088	7.832e-05	0.003771	1.8897e-05	0.000894853	cup-16
WBGene00017755	-1.90966	2.36513	4.759e-15	1.459e-12	0.00155215	0.0120094	zip-8
WBGene00045392	-1.466	1.79992	3.963e-06	0.0002606	0.00920661	0.0371947	F26D11.12
WBGene00008042	-1.71659	2.10836	5.927e-11	8.992e-09	8.92052e-08	1.49813e-05	C40H1.7
WBGene00008494	-1.40574	1.71282	3.901e-11	6.118e-09	0.00599134	0.0281316	F01D5.3
WBGene00003705	-2.10661	2.5673	3.331e-11	5.292e-09	5.99946e-06	0.000429436	nhr-115
WBGene00018101	-1.31951	1.60739	2.264e-06	0.0001562	0.00235466	0.0156432	math-27
WBGene00002259	-1.26653	1.54151	1.478e-07	1.269e-05	0.00302598	0.0182679	lbp-7
WBGene00000084	-1.15256	1.46624	3.262e-07	2.636e-05	0.000724859	0.00743547	aex-1
WBGene00022868	-1.33084	1.69421	4.205e-08	4.031e-06	0.000826737	0.0080138	ZK1240.3
WBGene00045397	-1.68328	2.13816	4.874e-10	6.468e-08	5.48466e-05	0.00165909	Y54G2A.52
WBGene00018419	-0.707365	0.906891	0.002374	0.072	0.00275557	0.0172737	F44E2.6
WBGene00020589	-0.930671	1.19283	0.0001966	0.008616	0.00655739	0.0299167	T19H12.3
WBGene00001508	-0.812754	1.04264	5.68e-06	0.0003614	0.000457625	0.00556822	fut-8
WBGene00010215	-1.28363	1.66266	2.543e-07	2.087e-05	0.000223688	0.00373234	nhr-193
WBGene00019813	-1.16381	1.50284	1.085e-09	1.362e-07	0.00389793	0.0215699	ger-1
WBGene00044686	-0.863841	1.12433	0.0001017	0.004772	0.0056435	0.0271101	flp-28
WBGene00013623	-0.81805	1.02503	0.005701	0.142	0.012448	0.0448815	fbxa-90
WBGene00001496	-0.6063	0.75873	0.003896	0.106	0.000685582	0.00712877	frm-10
WBGene00009927	-1.47022	1.83188	4.859e-06	0.0003148	0.0037697	0.0211112	F52B11.5
WBGene00018100	-1.10941	1.39561	8.532e-06	0.0005214	0.0021156	0.0146199	math-26
WBGene00009493	-1.368	1.72159	1.805e-09	2.167e-07	0.0094241	0.037761	hrg-4
WBGene00007073	-1.86902	2.3598	7.363e-16	2.614e-13	3.78914e-07	4.80058e-05	ugt-2
WBGene00015684	-0.618751	0.836732	0.0002317	0.009993	0.0112653	0.0421844	C10G8.8
WBGene00045052	-1.79807	2.43536	5.227e-12	9.212e-10	0.000447739	0.00550826	K12C11.6
WBGene00012533	-1.6483	2.23726	7.495e-09	8.237e-07	0.00046847	0.00564783	fbxa-209
WBGene00003740	-2.29815	3.08338	3.08e-08	3.031e-06	0.00267286	0.0169987	nlp-2
WBGene00022255	-1.61139	2.15963	2.021e-10	2.83e-08	0.00819633	0.034513	tmed-13
WBGene00007945	-1.07734	1.41738	2.343e-07	1.931e-05	0.0109642	0.0415824	C34F6.11
WBGene00004191	-0.744753	0.978196	4.547e-05	0.002341	0.00993465	0.03907	prx-1
WBGene00022735	-1.12769	1.47768	1.982e-05	0.001109	0.0013641	0.0110292	ZK418.6
WBGene00004020	-1.12637	1.49518	1.134e-08	1.217e-06	0.00085961	0.00819495	pho-1
WBGene00008553	-1.71891	2.27828	9.584e-12	1.653e-09	0.00218163	0.0149192	F07C6.2
WBGene00012783	-1.27401	1.68572	2.7e-05	0.001474	0.00329842	0.0193892	Y43C5A.3
WBGene00007660	-2.34783	3.26288	2.191e-14	6.02e-12	0.0135109	0.0472261	pals-6
WBGene00012532	-0.95989	1.334	1.676e-05	0.0009522	0.0121381	0.0442255	crp-1
WBGene00016551	-2.1864	3.02928	0.006202	0.151	0.0143975	0.0491419	C40A11.8
WBGene00185067	-0.920357	1.28983	0.013	0.256	0.000522995	0.0060413	Y54G11A.17
WBGene00001644	-1.19457	1.64062	1.069e-05	0.0006346	0.00572766	0.0273883	gly-19
WBGene00010328	-1.25063	1.71105	4.116e-06	0.0002695	0.0120064	0.0439363	F59C6.11
WBGene00021339	-1.86434	2.57071	4.144e-07	3.291e-05	0.000210136	0.00358171	Y34F4.4
WBGene00015284	-0.815442	1.12367	3.794e-05	0.001985	0.0063478	0.0292258	cest-5.2
WBGene00022549	-0.965776	1.33342	1.048e-06	7.685e-05	0.00352405	0.0201519	ZC196.5
WBGene00008043	-2.1585	3.38571	1.898e-12	3.658e-10	0.00514936	0.0257343	C40H1.8
WBGene00003593	-0.964779	1.51551	1.361e-06	9.796e-05	0.00075494	0.00758247	nfm-1
WBGene00235315	-1.5118	2.3835	0.0002247	0.009728	0.0106496	0.04081	Y50D4A.10
WBGene00008681	-2.31632	3.6011	2.315e-07	1.913e-05	1.16017e-06	0.000122309	scrm-4
WBGene00002258	-0.837751	1.30276	2.809e-06	0.0001898	0.0103841	0.0401761	lbp-6
WBGene00009008	-0.877014	1.36625	1.137e-09	1.423e-07	0.00988994	0.0389317	F21D5.3
WBGene00004979	-0.93292	1.45365	7.952e-07	5.995e-05	0.00411561	0.0223032	sph-1
WBGene00019345	-1.1462	1.82538	6.341e-08	5.873e-06	1.01328e-05	0.000616252	tmem-135
WBGene00018602	-0.788497	1.2552	3.569e-07	2.862e-05	0.0106168	0.0407264	F48D6.4
WBGene00004196	-1.10821	1.76596	2.452e-08	2.461e-06	0.00125161	0.0104977	prx-11
WBGene00016191	-1.00923	1.61589	1.132e-05	0.0006679	0.0025259	0.0163826	C28G1.6
WBGene00045212	-1.07454	1.71984	1.953e-07	1.633e-05	0.00959347	0.0382441	Y110A7A.21
WBGene00021333	-0.955789	1.57966	5.954e-07	4.611e-05	0.00692238	0.0308485	Y34D9A.8
WBGene00016585	-0.978933	1.59979	9.736e-09	1.053e-06	0.000950496	0.00875511	oac-59
WBGene00022642	-0.849769	1.24853	3.13e-09	3.629e-07	0.000848423	0.00815288	lipl-5
WBGene00018153	-1.37911	2.0314	4.018e-08	3.856e-06	0.00568304	0.0272782	F37C12.10
WBGene00017681	-0.692714	1.02432	1.773e-05	0.001002	0.00942172	0.037761	slc-17.5
WBGene00003571	-0.9908	1.4452	3.849e-10	5.154e-08	0.00387827	0.0215024	ncx-6
WBGene00021979	-1.74364	2.543	1.806e-06	0.0001273	4.82101e-05	0.00157178	Y58A7A.5
WBGene00011190	-1.74088	2.54868	8.88e-09	9.688e-07	0.00306093	0.0184127	swt-6
WBGene00018035	-1.01166	1.51299	1.059e-07	9.439e-06	0.00386157	0.021451	sek-4
WBGene00011222	-1.1456	1.71458	1.961e-11	3.176e-09	0.0012101	0.0102694	R10H10.3
WBGene00010597	-1.44584	2.16607	1.414e-10	2.029e-08	2.9753e-05	0.00119494	K06A4.7
WBGene00019653	-0.816695	1.21971	2.533e-06	0.000173	0.00444564	0.0234081	cest-31
WBGene00007650	-0.653654	0.970854	3.155e-07	2.556e-05	0.011537	0.0428631	ugt-23
WBGene00010041	-1.38546	2.05901	5.269e-10	6.955e-08	0.00174088	0.012855	F54C9.3
WBGene00021160	-0.851763	1.26724	1.751e-08	1.809e-06	0.0145764	0.0495181	gba-4
WBGene00020710	-0.914337	1.36008	7.743e-05	0.003742	0.00374791	0.0210278	T23B3.2
WBGene00000285	-1.29351	1.98878	8.03e-06	0.000494	0.00133528	0.010865	cal-1
WBGene00017861	-1.55472	2.37239	1.407e-18	7.052e-16	0.000154726	0.00295989	F27D9.2
WBGene00006754	-0.922932	1.39397	5.41e-05	0.002736	0.0142371	0.0487382	unc-15
WBGene00016865	-1.21668	1.83956	7.214e-08	6.599e-06	0.000310679	0.00457328	ets-9
WBGene00001955	-0.711735	1.07724	5.371e-05	0.00272	0.00607512	0.0283396	hlh-11
WBGene00019515	-1.4417	2.08848	1.204e-10	1.752e-08	5.74899e-06	0.000419357	ugt-19
WBGene00020449	-1.3879	2.00252	6.23e-08	5.785e-06	0.000469211	0.00565205	fbxa-54
WBGene00012239	-1.52464	2.19188	9.006e-09	9.797e-07	0.00042131	0.00530976	W04A8.4
WBGene00044644	-2.60245	3.73259	9.974e-13	2.016e-10	4.68497e-08	8.9033e-06	B0205.13
WBGene00206485	-1.73128	2.02006	8.168e-05	0.003912	0.00208516	0.014506	C10A4.13
WBGene00044675	-1.33374	1.55582	1.955e-05	0.001096	0.000315261	0.00460861	fbxa-76
WBGene00001398	-0.535364	0.623867	0.001423	0.047	0.010571	0.0406115	fat-6
WBGene00012122	-0.988114	1.15963	9.052e-05	0.004294	0.00266211	0.0169528	T28C6.8
WBGene00043995	-2.09831	2.4225	7.05e-06	0.0004403	0.000427396	0.00534835	F40F12.9
WBGene00020082	-0.639279	0.741575	0.0001028	0.004819	3.96934e-05	0.00141554	gcp-2.1
WBGene00018269	-0.488016	0.559737	0.00491	0.127	0.0117205	0.043272	acs-11
WBGene00004949	-0.937809	1.07587	0.0001314	0.005985	0.00210565	0.0145707	sox-2
WBGene00003254	-0.502265	0.574344	0.011	0.222	0.007053	0.0312054	mig-23
WBGene00015608	-1.21166	1.37685	1.184e-06	8.594e-05	0.00372547	0.0209323	math-3
WBGene00013806	-1.96273	2.20633	1.832e-06	0.0001287	9.63592e-05	0.00223749	Y116A8C.29
WBGene00007973	-1.26358	1.42062	0.0002868	0.012	0.00887009	0.0362612	C36B1.6
WBGene00077783	-2.0174	2.26724	3.947e-14	1.031e-11	1.58961e-07	2.27315e-05	D1054.18
WBGene00013836	-1.53022	1.71765	1.046e-06	7.674e-05	0.0022007	0.0150211	fbxa-29
WBGene00000136	-1.04353	1.17824	1.312e-07	1.141e-05	0.00131438	0.01078	amt-4
WBGene00004826	-0.764114	0.853597	0.002117	0.066	0.00671818	0.0303126	skr-20
WBGene00010124	-1.11371	1.24489	3.969e-06	0.0002608	0.00141522	0.0112866	F55G11.4
WBGene00044527	-0.863927	0.964214	0.0001117	0.005169	0.00933197	0.0375445	Y39H10B.2
WBGene00001976	-1.01658	1.13291	1.545e-06	0.0001099	0.00030672	0.00452498	hmg-11
WBGene00003572	-1.26381	1.40436	2.578e-10	3.546e-08	0.000343023	0.00479676	ncx-7
WBGene00009649	-1.0969	1.21101	0.0001063	0.004963	0.0135771	0.0473474	F43C1.5
WBGene00017041	-1.28012	1.3774	1.221e-05	0.0007124	0.000668984	0.00700155	D2007.1
WBGene00219207	-1.0816	1.16221	0.00103	0.036	0.00750973	0.0325421	C01F6.14
WBGene00007336	-1.0728	1.15121	0.0006606	0.025	0.00483512	0.0246449	C05C12.4
WBGene00012889	-0.988589	1.06074	0.001734	0.056	0.00592886	0.0279642	icap-1
WBGene00013366	-1.15798	1.23818	0.0001408	0.006348	0.00282749	0.0175419	Y60A3A.21
WBGene00003659	-0.856583	0.91533	0.0001687	0.007488	0.00689025	0.0307527	nhr-69
WBGene00013364	-1.4489	1.54646	8.171e-08	7.429e-06	0.00569962	0.0273034	Y60A3A.16
WBGene00000277	-0.84105	0.892197	9.046e-05	0.004294	0.00140045	0.0111997	cab-1
WBGene00194713	-2.84254	3.01221	1.829e-06	0.0001286	0.00154072	0.0119662	F19B10.13
WBGene00011305	-1.3847	1.47301	1.14e-05	0.0006711	0.00427556	0.0228372	R186.1
WBGene00045053	-1.65831	1.81311	6.092e-08	5.67e-06	0.00031473	0.00460551	K12C11.7
WBGene00044492	-2.5649	2.79452	1.455e-20	8.997e-18	0.00254839	0.0164388	Y54G2A.49
WBGene00010050	-1.32811	1.44361	8.864e-10	1.13e-07	0.000552761	0.00625773	F54D5.4
WBGene00015110	-1.31382	1.42653	5.434e-06	0.0003473	3.39936e-05	0.00131275	B0281.3
WBGene00019407	-1.01869	1.10434	2.598e-05	0.001426	0.00640702	0.029409	lect-2
WBGene00012185	-1.23214	1.33571	3.354e-06	0.0002245	1.21754e-05	0.000678953	W01F3.2
WBGene00006351	-0.877021	0.950842	2.278e-05	0.001263	0.000256987	0.00405887	sur-5
WBGene00001425	-0.765368	0.829444	0.0001226	0.005634	0.00445705	0.0234255	fis-2
WBGene00003876	-0.996784	1.04893	4.497e-06	0.0002929	0.00260577	0.0167119	pept-2
WBGene00022333	-1.43285	1.50589	0.0001353	0.006132	0.00393937	0.0216913	fbxa-27
WBGene00018634	-1.04643	1.10367	0.0002154	0.009357	0.00591965	0.0279404	pigx-1
WBGene00003524	-1.90528	1.99313	2.934e-08	2.906e-06	0.000223798	0.00373234	nas-5
WBGene00002991	-0.816184	0.855192	0.002679	0.079	0.000929832	0.00863083	lin-2
WBGene00001993	-0.72088	0.752749	0.0006368	0.024	0.00361094	0.0205084	hpd-1
WBGene00015671	-1.02553	1.06005	0.0001237	0.005679	0.000467439	0.00564011	C10B5.3
WBGene00010386	-0.717271	0.738984	0.011	0.221	0.00472588	0.0243351	H12D21.10
WBGene00016520	-0.635401	0.659925	0.031	0.45	0.0140647	0.0484232	C39B5.2
WBGene00011083	-1.30593	1.35614	1.051e-05	0.0006256	0.00164837	0.0124608	glo-1
WBGene00045507	-1.05276	1.09288	0.0001562	0.006987	0.00642763	0.0294712	F10A3.17
WBGene00012295	-0.905667	0.941106	0.005233	0.134	0.00912622	0.036963	nmat-1
WBGene00011712	-2.07618	2.15121	0.00289	0.084	0.00732188	0.0320163	T11F9.10
WBGene00044178	-1.291	1.21971	0.001128	0.039	0.00525501	0.026046	C30G7.4
WBGene00013081	-1.04132	0.986229	0.001148	0.04	0.0029523	0.0179889	txt-14
WBGene00011692	-1.77256	1.68437	0.0001239	0.005682	0.00645886	0.0295741	T10G3.1
WBGene00018606	-2.1278	1.99856	7.12e-09	7.849e-07	3.81423e-05	0.00140533	F48E3.6
WBGene00016849	-0.961634	0.90458	0.001327	0.045	0.00174503	0.0128786	acs-21
WBGene00010064	-0.834803	0.786596	0.001086	0.038	0.00364206	0.0206526	F54F7.2
WBGene00004827	-0.828539	0.768078	0.026	0.4	0.00589442	0.0278719	skr-21
WBGene00020212	-1.36214	1.30393	0.0002688	0.011	0.00347197	0.0199625	T04D1.2
WBGene00003239	-0.893573	0.853597	0.0007534	0.028	0.000688515	0.00714897	mig-2
WBGene00007536	-0.891374	0.856787	4.603e-05	0.002365	0.00680451	0.0305234	daf-36
WBGene00002255	-1.30949	1.25761	1.123e-07	9.916e-06	0.00273081	0.0171801	lbp-3
WBGene00010888	-1.04715	1.01507	0.0001104	0.005133	0.00426336	0.0228143	dlc-2
WBGene00021984	-0.801751	0.776525	0.002396	0.072	0.0140778	0.048432	Y59C2A.1
WBGene00007716	-1.5897	1.5435	0.0001487	0.006683	0.00818803	0.0344881	fbxa-82
WBGene00007900	-0.844791	0.820485	0.003464	0.097	0.0068024	0.0305234	C33D9.6
WBGene00008777	-0.830773	0.801573	0.003625	0.1	0.0105725	0.0406115	F13H10.6
WBGene00007216	-0.792346	0.764686	0.005123	0.132	0.00174977	0.0128939	C01A2.4
WBGene00013275	-0.884654	0.855192	0.004135	0.111	0.00997276	0.0391186	btb-14
WBGene00007958	-1.5827	1.62199	5.49e-06	0.0003505	0.000568671	0.00635706	C35C5.9
WBGene00045261	-1.05888	1.08202	2.516e-05	0.001383	0.000964199	0.00885532	H29C22.1
WBGene00006852	-1.04715	1.06626	0.006106	0.149	0.0120151	0.043944	unc-129
WBGene00003649	-1.3085	1.334	0.001349	0.045	0.00512851	0.0256568	nhr-59
WBGene00022349	-1.45662	1.47612	0.002781	0.082	0.0124075	0.0448005	Y82E9BR.17
WBGene00000451	-1.84928	1.86671	0.0004042	0.016	0.0130781	0.0463071	ceh-30
WBGene00008563	-1.87021	1.88401	3.375e-05	0.001797	1.13695e-05	0.000656839	F07H5.13
WBGene00021019	-1.54184	1.54696	5.678e-05	0.002858	0.00131901	0.0107935	W04B5.2
WBGene00006982	-1.26116	1.26544	3.752e-05	0.001967	0.004999	0.0252361	zig-5
WBGene00011839	-1.76554	1.77231	0.0002703	0.011	0.0029755	0.0180796	T19C4.5
WBGene00003987	-1.13441	1.13947	1.825e-05	0.001028	0.00646515	0.0295869	pes-23
WBGene00009984	-1.67486	1.68302	0.0001403	0.006331	0.000393132	0.00513822	F53F1.6
WBGene00019705	-1.53951	1.52907	0.0008942	0.032	0.0135779	0.0473474	fbxb-45
WBGene00018614	-1.47934	1.46728	0.0004434	0.018	0.00452919	0.0236668	pals-31
WBGene00011407	-0.793644	0.790772	0.000835	0.03	0.00807399	0.0342676	ppat-1
WBGene00009818	-1.42171	1.41576	7.45e-07	5.674e-05	0.000159156	0.00301898	acbp-3
WBGene00020450	-1.27707	1.26303	0.001692	0.055	0.00389624	0.0215699	fbxa-10
WBGene00003960	-0.506236	0.500802	0.033	0.473	0.00546675	0.0266108	pcs-1
WBGene00018758	-0.84545	0.836732	0.001216	0.042	0.000604936	0.00661594	F53E10.1
WBGene00022337	-1.51882	1.50029	2.871e-08	2.859e-06	0.00114305	0.00990346	pals-16
WBGene00020491	-1.07057	1.05728	8.857e-06	0.0005399	0.00228341	0.0153463	T13G4.4
WBGene00044792	-1.33043	1.30685	6.617e-06	0.0004149	0.00196626	0.0140518	F59C6.14
WBGene00019197	-1.55084	1.52105	1.119e-05	0.0006602	8.16755e-06	0.00052652	H14A12.5
WBGene00003694	-1.06137	1.04544	0.0003717	0.015	0.00227254	0.0152875	nhr-104
WBGene00020200	-0.848148	0.829444	0.00337	0.095	0.0141877	0.0486383	T04A6.1
WBGene00016027	-3.30239	0.789938	0.016	0.29	1.63803e-20	3.94302e-17	C23H5.8
WBGene00001449	-2.57942	0.618239	0.009938	0.212	3.324e-12	1.71459e-09	flp-6
WBGene00004814	-2.77553	0.644318	0.017	0.307	1.36164e-10	5.0426e-08	skr-8
WBGene00007459	-2.8676	0.643394	0.026	0.403	3.13671e-09	8.13677e-07	C08F11.12
WBGene00016779	-2.98278	0.745022	0.049	0.616	0.000483124	0.00574942	sdz-7
WBGene00013699	-2.8672	0.737254	0.007939	0.181	2.24396e-08	4.98608e-06	Y106G6D.2
WBGene00000835	-2.02849	0.572405	0.015	0.283	1.73694e-05	0.000838214	cuc-1
WBGene00023485	-1.8677	0.530071	0.038	0.521	2.60961e-05	0.0011045	ttr-49
WBGene00020537	-2.65164	0.768078	0.038	0.515	0.000106167	0.00236631	fbxb-37
WBGene00003981	-2.80009	0.80653	0.0002377	0.01	1.51585e-13	1.15228e-10	pes-8
WBGene00003691	-2.27617	0.617298	0.007612	0.175	2.55882e-10	9.01392e-08	nhr-101
WBGene00044035	-2.87852	0.78576	0.029	0.433	1.21438e-05	0.000678953	F27E5.7
WBGene00019479	-2.38728	0.659925	0.008186	0.185	3.08538e-12	1.65045e-09	K07C11.7
WBGene00021557	-7.02325	1.19787	5.746e-05	0.002882	5.37031e-08	9.73236e-06	Y45G5AM.5
WBGene00013101	-6.10326	1.22095	0.038	0.518	1.15474e-06	0.000122309	Y51H4A.5
WBGene00017294	-1.55676	0.620117	0.009286	0.203	4.18731e-05	0.00144744	F09E10.1
WBGene00011558	-1.21941	0.485427	0.033	0.47	0.00157427	0.0120943	ostf-4
WBGene00007315	-1.47298	0.590722	0.03	0.439	0.000113292	0.00247001	C04H5.7
WBGene00185079	-1.1156	0.452068	0.041	0.541	0.000414387	0.00525922	W10D9.6
WBGene00013514	-1.80678	0.732052	0.006703	0.16	3.87663e-06	0.000314552	Y73F4A.1
WBGene00011704	-3.19458	1.29396	0.004335	0.115	0.000402149	0.00520451	sdz-31
WBGene00003580	-1.34603	0.555816	0.006935	0.164	0.00100805	0.00914522	ndx-3
WBGene00021898	-1.17868	0.488515	0.045	0.585	2.7638e-07	3.73061e-05	Y54G2A.36
WBGene00009721	-2.36116	0.970854	0.009541	0.206	0.00821154	0.0345262	F45D3.1
WBGene00022354	-1.33588	0.521051	0.011	0.225	0.000174528	0.00320293	Y82E9BR.22
WBGene00021772	-2.32206	0.90766	0.038	0.514	1.3572e-05	0.00073021	math-45
WBGene00020544	-3.1844	1.24793	0.000439	0.017	4.81921e-08	9.03946e-06	fbxb-84
WBGene00016890	-1.80801	0.701327	0.003025	0.087	1.20592e-07	1.85288e-05	lst-5
WBGene00002053	-1.20086	0.473008	0.028	0.427	6.84891e-06	0.000463338	ifb-1
WBGene00021725	-1.35087	0.534062	0.025	0.396	0.000122152	0.00260597	bath-9
WBGene00020516	-2.27573	0.87578	0.0001796	0.007934	7.19343e-11	2.73407e-08	T15B7.1
WBGene00010098	-2.65273	1.01721	0.003446	0.096	0.000270368	0.00417639	F55C5.10
WBGene00012968	-1.7314	0.612588	0.007917	0.18	1.24658e-05	0.000689821	Y48A6B.7
WBGene00001433	-2.03443	0.719841	0.017	0.298	5.57555e-05	0.00166765	fkb-8
WBGene00003236	-1.09519	0.389567	0.049	0.619	0.000378645	0.00504177	mif-3
WBGene00016629	-1.42686	0.513996	0.017	0.305	0.00163112	0.0123739	C44B7.7
WBGene00015683	-1.65933	0.596458	0.017	0.3	1.95857e-05	0.000915456	C10G8.4
WBGene00010007	-1.80659	0.647084	0.009786	0.21	2.38671e-05	0.00104143	F53H4.2
WBGene00012130	-2.25201	0.821302	0.002028	0.063	5.07825e-05	0.00161058	slc-17.4
WBGene00235094	-2.08179	0.78157	0.00261	0.078	1.57506e-06	0.000151657	K08D9.9
WBGene00044080	-1.56502	0.590722	0.019	0.33	0.000174138	0.00320293	D1086.10
WBGene00006809	-2.14577	0.799916	0.001973	0.062	3.74831e-08	7.416e-06	unc-77
WBGene00003954	-1.19669	0.446786	0.044	0.575	8.23883e-06	0.00052652	pcm-1
WBGene00021966	-2.00442	0.744161	0.016	0.298	2.34837e-05	0.00103551	Y57G7A.2
WBGene00219376	-1.77832	0.660837	0.021	0.346	9.32168e-05	0.0021963	C28G1.10
WBGene00007758	-3.86631	1.16928	0.0005228	0.02	2.37508e-15	2.85861e-12	C27A7.8
WBGene00021193	-2.63491	0.796598	0.025	0.388	2.85984e-11	1.21484e-08	math-44
WBGene00020433	-1.4522	0.442545	0.043	0.561	8.69329e-05	0.00213007	T11F8.1
WBGene00002260	-2.97679	0.878921	0.041	0.541	8.71543e-06	0.000547291	lbp-8
WBGene00018204	-2.84214	0.905351	0.021	0.353	3.84111e-05	0.00140628	F39F10.4
WBGene00044414	-2.14627	0.685267	0.014	0.269	7.29956e-07	8.10981e-05	C06A5.12
WBGene00014027	-1.58619	0.508936	0.022	0.36	3.17174e-05	0.00125505	tpk-1
WBGene00007642	-3.0518	0.989866	0.001653	0.054	2.97322e-08	6.31502e-06	C17E4.2
WBGene00015387	-4.39037	1.42492	0.023	0.372	0.00210114	0.0145688	kcnl-3
WBGene00016635	-1.73422	0.543001	0.044	0.575	7.87171e-05	0.00204113	C44B11.6
WBGene00009785	-1.77736	0.557778	0.042	0.558	5.05331e-05	0.00161058	F46C5.10
WBGene00012634	-4.80657	1.51904	0.025	0.393	0.000445116	0.00549471	Y38H6C.23
WBGene00011224	-1.3468	0.458382	0.042	0.553	0.000524279	0.00604805	R10H10.6
WBGene00007283	-2.11343	0.718088	0.00589	0.145	8.90403e-09	2.07421e-06	clec-222
WBGene00020073	-2.75483	0.939603	0.0001188	0.005468	1.47408e-09	4.07296e-07	sdz-28
WBGene00018568	-2.51652	0.867896	0.011	0.231	1.30842e-14	1.25983e-11	F47E1.4
WBGene00013334	-2.54343	0.842375	0.001498	0.049	2.3594e-08	5.16316e-06	nlp-56
WBGene00012878	-3.00803	0.995665	0.0005213	0.02	4.28475e-14	3.43804e-11	Y45F10C.2
WBGene00021548	-1.21673	0.584963	0.003997	0.108	0.000967928	0.00887606	trx-4
WBGene00016452	-1.21923	0.586885	0.01	0.219	0.00200861	0.014186	C35D10.17
WBGene00019846	-2.11577	1.01578	4.018e-05	0.002098	3.2183e-06	0.000278335	gpx-7
WBGene00001244	-1.46979	0.703987	0.001202	0.041	0.00027019	0.00417639	elo-6
WBGene00020446	-0.953884	0.462576	0.022	0.363	0.00201428	0.0142121	T12B3.3
WBGene00008484	-1.81657	0.88049	0.0005276	0.02	0.000109243	0.00240151	E04D5.5
WBGene00009544	-1.31373	0.635987	0.027	0.411	0.00471183	0.0243295	F38E11.9
WBGene00195185	-1.43493	0.697774	0.036	0.504	0.00555867	0.0268867	F19G12.9
WBGene00002052	-1.52529	0.727703	0.001148	0.04	1.36316e-07	2.05085e-05	ifa-4
WBGene00020418	-1.84017	0.877352	0.011	0.227	0.000436719	0.00541055	T10E9.8
WBGene00019937	-1.6009	0.762136	0.002481	0.075	0.000146009	0.00285747	R07E4.3
WBGene00000245	-0.862827	0.408168	0.038	0.521	0.000145541	0.00285236	bca-1
WBGene00015055	-2.96694	1.45838	4.055e-06	0.000266	1.18668e-15	1.71393e-12	pitr-3
WBGene00013078	-1.18053	0.580145	0.013	0.25	0.000530429	0.00608015	ttr-25
WBGene00011752	-2.08356	1.02148	0.002961	0.085	8.18436e-05	0.0020811	fbxa-2
WBGene00008394	-1.28515	0.627607	0.025	0.389	0.00371209	0.0209102	D1086.7
WBGene00022194	-1.19082	0.582074	0.042	0.558	0.00015114	0.00291055	Y71H2B.4
WBGene00015753	-1.6524	0.814755	0.0071	0.166	6.75618e-05	0.00183997	C14B9.3
WBGene00009572	-2.50059	1.23389	0.019	0.322	0.000870351	0.00827549	F40D4.13
WBGene00011205	-1.1897	0.587845	0.016	0.287	0.0010492	0.00932527	R10E4.9
WBGene00017541	-1.70351	0.84318	0.002126	0.066	7.78726e-05	0.00202287	F17E9.4
WBGene00018117	-1.40009	0.69332	0.009183	0.201	0.00119661	0.0101963	nlp-47
WBGene00007295	-2.08425	1.06488	5.344e-05	0.00271	6.11614e-06	0.000433563	C04C11.1
WBGene00045038	-1.47852	0.755315	0.002755	0.081	4.19942e-05	0.00144744	ule-2
WBGene00019203	-1.02736	0.525067	0.026	0.406	0.00121999	0.0103265	ttr-47
WBGene00010858	-1.14547	0.585924	0.02	0.34	0.00647748	0.0296339	M04C9.3
WBGene00012899	-1.63362	0.831877	0.015	0.276	0.000100249	0.00229812	Y46G5A.7
WBGene00044773	-1.41869	0.722466	0.006253	0.152	0.000198021	0.00345831	C08A9.10
WBGene00010613	-1.57638	0.809826	0.011	0.221	5.75471e-05	0.00168279	K07A1.6
WBGene00017127	-1.97268	1.01507	0.0002857	0.012	3.43923e-07	4.47502e-05	E04F6.8
WBGene00015573	-5.91811	2.99892	0.0004301	0.017	0.00065875	0.00694476	C07G1.7
WBGene00017128	-1.11584	0.564622	0.027	0.416	0.00264877	0.0168827	E04F6.9
WBGene00009221	-4.2544	2.15898	1.008e-05	0.0006026	2.42865e-06	0.000218642	acs-2
WBGene00012564	-1.11084	0.559737	0.007143	0.167	0.000415462	0.00526361	fbxa-107
WBGene00009130	-1.28953	0.648005	0.01	0.216	0.00281545	0.0175123	F25H5.8
WBGene00016767	-1.1717	0.584963	0.038	0.521	0.00151836	0.0118359	C49C8.3
WBGene00017865	-1.70373	0.851999	0.013	0.249	4.15458e-06	0.000324349	F27D9.7
WBGene00021543	-1.40068	0.730314	0.005851	0.144	0.000615474	0.00667456	Y43B11AR.1
WBGene00018470	-1.48071	0.772308	0.023	0.365	0.00291701	0.0178747	F45E4.5
WBGene00008357	-1.68441	0.88049	0.0006894	0.026	0.00740705	0.0322073	nspc-16
WBGene00019738	-1.8581	0.974529	0.0002525	0.011	4.49569e-07	5.50265e-05	clec-265
WBGene00000114	-1.36227	0.718964	0.013	0.255	6.7815e-06	0.000463338	alh-8
WBGene00011474	-1.42001	0.750178	0.017	0.305	0.000631671	0.00676296	aldo-1
WBGene00011495	-1.43336	0.75873	0.046	0.591	0.00452919	0.0236668	T05F1.11
WBGene00016998	-2.44879	1.29514	7.059e-07	5.399e-05	2.15086e-06	0.00020172	D1005.4
WBGene00001390	-1.79401	0.951588	0.004679	0.123	5.39077e-08	9.73236e-06	far-6
WBGene00019282	-1.4245	0.762136	0.009589	0.207	0.00305777	0.0184014	mps-2
WBGene00001682	-0.969574	0.520045	0.017	0.308	0.000900254	0.00844858	gpc-2
WBGene00009965	-1.92181	1.02574	0.014	0.261	0.011467	0.0426957	frpr-9
WBGene00015328	-1.18061	0.629473	0.003308	0.093	2.16742e-05	0.000987511	C02B10.3
WBGene00012424	-1.22714	0.653519	0.02	0.34	0.000790873	0.00780231	dlc-3
WBGene00000690	-2.23532	1.20727	7.812e-05	0.003763	2.19716e-05	0.000994785	col-116
WBGene00004193	-1.03874	0.560715	0.012	0.244	0.0132005	0.0465238	prx-3
WBGene00016048	-1.6995	0.919149	0.001681	0.054	7.58955e-13	4.98254e-10	C24B9.3
WBGene00012280	-1.05254	0.566572	0.017	0.307	0.000894565	0.00842656	W05E10.1
WBGene00011561	-1.16946	0.629473	0.009606	0.207	0.000680409	0.00709577	ttr-15
WBGene00020382	-0.88741	0.477159	0.025	0.392	0.00680504	0.0305234	T09B4.8
WBGene00010238	-1.75057	0.968644	9.244e-05	0.004374	1.22639e-06	0.000128353	F58B4.5
WBGene00006452	-1.26726	0.701327	0.001287	0.044	0.000169299	0.00315101	heh-1
WBGene00009384	-1.32164	0.731183	0.009758	0.209	0.000475075	0.00569596	piit-1
WBGene00013527	-2.41661	1.32998	0.001292	0.044	0.0139012	0.0480666	Y73F8A.22
WBGene00021264	-1.20108	0.657183	0.039	0.524	0.00341801	0.0197702	fbxa-13
WBGene00015014	-1.41531	0.773996	0.027	0.417	1.66693e-05	0.000821688	bath-24
WBGene00045387	-1.61283	0.88049	0.002947	0.085	0.00199983	0.0141768	K09H9.8
WBGene00021679	-1.1852	0.647084	0.035	0.49	0.00141418	0.0112866	Y48G1C.6
WBGene00006587	-1.30569	0.710173	0.025	0.396	0.00443735	0.0234071	tnt-2
WBGene00015112	-1.0764	0.585924	0.02	0.338	0.000103111	0.00232888	B0281.5
WBGene00003745	-2.01573	0.916094	0.0005157	0.02	2.60908e-06	0.000229774	nlp-7
WBGene00011706	-1.79889	0.815575	0.007091	0.166	1.62753e-06	0.000155671	T11B7.1
WBGene00007855	-1.63765	0.748461	0.006744	0.161	2.32959e-06	0.000214215	C31H5.4
WBGene00016568	-2.14818	0.982583	0.0003261	0.013	9.68435e-09	2.22018e-06	C41G11.1
WBGene00003380	-1.7629	0.807355	0.002117	0.066	0.000335091	0.00477686	mnm-2
WBGene00019806	-0.966615	0.445727	0.05	0.622	0.00141781	0.0112886	pgap-3
WBGene00013516	-1.9244	0.889084	0.002981	0.086	0.000737033	0.00750499	Y73F4A.3
WBGene00044953	-1.53136	0.703987	0.019	0.322	0.00281885	0.017517	D2096.13
WBGene00009157	-1.71447	0.771463	0.004811	0.125	3.26494e-05	0.00127793	F26E4.2
WBGene00016578	-2.94977	1.32826	0.021	0.343	8.03786e-05	0.00206043	sdz-5
WBGene00008113	-1.38481	0.624803	0.024	0.38	0.000314699	0.00460551	C46C2.5
WBGene00045251	-1.66466	0.751035	0.031	0.456	0.00546799	0.0266108	F54F7.9
WBGene00017082	-1.55784	0.697774	0.002985	0.086	5.65755e-05	0.00167786	DC2.5
WBGene00269421	-1.48596	0.699552	0.007407	0.172	0.00185074	0.0134526	R06F6.14
WBGene00019704	-2.85188	1.34028	0.001151	0.04	0.00625046	0.0289159	fbxb-40
WBGene00017807	-2.27799	1.06764	0.006259	0.152	0.000140956	0.00280301	F26A1.9
WBGene00010274	-1.50041	0.703101	0.002345	0.071	0.000420331	0.00530668	F58G6.3
WBGene00022499	-1.5218	0.713696	0.002902	0.084	3.78067e-05	0.00140166	set-30
WBGene00019624	-0.988683	0.461529	0.045	0.583	0.00200182	0.0141768	rnst-2
WBGene00003743	-2.49453	1.16414	0.0001945	0.008528	1.81306e-05	0.000864224	nlp-5
WBGene00018223	-2.1304	0.992768	0.029	0.43	0.00154161	0.0119662	bath-13
WBGene00011200	-1.97217	0.916859	0.032	0.465	0.000778456	0.007722	R10E4.3
WBGene00022798	-1.02141	0.42975	0.045	0.579	8.27786e-05	0.00208694	fahd-1
WBGene00045270	-1.86729	0.787432	0.031	0.456	0.00883928	0.0361557	C04E7.5
WBGene00021117	-2.65212	1.12168	0.02	0.34	0.000780393	0.00773159	clec-126
WBGene00003590	-2.07614	0.882839	0.0006551	0.025	1.10508e-07	1.7734e-05	nex-3
WBGene00020509	-1.60694	0.687956	0.007871	0.18	1.01193e-12	6.08968e-10	hex-1
WBGene00044692	-2.8122	1.21164	0.0009069	0.033	1.36934e-05	0.000732494	fbxb-91
WBGene00011678	-2.51953	1.10836	0.011	0.225	0.005057	0.025443	T10B9.9
WBGene00010196	-1.05143	0.464668	0.029	0.432	0.000527875	0.00606824	F57C2.4
WBGene00010277	-1.15013	0.499782	0.017	0.299	0.00325591	0.0192568	F58G6.7
WBGene00007458	-1.68982	0.734655	0.002924	0.085	1.53343e-05	0.00078816	ule-4
WBGene00009816	-1.67655	0.730314	0.006171	0.151	7.97582e-05	0.00205338	F47B10.5
WBGene00014088	-1.16503	0.508936	0.044	0.568	0.00174094	0.012855	ZK809.8
WBGene00044107	-2.3535	1.38405	5.002e-09	5.657e-07	4.57369e-06	0.00035201	F58G6.9
WBGene00022653	-1.37541	0.809826	0.002122	0.066	3.55772e-05	0.00135506	ZK105.1
WBGene00010904	-1.97753	1.16092	3.859e-07	3.082e-05	1.04559e-05	0.000618912	ugt-62
WBGene00004382	-0.789994	0.463622	0.047	0.596	0.00813853	0.034364	rnh-1.0
WBGene00013694	-0.806665	0.471968	0.014	0.272	0.00140006	0.0111997	mekk-3
WBGene00000857	-0.841712	0.492622	0.042	0.551	0.00914892	0.0370056	cwn-1
WBGene00017780	-1.00208	0.586885	0.023	0.366	0.00132231	0.0108021	F25E2.2
WBGene00011774	-1.43962	0.840765	0.002618	0.078	0.00064893	0.00688647	ttr-54
WBGene00015355	-1.12081	0.654436	0.013	0.249	0.00999523	0.0391795	C02F12.5
WBGene00008211	-1.37024	0.800745	0.022	0.355	0.000680444	0.00709577	C49F5.7
WBGene00017220	-1.02241	0.592636	0.016	0.288	0.000137242	0.00276456	F07F6.8
WBGene00206361	-1.65934	0.961253	0.024	0.387	0.0049592	0.025079	K02G10.15
WBGene00012155	-2.10635	1.25217	0.047	0.602	0.011853	0.0435603	VW02B12L.2
WBGene00006535	-2.1019	1.24853	0.003064	0.088	0.000209866	0.00358171	tba-9
WBGene00000687	-1.45942	0.865523	0.017	0.309	0.00183333	0.0133664	col-113
WBGene00022252	-1.86519	1.10702	4.121e-05	0.002145	1.41728e-06	0.000141171	Y73B6BL.31
WBGene00022562	-1.14202	0.679874	0.002708	0.08	0.00877391	0.0359902	ZC204.12
WBGene00023489	-1.15612	0.688852	0.001328	0.045	0.000603141	0.00660437	F42A10.9
WBGene00017133	-2.40693	1.42438	6.691e-05	0.0033	1.50375e-07	2.1938e-05	EEED8.2
WBGene00011362	-2.89935	1.71545	2.677e-05	0.001463	0.00867384	0.0357263	cest-1.1
WBGene00012412	-2.10853	1.26123	0.045	0.585	0.0001734	0.00319849	Y7A5A.6
WBGene00008926	-0.988043	0.591679	0.016	0.293	0.0132275	0.0465655	F17H10.2
WBGene00001852	-1.12983	0.678973	0.022	0.357	0.00313977	0.018726	hil-1
WBGene00020893	-1.67706	1.0072	0.04	0.54	0.00544787	0.0265823	T28C12.6
WBGene00044350	-1.44825	0.872632	0.003458	0.097	0.000258777	0.00407496	Y73B6BL.44
WBGene00008040	-1.48306	0.894527	0.0004175	0.017	6.06542e-05	0.00172447	ttr-5
WBGene00001385	-1.03444	0.624803	0.014	0.272	0.00136371	0.0110292	far-1
WBGene00013704	-1.13186	0.685267	0.009904	0.212	0.00338598	0.0197235	Y106G6D.8
WBGene00018910	-1.82612	1.11237	2.967e-05	0.001607	0.00109802	0.00964643	F56A4.2
WBGene00206415	-1.7255	1.05102	0.001761	0.056	0.000316677	0.00461996	F59H6.14
WBGene00015177	-1.24898	0.75873	0.047	0.601	0.000681932	0.00710104	tmc-2
WBGene00077762	-2.48837	1.41197	0.001936	0.061	0.00107167	0.00947258	Y57G11C.499
WBGene00020299	-1.10424	0.626673	0.026	0.401	0.0140839	0.048432	T07A9.12
WBGene00017262	-1.29812	0.736388	0.0008052	0.029	3.23755e-05	0.00127332	F08F3.4
WBGene00020229	-1.77018	1.00504	0.0003469	0.014	3.10636e-08	6.41188e-06	T05A8.3
WBGene00021493	-1.13689	0.644318	0.027	0.41	0.000165996	0.00310555	Y40B10A.9
WBGene00014226	-0.843775	0.480265	0.026	0.404	0.00142966	0.0113591	ZK1098.11
WBGene00022597	-1.28376	0.724214	0.008133	0.184	0.0112216	0.0421081	ZC395.5
WBGene00008336	-1.53583	0.868687	6.255e-05	0.003112	0.000167144	0.00312298	C55A6.7
WBGene00021860	-2.16089	1.23879	0.02	0.34	0.00051078	0.00596378	fbxa-9
WBGene00007546	-1.35372	0.775683	0.004001	0.108	0.000743219	0.00750499	nhr-153
WBGene00022574	-2.31366	1.32769	8.232e-05	0.003938	1.17672e-05	0.000670855	ZC239.16
WBGene00001202	-1.32367	0.756169	0.014	0.27	0.00653008	0.0298273	egl-36
WBGene00013708	-1.57653	0.900722	0.0006263	0.024	5.89159e-06	0.000427599	Y106G6E.4
WBGene00006632	-1.39251	0.795767	0.013	0.247	0.0103206	0.0399845	tsp-6
WBGene00019963	-1.74463	0.997834	0.008216	0.185	0.000210295	0.00358171	R08E5.3
WBGene00001675	-3.31385	1.85559	7.655e-05	0.003702	1.0155e-05	0.000616252	gpa-13
WBGene00017091	-1.36557	0.764686	0.011	0.224	0.00546863	0.0266108	ttr-40
WBGene00019022	-1.48267	0.831877	0.0009445	0.034	0.00103721	0.00924144	F58A6.1
WBGene00044504	-1.74079	0.978928	0.001894	0.06	0.000634696	0.0067661	R13A1.10
WBGene00012238	-2.62164	1.47353	0.0001652	0.007353	0.000143872	0.00283098	W04A8.3
WBGene00020585	-1.749	0.975263	0.006101	0.149	2.30829e-05	0.00102581	clec-178
WBGene00017023	-0.937857	0.52306	0.021	0.35	0.00393062	0.0216611	D1022.4
WBGene00010109	-1.25367	0.697774	0.009101	0.2	0.00509234	0.0255361	F55C10.5
WBGene00021224	-1.67133	1.09559	3.481e-05	0.001847	0.000218037	0.00367887	clec-209
WBGene00013736	-1.49292	0.981122	0.0008661	0.031	0.000202805	0.00350791	gtf-2A2
WBGene00011231	-1.16274	0.75873	0.018	0.321	0.013723	0.0476789	R11A5.3
WBGene00002254	-1.24227	0.810649	0.0007926	0.029	0.000602148	0.0065985	lbp-2
WBGene00000977	-1.7487	1.14143	2.262e-05	0.001256	2.44884e-06	0.000218642	dhs-14
WBGene00015231	-2.00791	1.30976	0.0002454	0.011	0.000764392	0.00763493	cutl-14
WBGene00017769	-0.72134	0.469886	0.038	0.518	9.25976e-05	0.00218535	hmgs-1
WBGene00013598	-0.951862	0.614474	0.013	0.248	0.000429266	0.00535831	vps-28
WBGene00008100	-1.1445	0.739848	0.001867	0.059	8.35803e-05	0.00209105	C44H9.5
WBGene00013077	-1.00378	0.647084	0.007583	0.175	0.00222717	0.0151246	ttr-24
WBGene00010491	-0.747151	0.484396	0.025	0.395	0.0132434	0.0465729	K02B7.3
WBGene00009636	-1.1204	0.738984	0.0004732	0.019	0.000606166	0.00661742	F42F12.4
WBGene00185118	-1.37388	0.90766	0.002479	0.075	0.000719035	0.00738621	K02E2.11
WBGene00018729	-1.60751	1.06557	0.0006706	0.025	0.000678005	0.00708569	F53A9.6
WBGene00021005	-1.344	0.889863	0.0009604	0.034	2.21291e-05	0.000995672	ule-1
WBGene00008594	-0.920095	0.614474	0.039	0.524	0.00715699	0.031486	clec-57
WBGene00017362	-1.28623	0.857583	0.0004547	0.018	0.000106334	0.00236638	F10G2.1
WBGene00001243	-1.54916	1.03633	7.273e-05	0.003541	4.54703e-05	0.00150626	elo-5
WBGene00009158	-0.772514	0.529071	0.005673	0.142	0.00863327	0.0356768	F26E4.3
WBGene00015295	-1.10797	0.75873	0.0006847	0.026	0.000102857	0.00232888	acl-12
WBGene00004878	-1.16181	0.794936	0.047	0.597	0.000402739	0.00520742	smf-3
WBGene00000728	-1.12177	0.766383	0.04	0.54	0.0114275	0.0425929	col-155
WBGene00014172	-0.696025	0.477159	0.01	0.217	0.01091	0.0414664	clpp-1
WBGene00006984	-1.15279	0.790772	0.001129	0.039	0.000319528	0.00464281	zig-7
WBGene00009804	-1.69657	1.16479	0.002886	0.084	0.000795285	0.0078272	F47B8.3
WBGene00019456	-1.02548	0.705757	0.021	0.344	0.00711123	0.0313824	K06H7.2
WBGene00020847	-0.743443	0.505891	0.02	0.334	0.0125347	0.0449785	cgr-1
WBGene00011065	-1.31261	0.882839	0.0009191	0.033	5.63395e-05	0.00167497	R06C7.6
WBGene00009165	-1.17839	0.794104	0.001803	0.058	0.00549842	0.0266769	gpx-1
WBGene00008923	-1.74857	1.18206	1.464e-07	1.26e-05	3.15355e-05	0.00125128	F17C11.12
WBGene00011540	-1.48426	1.0036	0.005434	0.138	5.04563e-05	0.00161058	T06E6.10
WBGene00022825	-1.76062	1.18903	0.008197	0.185	0.00504193	0.0253907	ZK816.1
WBGene00017838	-1.09409	0.738984	0.03	0.445	0.0102298	0.0397817	F26G1.2
WBGene00012668	-1.76109	1.12763	0.0003255	0.013	1.4213e-05	0.00074376	Y39B6A.5
WBGene00000739	-1.44134	0.917623	0.002019	0.063	7.76285e-05	0.00202287	col-166
WBGene00011089	-0.757118	0.479231	0.033	0.469	0.00988149	0.0389101	kmo-1
WBGene00011374	-1.42478	0.899176	7.429e-05	0.0036	0.00156796	0.0120763	T02D1.8
WBGene00010422	-1.63954	1.0314	0.003273	0.093	0.00812437	0.0343301	H32K16.2
WBGene00022821	-1.05019	0.660837	0.006456	0.156	0.000387525	0.00509747	ZK813.2
WBGene00009805	-5.55158	3.43002	3.877e-09	4.445e-07	0.000552241	0.00625773	F47B8.4
WBGene00007652	-1.06574	0.659011	0.006918	0.164	0.00385525	0.0214324	C17G1.5
WBGene00002024	-1.29405	0.794936	0.0004102	0.016	7.39951e-06	0.000485778	hsp-43
WBGene00009476	-1.58363	0.97306	0.00274	0.081	1.41704e-05	0.00074376	F36F2.2
WBGene00015632	-0.856407	0.532068	0.032	0.465	0.0039971	0.021907	C09D4.1
WBGene00011365	-1.60224	0.996389	0.007683	0.176	0.00112113	0.00979799	T02C1.1
WBGene00009514	-1.3992	0.87342	0.003973	0.107	0.000101623	0.0023114	F37H8.5
WBGene00012922	-1.50179	1.0697	0.005967	0.147	0.000933165	0.00864095	Y47D3A.1
WBGene00000177	-0.994499	0.709291	0.003447	0.096	0.0123927	0.0447805	aqp-9
WBGene00004192	-1.27062	0.90381	0.004761	0.124	0.00290827	0.0178589	prx-2
WBGene00021331	-0.70976	0.504875	0.018	0.31	0.0064546	0.0295667	glrx-10
WBGene00022770	-0.945779	0.67084	0.009434	0.205	0.00435672	0.0231389	acp-1
WBGene00015936	-1.38366	0.975997	0.0004657	0.018	5.24137e-05	0.00163559	C17H12.11
WBGene00044301	-1.44292	1.01792	0.034	0.481	0.00670015	0.0302925	lgc-28
WBGene00014826	-0.973567	0.687956	0.018	0.314	0.0054933	0.0266769	R13H4.2
WBGene00000599	-1.28167	0.902267	0.035	0.487	0.00159994	0.012223	col-10
WBGene00020886	-0.928912	0.653519	0.009542	0.206	0.00462275	0.0239908	ttr-6
WBGene00016756	-0.858236	0.603122	0.014	0.27	0.00984917	0.03886	C49A9.2
WBGene00013556	-1.76776	1.23327	0.016	0.293	0.00395498	0.0217441	Y75B8A.23
WBGene00005000	-1.47822	1.0314	9.101e-05	0.004312	0.000107666	0.00238135	spp-15
WBGene00001757	-1.66943	1.16543	0.017	0.298	0.00315603	0.0187892	gst-9
WBGene00007474	-0.636438	0.443607	0.023	0.375	0.00974562	0.0386056	C08H9.15
WBGene00001247	-1.12361	0.78157	0.0003375	0.014	0.000768355	0.00766347	elo-9
WBGene00044779	-1.65493	1.15963	0.0001374	0.006212	0.00137286	0.0110649	T10H9.8
WBGene00018257	-1.01375	0.702214	0.014	0.264	0.00797817	0.0339951	F41B4.1
WBGene00016900	-1.39318	0.964214	0.002674	0.079	0.00104371	0.00928789	C53C11.2
WBGene00000984	-1.52264	1.09559	8.089e-06	0.0004972	0.000115449	0.00250365	dhs-21
WBGene00019622	-1.76485	1.27023	4.327e-05	0.002239	0.00276063	0.0172938	K10C2.7
WBGene00007557	-1.07954	0.776525	0.003776	0.103	0.00283599	0.0175427	C14A4.6
WBGene00015010	-1.34535	0.967169	6.96e-05	0.003408	0.00058527	0.00649266	ptps-1
WBGene00010657	-1.5816	1.13488	0.0002986	0.012	4.2417e-06	0.00032937	K08D8.3
WBGene00011497	-0.815222	0.584963	0.04	0.535	0.00909104	0.0368722	T05F1.13
WBGene00003845	-1.26731	0.91533	0.021	0.343	0.00711171	0.0313824	odd-1
WBGene00009773	-0.880466	0.635058	0.006544	0.157	0.00298209	0.0181044	lipl-2
WBGene00013989	-1.98441	1.44626	0.004037	0.109	0.000201468	0.00349737	ZK512.11
WBGene00015633	-1.20335	0.878921	0.002234	0.068	0.000129053	0.002686	C09D4.2
WBGene00002980	-1.09308	0.834307	0.001569	0.051	0.000148689	0.00287486	lgg-1
WBGene00008369	-1.30624	0.999278	0.0001493	0.006704	8.93812e-05	0.00215791	D1053.4
WBGene00044574	-1.8342	1.41034	0.0003941	0.016	0.0112469	0.0421811	F23G4.1
WBGene00189949	-1.23716	0.950095	0.001029	0.036	0.000883924	0.00835898	Y48G1C.13
WBGene00010440	-1.21438	0.918386	0.00369	0.102	0.00172535	0.0128054	ttr-51
WBGene00010495	-1.22386	0.92524	0.003356	0.094	0.000345707	0.00481955	K02B12.2
WBGene00009562	-1.16139	0.882056	0.0003192	0.013	0.00010027	0.00229812	flp-22
WBGene00007856	-1.06485	0.787432	0.03	0.442	0.00685188	0.0306573	C31H5.5
WBGene00004194	-1.25698	0.932817	0.0005889	0.023	0.00023626	0.00384702	prx-5
WBGene00020451	-1.50901	1.12433	0.000684	0.026	0.00546535	0.0266108	fbxa-11
WBGene00001152	-1.15324	0.859174	0.001235	0.042	0.000743973	0.00750499	ech-3
WBGene00009247	-1.69781	1.26364	2.348e-05	0.001301	0.000964049	0.00885532	bath-45
WBGene00016289	-0.711966	0.535058	0.041	0.547	0.0144134	0.0491668	lntl-1
WBGene00007691	-2.18782	1.64155	4.093e-05	0.002133	5.20049e-07	6.10655e-05	cest-8
WBGene00010234	-1.18079	0.883621	0.0001008	0.004736	4.25252e-05	0.00144744	ttr-50
WBGene00001991	-1.2771	1.10635	0.003631	0.1	0.0136035	0.0474044	hot-6
WBGene00019116	-1.39385	1.20727	0.0002785	0.012	0.00320092	0.0189782	nhr-143
WBGene00016119	-1.50176	1.29924	0.0001152	0.005311	0.00252319	0.0163826	C25H3.10
WBGene00013079	-1.36435	1.17696	0.002794	0.082	0.0014172	0.0112886	ttr-26
WBGene00015705	-1.41355	1.23082	0.0003862	0.016	0.000465072	0.00561966	nhr-152
WBGene00011437	-1.44861	1.26183	6.272e-05	0.003119	0.00289628	0.0178004	smoc-1
WBGene00011430	-1.15276	1.00216	0.000476	0.019	0.00922914	0.0372526	T04C12.8
WBGene00008930	-0.926587	0.795767	0.0005225	0.02	0.00204799	0.0143657	F18A11.3
WBGene00016458	-0.814328	0.699552	0.001988	0.062	0.00030368	0.0044972	C35E7.6
WBGene00016435	-1.22859	1.05102	7.399e-07	5.642e-05	0.00030334	0.0044972	C35B1.5
WBGene00007558	-1.38327	1.18333	4.039e-05	0.002106	0.00220438	0.0150321	C14A4.7
WBGene00009901	-1.90135	1.66721	0.0002727	0.012	0.00121628	0.0103031	F49E12.8
WBGene00001680	-0.793557	0.695103	0.007301	0.17	0.0033788	0.0196933	gpb-2
WBGene00017327	-1.53836	1.34483	2.001e-05	0.00112	0.00904942	0.0367508	F10C1.8
WBGene00007883	-1.27787	1.12499	0.00184	0.059	0.00508753	0.0255361	C33A12.4
WBGene00015946	-1.70758	1.50386	0.0002551	0.011	0.000597307	0.00656957	C18A3.10
WBGene00009995	-0.914821	0.812293	0.0004942	0.019	0.00675076	0.0303773	F53F4.13
WBGene00044082	-0.909105	0.80488	0.002922	0.085	0.0123174	0.0446424	D1086.12
WBGene00001386	-1.04791	0.888305	0.0008631	0.031	5.69404e-05	0.00167788	far-2
WBGene00016544	-0.969397	0.822934	0.006154	0.15	0.0100341	0.0392849	math-18
WBGene00044066	-2.37062	2.01578	1.081e-05	0.0006403	0.00255318	0.016455	fbxb-66
WBGene00014207	-0.892924	0.752749	0.006801	0.162	0.0141072	0.0484774	ZK1058.9
WBGene00016894	-0.838165	0.706641	0.003798	0.104	0.00311495	0.0186168	C53B7.3
WBGene00018952	-0.925625	0.77989	0.001204	0.042	0.00468604	0.0242322	F56C9.8
WBGene00008980	-0.992762	0.835924	0.0005596	0.022	0.0012927	0.0106692	emre-1
WBGene00001396	-0.769886	0.648005	0.002318	0.071	0.0027048	0.0171035	fat-4
WBGene00045245	-1.40209	1.18333	0.0001357	0.006146	0.00266807	0.0169832	ttr-34
WBGene00016307	-1.6214	1.35276	7.767e-05	0.003749	0.00900048	0.0366273	fbxc-18
WBGene00002253	-1.2959	1.08542	1.066e-08	1.148e-06	0.000179926	0.00323926	lbp-1
WBGene00012583	-2.60102	2.34398	1.907e-09	2.278e-07	1.19021e-07	1.84841e-05	clec-4
WBGene00021043	-1.11227	1.00432	0.0003007	0.013	0.00333705	0.0195166	pck-1
WBGene00000768	-0.898647	0.80488	0.009462	0.206	0.0103919	0.0401958	cor-1
WBGene00011957	-1.90055	1.7031	7.448e-06	0.0004611	0.00153876	0.0119614	T23F11.6
WBGene00008862	-1.07741	0.964214	0.00392	0.106	0.00723188	0.0317574	F15D4.5
WBGene00022248	-0.909337	0.826193	0.0006784	0.025	0.000697369	0.00720981	Y73B6BL.27
WBGene00003755	-1.26454	1.14796	8.807e-05	0.004191	0.00912354	0.0369625	nlp-17
WBGene00007200	-1.21754	1.10969	0.0002558	0.011	0.00991999	0.0390287	vamp-8
WBGene00008254	-1.28079	1.17121	0.0006333	0.024	0.00115659	0.00996698	C51E3.9
WBGene00009453	-1.53073	1.3989	9.702e-06	0.0005849	0.00170315	0.0127014	F36A2.3
WBGene00011404	-0.963962	0.882839	0.0001222	0.005616	0.0100523	0.0393348	T03F7.7
WBGene00008425	-1.10391	0.913033	0.0007049	0.026	0.0024589	0.0161061	D2045.8
WBGene00019998	-0.941922	0.77905	0.009884	0.211	0.00143803	0.0113867	R10H1.1
WBGene00044296	-1.25665	1.03914	8.028e-05	0.003855	0.00204263	0.0143491	F10C1.9
WBGene00009156	-2.69191	2.2163	1.657e-11	2.726e-09	3.39412e-05	0.00131275	clec-196
WBGene00014002	-1.29875	1.06212	0.014	0.267	0.00946808	0.0378592	ZK593.2
WBGene00017258	-1.60531	1.3115	0.0001336	0.006069	3.93615e-06	0.000315585	F08F1.4
WBGene00012152	-1.27875	1.02928	6.815e-05	0.003348	0.00481893	0.0246197	cnc-10
WBGene00001911	-1.17045	0.943359	0.0001537	0.006889	0.00304994	0.0183773	his-37
WBGene00020378	-1.44502	1.16092	9.709e-05	0.00457	0.000656365	0.00692468	T09B4.4
WBGene00010348	-0.987437	0.793272	0.01	0.217	0.00914955	0.0370056	H01G02.1
WBGene00008596	-0.954912	0.771463	0.0002966	0.012	0.00622015	0.0288218	clec-54
WBGene00022231	-0.786207	0.635058	0.002147	0.066	0.00761889	0.0328673	tyr-6
WBGene00009243	-1.60367	1.28392	3.208e-05	0.001722	0.000106021	0.00236631	F29C6.1
WBGene00010512	-1.08627	0.869477	0.002071	0.064	0.00480445	0.0245781	K02E11.3
WBGene00045297	-1.21197	0.967906	0.0007282	0.027	5.06066e-05	0.00161058	fbxc-43
WBGene00014090	-1.02895	0.808179	0.005161	0.133	0.00421194	0.0226398	ZK822.2
WBGene00194660	-1.59847	1.25822	0.00312	0.089	0.00541472	0.0265178	W09C5.12
WBGene00007743	-0.970519	0.760434	0.0005985	0.023	0.00542179	0.0265178	C26C6.9
WBGene00021869	-1.2144	0.95977	0.0004	0.016	0.000286548	0.00435643	vrp-1
WBGene00011439	-1.49947	1.16864	7.926e-06	0.0004888	0.00124226	0.0104436	T04F3.4
WBGene00001371	-0.627891	0.489543	0.024	0.38	0.00368334	0.0208132	exl-1
WBGene00018311	-1.44142	1.12433	0.001441	0.048	0.00177943	0.0130878	F41G4.8
WBGene00016893	-1.37915	1.07245	9.624e-06	0.0005809	1.5285e-05	0.00078816	C53B7.2
WBGene00194674	-1.15376	-0.595504	0.018	0.317	0.00123972	0.0104427	F23D12.11
WBGene00010411	-2.32337	-1.19598	0.007749	0.177	1.16113e-07	1.84289e-05	H25K10.1
WBGene00013947	-1.89347	-0.982583	0.001002	0.035	2.41185e-06	0.000218642	ZK228.4
WBGene00004062	-2.01993	-1.01436	0.033	0.469	1.49231e-09	4.07296e-07	pmp-5
WBGene00010055	-1.55239	-0.823749	0.00416	0.111	1.49461e-09	4.07296e-07	F54D5.12
WBGene00006066	-1.20694	-0.648005	0.011	0.231	0.000486847	0.00575883	sto-4
WBGene00001242	-1.22216	-0.551885	0.045	0.585	0.00623403	0.0288769	elo-4
WBGene00013587	-1.90519	-0.863938	0.005706	0.142	2.70546e-15	2.97403e-12	Y80D3A.9
WBGene00050913	-2.1213	-0.928276	0.004297	0.114	0.000147342	0.00286446	T12B5.14
WBGene00008708	-1.15004	-0.649845	0.029	0.434	0.00404289	0.022044	F11E6.4
WBGene00044898	-1.05762	-0.599318	0.017	0.306	0.00516163	0.0257601	let-383
WBGene00195164	-1.99917	-1.15186	0.004551	0.12	0.00112199	0.00979799	K12B6.11
WBGene00015860	-3.27125	-1.93923	4.25e-07	3.358e-05	1.1347e-09	3.27769e-07	C16D9.5
WBGene00012325	-1.36707	-0.833497	0.024	0.382	0.00636239	0.0292556	W07A12.8
WBGene00050904	-2.10685	-1.28333	0.002953	0.085	6.33762e-06	0.000443543	Y70C5A.3
WBGene00015043	-1.80547	-1.1177	9.104e-07	6.788e-05	7.12699e-13	4.90167e-10	cyp-34A8
WBGene00012747	-0.9641	-0.6107	0.009042	0.199	0.00509378	0.0255361	Y40H7A.10
WBGene00020311	-1.6768	-1.05728	0.01	0.215	4.66161e-08	8.9033e-06	T07D3.9
WBGene00009620	-1.8632	-1.16928	0.001822	0.058	1.11044e-05	0.000644101	fip-5
WBGene00007194	-0.71282	-0.486457	0.018	0.313	0.00539991	0.0264746	B0491.7
WBGene00015695	-0.881012	-0.598365	0.012	0.233	0.0100862	0.0394265	ugt-26
WBGene00194928	-3.11537	-2.15801	0.034	0.481	0.0110971	0.0418693	ZC513.14
WBGene00017584	-0.892002	-0.596458	0.046	0.593	0.00299108	0.0181336	F19B10.2
WBGene00017301	-1.27003	-0.838347	0.012	0.24	4.58119e-05	0.0015141	hach-1
WBGene00005444	-3.45653	-1.15963	0.017	0.303	1.0448e-16	1.67666e-13	srh-237
WBGene00011671	-4.2324	-1.44308	0.022	0.354	0.000211072	0.00358649	cyp-13A4
WBGene00015623	-5.44239	-1.93017	0.001238	0.042	1.38008e-06	0.000139388	C09B8.4
WBGene00206386	-1.74938	-0.558757	0.04	0.534	0.00193322	0.0138803	K10C2.12
WBGene00045275	-2.60515	-0.970854	0.009103	0.2	1.63254e-05	0.000813062	F18E3.12
WBGene00194908	-1.16034	-0.441483	0.03	0.443	0.00101975	0.00917108	F22F7.8
WBGene00003473	-6.009	-1.45786	1.938e-05	0.001087	1.40431e-07	2.09097e-05	mtl-1
WBGene00017485	-5.0318	-1.38018	0.022	0.363	1.70401e-15	2.23737e-12	F15E6.4
WBGene00018902	-0.532505	-0.509949	0.028	0.427	0.00349987	0.0200672	F55G1.6
WBGene00194906	-0.502849	-0.488515	0.028	0.425	0.00528218	0.0261052	Y53C12A.11
WBGene00020182	-2.98577	-2.94636	3.877e-12	6.964e-10	2.88281e-15	2.97403e-12	ugt-53
WBGene00000474	-0.453824	-0.447844	0.046	0.588	3.84586e-05	0.00140628	cey-3
WBGene00007573	-0.496493	-0.464668	0.032	0.463	0.0118732	0.0436124	C14B1.2
WBGene00015894	-4.54219	-4.24869	1.561e-09	1.895e-07	1.62415e-05	0.00081168	acdh-2
WBGene00008157	-0.787467	-0.83754	0.031	0.451	0.00812212	0.0343301	C47F8.1
WBGene00012112	-0.550791	-0.591679	0.018	0.314	0.00055131	0.00625773	T28A8.6
WBGene00016701	-0.438408	-0.46048	0.019	0.328	0.0136236	0.0474248	dsb-3
WBGene00015861	-0.829442	-0.666302	0.013	0.259	0.0109749	0.0415824	C16D9.6
WBGene00021818	-0.789508	-0.630405	0.04	0.536	0.00594673	0.0280041	Y53G8B.2
WBGene00007947	-2.16655	-1.71194	1.226e-05	0.0007147	2.49834e-06	0.000221372	C35A5.3
WBGene00013007	-1.65683	-1.3471	2.85e-05	0.001549	2.42869e-05	0.00105338	Y48E1B.8
WBGene00010058	-6.40142	-5.2052	1.635e-05	0.00093	6.20602e-17	1.12042e-13	F54E4.2
WBGene00020436	-0.928017	-0.75446	0.002693	0.08	0.00417003	0.0224982	T12A2.1
WBGene00020403	-0.622633	-0.467801	0.044	0.57	0.00127641	0.0106212	hrde-4
WBGene00007615	-0.598068	-0.520045	0.029	0.437	5.86154e-05	0.00168979	set-31
WBGene00019464	-0.636197	-0.559737	0.03	0.439	0.00245736	0.0161033	K07B1.4
WBGene00002032	-0.523882	-0.466758	0.046	0.587	0.000655276	0.00692162	htp-1
WBGene00016797	-0.86182	-0.771463	0.019	0.322	0.0147106	0.0497491	C50A2.3
WBGene00000392	-0.638484	-0.545968	0.038	0.514	5.24723e-06	0.000388645	cdd-2
WBGene00008569	-0.495043	-0.421156	0.036	0.506	0.00590279	0.0278881	fbxa-101
WBGene00011753	-0.605231	-1.36681	6.177e-06	0.0003897	0.01026	0.0398264	T13F3.6
WBGene00003928	-0.304062	-0.420078	0.047	0.601	0.0146058	0.0495853	pas-7
