# Supplementary material for: Cross-species screening platforms identify EPS-8 as a critical link for mitochondrial stress and actin stabilization
Source: Sci Adv. 2021 Oct 29;7(44):eabj6818. doi: 10.1126/sciadv.abj6818 (PMC8555897; doi:10.1126/sciadv.abj6818)
Supplement: Supplementary file 2 — Tables S1 to S11 [file sciadv.abj6818_tables_s1_to_s11.zip › sciadv.abj6818_table_s9.xlsx]

## Sheet: Sheet2
Table S9. sgRNAs used in this study.
Gene	sgR number	spacer seq
ROR1	sgR127	GATTCTGTCAGCCATACAGA
ROR1	sgR128	GCGTGCGGCCAGCAGCAGCG
ROR1	sgR129	GCTGCTGCTGGCCGCACGCG
UCP1	sgR133	TGAGAAGAGCTGGACCCCCA
UCP1	sgR134	AGTCTCTGAGTGAAGATGGG
UCP1	sgR135	CGGCTTACTTTCTTTCCCTG
ATP5J	sgR136	GTCCATTTGCGGAGGAACAT
ATP5J	sgR137	AGAAGTTTCTTGTCCTTCAC
ATP5J	sgR138	GAATCAGCATGATTCTTCAG
POLRMT	sgR145	TCTCCAGTATCTTTGCCCAG
POLRMT	sgR146	CTAGAGCGCGAGGTGTACGA
POLRMT	sgR147	AAGCAAGGAGGTCAAGCACG
FGF21	sgR148	AGTCCTCTCCTGCAATTCGG
FGF21	sgR149	AGCCCACCTGGAGATCAGGG
TIMM13	sgR151	TGACTTTGCGGAGCCATGGA
TIMM13	sgR152	GCAGCGGGAAGCTGGACCCA
TIMM13	sgR153	GATCGCCGTGGCCAACGCGC
HSPA5	sgR184	CGTTGGCGATGATCTCCACG
HSPA5	sgR185	ACACGGTCTTTGACGCCAAG
MFN2	sgR208	CTTCATCCTGAACAACCGCT
MFN2	sgR209	CTGAGGCAGATGCATCCCAG
MFN2	sgR210	GTTGCATCGAGAGAAGAGCA
HSPA5	sgR214	GATGCTGCTGCTGCTCAGCG
UCP2	sgR216	GAATGGTGCCCATCACACCG
UCP2	sgR217	ACAGCCAGCGCCCAGTACCG
UCP2	sgR218	ATACAGGCCGATGCGGACAG
PPARGC1A	sgR219	GCAATCCGTCTTCATCCACA
PPARGC1A	sgR220	ATATCTTCCAGTGACCCCAA
PPARGC1A	sgR221	TTTGTACCTTAACAATTGCA
VWA8	sgR246	ATAGCAATAGAGCGTCGAAG
VWA8	sgR247	CTACTCCTCGGGGCACCCGG
VWA8	sgR248	CGTGGCCTCCGGGTGCCCCG
TMEM41B	sgR258	GGCAGCAGAGACCACCAGAA
TMEM41B	sgR259	GGGCGGCCAGCGACGACGCG
TMEM41B	sgR260	GGCGACTCTGCCTTTCGCCA
ERO1L	sgR264	GCCCGAGCTGAGCAGCCACA
ERO1L	sgR265	GCCGGAGCTGCAATGGGCCG
ERO1L	sgR266	TTTCAGGATGAAGTTCCTGA
Scramble	Scr1	ACGGAGGCTAAGCGTCGCAA
Scramble	Scr2	CGCTTCCGCGGCCCGTTCAA
Scramble	Scr3	ATCGTTTCCGCTTAACGGCG
Scramble	Scr4	GTAGGCGCGCCGCTCTCTAC
