# Supplementary material for: Cross-species screening platforms identify EPS-8 as a critical link for mitochondrial stress and actin stabilization
Source: Sci Adv. 2021 Oct 29;7(44):eabj6818. doi: 10.1126/sciadv.abj6818 (PMC8555897; doi:10.1126/sciadv.abj6818)
Supplement: Supplementary file 2 — Tables S1 to S11 [file sciadv.abj6818_tables_s1_to_s11.zip › sciadv.abj6818_table_s10.xlsx]

## Sheet: Sheet1
Table S10. Primers used in this study.
Primer Name	Target	Sequence	Cell Line Used
EMp139	LonP1 Forward	CATTGCCTTGAACCCTCTC	NPC/MCF10A
EMp140	LonP1 Reverse	ATGTCGCTCAGGTAGATGG	NPC/MCF10A
EMp157	HSPA9 Forward	CTTGTTTCAAGGCGGGATTATGC	NPC
EMp158	HSPA9 Reverse	GCAGGAGTTGGTAGTACCCAAA	NPC
EMp244	ATF5 Forward	AAGTCGGCGGCTCTGAGGTA	NPC
EMp245	ATF5 Reverse	GGACTCTGCCCGTTCCTTCA	NPC
EMp304	ATF4 Forward	CTCCGGGACAGATTGGATGTT	NPC
EMp305	ATF4 Reverse	GGCTGCTTATTAGTCTCCTGGAC	NPC
EMp306	CHAC1 Forward	GAACCCTGGTTACCTGGGC	NPC
EMp307	CHAC1 Reverse	CGCAGCAAGTATTCAAGGTTGT	NPC
EMp308	CHOP Forward	GGAAACAGAGTGGTCATTCCC	NPC
EMp309	CHOP Reverse	CTGCTTGAGCCGTTCATTCTC	NPC
EMp312	HSP90AA1 Forward	CATAACGATGATGAGCAGTACGC	NPC
EMp313	HSP90AA1 Reverse	GACCCATAGGTTCACCTGTGT	NPC
EMp314	HSPA1A Forward	GCGAGGCGGACAAGAAGAA	NPC
EMp315	HSPA1A Reverse	GATGGGGTTACACACCTGCT	NPC
EMp316	HSPA5 Forward	CATCACGCCGTCCTATGTCG	NPC
EMp317	HSPA5 Reverse	CGTCAAAGACCGTGTTCTCG	NPC
KTp1	18S Forward	GGACACGGACAGGATTGACA	MCF10A
KTp2	18S Reverse	ACCCACGGAATCGAGAAAGA	MCF10A
KTp3	HSPD1 Forward	GATGCTGTGGCCGTTACAATG	MCF10A
KTp4	HSP1 Reverse	GTCAATTGACTTTGCAACAGTCACAC	MCF10A
KTp5	HSPA9 Forward	CAAGCGACAGGCTGTCACCAAC	MCF10A
KTp6	HSPA9 Reverse	CAACCCAGGCATCACCATTGG	MCF10A
KTp7	HSPE1 Forward	TGGCAGGACAAGCGTTTAG	MCF10A
KTp8	HSPE1 Reverse	GGTTACAGTTTCAGCAGCAC	MCF10A
