# Supplementary material for: Cross-species screening platforms identify EPS-8 as a critical link for mitochondrial stress and actin stabilization
Source: Sci Adv. 2021 Oct 29;7(44):eabj6818. doi: 10.1126/sciadv.abj6818 (PMC8555897; doi:10.1126/sciadv.abj6818)
Supplement: Supplementary file 2 — Tables S1 to S11 [file sciadv.abj6818_tables_s1_to_s11.zip › sciadv.abj6818_table_s11.xlsx]

## Sheet: Sheet1
Table S11
Organism/Strain	Source	Other names
C. elegans: Bristol (N2) strain as wild type (WT)	CGC	N2
C. elegans: CL2070: dvIs70[hsp-16.2p::GFP]	CGC	CL2070
C. elegans: CL2116: dvIs19[pAF15(gst4::GFP::NLS)]	CGC	CL2116
C. elegans: SJ4005 zcls4(hsp-4p::GFP)V	CGC	SJ4005
C. elegans: SJ4100 zcIs13(hsp-6p::GFP)	CGC	SJ4100
C. elegans: SJ4197: zcIs39[dve-1p::dve-1::GFP]II	CGC	SJ4197
C. elegans: AGD1651: unc-119(ed3) III; uthSi7[myo-3p::LifeAct::mRuby::unc-54 3'UTR::cb-unc-119(+)] IV	[59] R. Higuchi-Sanabria, J. W. Paul Rd, J. Durieux, C. Benitez, P. A. Frankino, S. U. Tronnes, G. Garcia, J. R. Daniele, S. Monshietehadi, A. Dillin, Spatial regulation of the actin cytoskeleton by HSF-1 during aging. Mol. Biol. Cell. 29, 2522–2527 (2018).	N/A
C. elegans: AGD1654: unc-119(ed3) III; uthSi10[col-19::LifeAct::mRuby::unc-54 3'UTR::cb-unc-119(+)] IV	[59] R. Higuchi-Sanabria, J. W. Paul Rd, J. Durieux, C. Benitez, P. A. Frankino, S. U. Tronnes, G. Garcia, J. R. Daniele, S. Monshietehadi, A. Dillin, Spatial regulation of the actin cytoskeleton by HSF-1 during aging. Mol. Biol. Cell. 29, 2522–2527 (2018).	N/A
C. elegans: AGD1657: unc-119(ed3) III; uthSi13[gly-19::LifeAct::mRuby::unc-54 3'UTR::cb-unc-119(+)] IV	[59] R. Higuchi-Sanabria, J. W. Paul Rd, J. Durieux, C. Benitez, P. A. Frankino, S. U. Tronnes, G. Garcia, J. R. Daniele, S. Monshietehadi, A. Dillin, Spatial regulation of the actin cytoskeleton by HSF-1 during aging. Mol. Biol. Cell. 29, 2522–2527 (2018).	N/A
C. elegans: AGD1664: uthSi17[myo-3p::MLS::GFP::unc-54 3’UTR::cb-unc-119(+)] I; unc-119(ed3) III;	This study	N/A
C. elegans: AGD2805: unc-119(ed3) III; uthSi80[vha-6p::MLS::GFP(65C)::unc-54 3'UTR, cb-unc-119(+)] IV	This study	N/A
C. elegans: AGD2837: uthSi83[col-19p:MLS::GFP(65C)::unc-54 3'UTR, cb-unc-119(+)] I; unc-119(ed3) III;	This study	N/A
